# Supplementary material for: Can Global Weed Assemblages Be Used to Predict Future Weeds?
Source: PLoS One. 2013 Feb 5;8(2):e55547. doi: 10.1371/journal.pone.0055547 (PMC3564798; doi:10.1371/journal.pone.0055547)
Supplement: Table S1 — Definition of each descriptive status category of records extracted from the original, pre-existing database to build the dataset for the SOM analysis. (XLS) [file pone.0055547.s001.xls]

## Sheet: Sheet1
Definition of each descriptive status category of records extracted from the original, pre-existing database to build the dataset for the SOM analysis.
Status category	Definition
Casual alien	Taxon that appears to survive and possibly set seed with no direct (apparent) human assistance, but do not persist to develop long term sustained populations.
Naturalized	Taxon with self-sustaining and spreading populations with no direct (apparent) human assistance, but that do not necessarily cause ecological, economic or social impact.
Cultivation escape	Taxon that has escaped from gardens or cultivation, or both (source not specific).
Garden escape	Taxon typically grown in gardens that has escaped either directly by seed or other propagules, or indirectly via human transfer of propagules (eg dumped garden waste).
Contaminant	Taxon found as contaminants of products, produce or materials. Generally a sub-class of agricultural weeds.
Quarantine weed	Taxon prohibited entry under a countries quarantine regulations.
Weed	Taxon perceived or documented to cause adverse impacts, but without detail as to the type of habitat affected.
Noxious weed	Taxon subject to legal restrictions (ie control, eradication, containment etc) for some countries.
Agricultural weed	Taxon perceived or documented to adversely impact on agriculture, horticulture, forestry or other primary production industries.
Environmental weed	Taxon perceived or documented to adversely impact on the natural environment.
