# Supplementary material for: Can Global Weed Assemblages Be Used to Predict Future Weeds?
Source: PLoS One. 2013 Feb 5;8(2):e55547. doi: 10.1371/journal.pone.0055547 (PMC3564798; doi:10.1371/journal.pone.0055547)
Supplement: Table S2 — Regions comprised in the final dataset analysed. (XLS) [file pone.0055547.s002.xls]

## Sheet: Sheet1
Regions comprised in the final dataset analysed
Australia
Australia, Australian Alps
Australia, New South Wales
Australia, Northern Territory
Australia, Queensland
Australia, South Australia
Australia, Tasmania
Australia, Victoria
Australia, Western Australia
Caribbean
Caribbean, Bahamas
Caribbean, Cuba
Carribean, Dominican Republic
Caribbean, Guadeloupe
Caribbean, Jamaica
Caribbean, Puerto Rico
Central America
Central America, Belize
Central America, Costa Rica
Central America, Guatemala
Central America, Honduras
Central America, Mexico
Central America, Nicaragua
Central America, Panama
Eastern Africa
Eastern Africa, Burundi
Eastern Africa, Eritrea
Eastern Africa, Ethiopia
Eastern Africa, Kenya
Eastern Africa, Madagascar
Eastern Africa, Reunion Island
Eastern Africa, Rwanda
Eastern Africa, Tanzania
Eastern Africa, Uganda
Eastern Africa, Zimbabwe
Eastern Asia
Eastern Asia, China
Eastern Asia, Japan
Eastern Asia, Korea
Eastern Asia, Mongolia
Eastern Asia, Taiwan
Eastern Europe
Eastern Europe, Hungary
Eastern Europe, Poland
Eastern Europe, Russia
Middle Africa
Middle Africa, Cameron
Middle Africa, Central African Republic
Middle Africa, Congo
New Zealand
North America
North America, Canada
North America, Canada, Alberta
North America, Canada, British Columbia
North America, USA
North America, USA, central
North America, USA, central, Illinois
North America, USA, central, Nebraska
North America, USA, central, Oklahoma
North America, USA, east
North America, USA, east, Delaware
North America, USA, east, Kentucky
North America, USA, east, Pennsylvania
North America, USA, east, Virginia
North America, USA, north
North America, USA, north, Minnesota
North America, USA, north, Wisconsin
North America, USA, northeast
North America, USA, northeast, Connecticut
North America, USA, northwest
North America, USA, northwest, Oregon
North America, USA, northwest, Washington
North America, USA, northwest, Wyoming
North America, USA, Rocky Mountains
North America, USA, Rocky Mountains, Colorado
North America, USA, Rocky Mountains, Montana
North America, USA, south
North America, USA, south, Louisiana
North America, USA, south, Tennessee
North America, USA, south, Texas
North America, USA, southeast
North America, USA, southeast, Florida
North America, USA, southeast, North Carolina
North America, USA, southeast, South Carolina
North America, USA, southwest
North America, USA, southwest, Arizona
North America, USA, southwest, New Mexico
North America, USA, west
North America, USA, west, California
North America, USA, west, Utah
Northern Africa
Northern Africa, Algeria
Northern Africa, Egypt
Northern Africa, Libya
Northern Africa, Morocco
Northern Africa, Sudan
Northern Africa, Tunisia
Northern Europe
Northern Europe, Denmark
Northern Europe, Finland
Northern Europe, Ireland (north & south)
Northern Europe, Ireland (south)
Northern Europe, Sweden
Northern Europe, United Kingdom
Pacific
Pacific, Fiji
Pacific, Galápagos Islands
Pacific, Hawai'i
Pacific, Kawajalein Atoll
Pacific, Marshall Islands
Pacific, Niue Island
Pacific, Pohnpei
Pacific, Vanuatu
South America
South America, Argentina
South America, Brazil
South America, Chile
South America, Colombia
South America, Ecuador
South America, Guyana, Surinam and French Guiana
South America, Paraguay
South America, Peru
South America, Uruguay
South America, Venezuela
South-Eastern Asia
South-Eastern Asia, Christmas Island
South-Eastern Asia, Indonesia
South-Eastern Asia, Indonesia, Java
South-Eastern Asia, Indonesia, Sumatra
South-Eastern Asia, Malaysia
South-eastern Asia, New Guinea
South-Eastern Asia, Philippines
South-Eastern Asia, Singapore
South-Eastern Asia, Thailand
South-Eastern Asia, Vietnam
Southern Africa
Southern Africa, Botswana
Southern Africa, Namibia
Southern Africa, South Africa
Southern Africa, Swaziland
Southern Asia
Southern Asia, Bangladesh
Southern Asia, Bhutan
Southern Asia, India
Southern Asia, India, Kashmir
Southern Asia, Iran
Southern Asia, Nepal
Southern Asia, Pakistan
Southern Asia, Sri Lanka
Southern Europe
Southern Europe, Croatia
Southern Europe, Gibraltar
Southern Europe, Greece
Southern Europe, Greece, Crete
Southern Europe, Italy
Southern Europe, Portugal
Southern Europe, Portugal, Azores Archipelago
Southern Europe, Slovenia
Southern Europe, Spain
Southern Europe, Spain, Andalusia
Western Africa
Western Africa, Benin
Western Africa, Burkina Faso
Western Africa, Cote D'Ivoire
Western Africa, Gambia
Western Africa, Ghana
Western Africa, Mali
Western Africa, Niger
Western Africa, Nigeria
Western Africa, Senegal
Western Africa, Sierra Leone
Western Asia
Western Asia, Cyprus
Western Asia, Iraq
Western Asia, Israel
Western Asia, Jordan
Western Asia, Lebanon
Western Asia, Oman
Western Asia, Syria
Western Asia, Turkey
Western Asia, United Arab Emirates
Western Europe
Western Europe, Belgium
Western Europe, France
Western Europe, Germany
Western Europe, Netherlands
Western Europe, Switzerland
