# Supplementary material for: Can Global Weed Assemblages Be Used to Predict Future Weeds?
Source: PLoS One. 2013 Feb 5;8(2):e55547. doi: 10.1371/journal.pone.0055547 (PMC3564798; doi:10.1371/journal.pone.0055547)
Supplement: Table S3 — SOM indices of plant taxa in each state (except Tasmania) and the Northern Territory that are currently absent from Australia, but have the highest likelihood of becoming weeds if introduced. (XLSX) [file pone.0055547.s003.xlsx]

## Sheet: NSW & VIC
Taxon name	SOM index	Recorded somewhere in the world specifically as 'Agricultural Weed' and/or 'Environmental Weed'
Myriophyllum spicatum	0.46956	Agricultural Weed	Environmental Weed
Galinsoga ciliata	0.44835	Agricultural Weed	Environmental Weed
Potamogeton pusillus	0.44448	Agricultural Weed
Euphorbia serrata	0.44431	Agricultural Weed
Plantago virginica	0.44316	Agricultural Weed
Stipa trichotoma	0.42046	Agricultural Weed	Environmental Weed
Striga gesnerioides	0.40109	Agricultural Weed
Gisekia pharnacioides	0.40104	Agricultural Weed
Cardamine impatiens	0.40034	Agricultural Weed	Environmental Weed
Lappula echinata	0.40034	Agricultural Weed
Hackelochloa granularis	0.3996	Agricultural Weed
Celosia trigyna	0.39923	Agricultural Weed
Setaria pallide-fusca	0.39895	Agricultural Weed
Myriophyllum brasiliense	0.39854	Agricultural Weed	Environmental Weed
Striga asiatica	0.39854	Agricultural Weed	Environmental Weed
Stachytarpheta indica	0.39843	Agricultural Weed
Vossia cuspidata	0.39843	Agricultural Weed
Boerhavia repens	0.39842	Agricultural Weed
Hydrocotyle americana	0.39842	Agricultural Weed
Suaeda fruticosa	0.39842	Agricultural Weed
Solanum carolinense	0.39641	Agricultural Weed	Environmental Weed
Bidens frondosa	0.39565	Agricultural Weed	Environmental Weed
Eragrostis diffusa	0.39186	Agricultural Weed
Polygonum polystachyum	0.39186	Agricultural Weed	Environmental Weed
Camelina microcarpa	0.37741	Agricultural Weed	Environmental Weed
Centaurea diffusa	0.37565	Agricultural Weed	Environmental Weed
Bidens cernua	0.37536	Agricultural Weed	Environmental Weed
Heteranthera limosa	0.37466	Agricultural Weed	Environmental Weed
Ammannia coccinea	0.37401	Agricultural Weed
Rumex salicifolius	0.37393
Cardaria pubescens	0.37379	Agricultural Weed	Environmental Weed
Cardaria chalepensis	0.37369	Agricultural Weed	Environmental Weed
Cicuta maculata	0.37369	Agricultural Weed
Ambrosia trifida	0.37362	Agricultural Weed	Environmental Weed
Rumex maritimus	0.37355	Agricultural Weed
Triglochin palustris	0.37355
Artemisia biennis	0.37344	Agricultural Weed
Galium parisiense	0.37344	Agricultural Weed	Environmental Weed
Limosella aquatica	0.37344
Potamogeton gramineus	0.37344	Agricultural Weed	Environmental Weed
Potamogeton nodosus	0.37344	Agricultural Weed
Rorippa austriaca	0.37344	Agricultural Weed	Environmental Weed
Geranium carolinianum	0.3726	Agricultural Weed	Environmental Weed
Linaria canadensis	0.37248	Agricultural Weed
Eriochloa contracta	0.37244	Agricultural Weed
Amaranthus palmeri	0.37224	Agricultural Weed
Halogeton glomeratus	0.37214	Agricultural Weed	Environmental Weed
Ambrosia acanthicarpa	0.37212	Agricultural Weed
Scirpus californicus	0.37193	Agricultural Weed
Eragrostis pooides	0.3718	Agricultural Weed
Scirpus tabernaemontani	0.3718	Agricultural Weed	Environmental Weed
Lindernia dubia	0.37174	Agricultural Weed	Environmental Weed
Salsola collina	0.37174	Agricultural Weed	Environmental Weed
Sium suave	0.37174	Agricultural Weed	Environmental Weed
Triglochin maritima	0.37174	Agricultural Weed
Leptochloa uninervia	0.37169	Agricultural Weed
Centaurea squarrosa	0.37163	Agricultural Weed
Cirsium undulatum	0.37163	Agricultural Weed
Helianthus petiolaris	0.37163	Agricultural Weed	Environmental Weed
Lactuca canadensis	0.37163	Agricultural Weed	Environmental Weed
Limosella subulata	0.37163
Mirabilis linearis	0.37163	Agricultural Weed
Monolepis nuttalliana	0.37163	Agricultural Weed
Myriophyllum sibiricum	0.37163	Agricultural Weed
Plantago aristata	0.37163	Agricultural Weed	Environmental Weed
Polygonum coccineum	0.37163	Agricultural Weed	Environmental Weed
Polygonum ramosissimum	0.37163	Agricultural Weed	Environmental Weed
Potamogeton amplifolius	0.37163	Agricultural Weed
Potamogeton richardsonii	0.37163	Agricultural Weed	Environmental Weed
Potamogeton zosteriformis	0.37163	Agricultural Weed
Pulicaria paludosa	0.37163
Salsola iberica	0.37163	Agricultural Weed	Environmental Weed
Scirpus acutus	0.37163	Agricultural Weed	Environmental Weed
Scirpus americanus	0.37163	Agricultural Weed
Senecio squalidus	0.37163	Agricultural Weed
Silene antirrhina	0.37163	Agricultural Weed
Verbena bracteata	0.37163	Agricultural Weed	Environmental Weed
Batis maritima	0.37064	Agricultural Weed	Environmental Weed
Sphaerophysa salsula	0.37034	Agricultural Weed	Environmental Weed
Dyssodia papposa	0.37031	Agricultural Weed
Orobanche ludoviciana	0.37031
Potentilla rivalis	0.37031
Solanum cardiophyllum	0.37031
Solanum lanceolatum	0.37031
Suaeda moquinii	0.37031
Alternanthera caracasana	0.37024
Pluchea odorata	0.37024	Agricultural Weed	Environmental Weed
Limnophila indica	0.37		Environmental Weed
Silene conoidea	0.37	Agricultural Weed
Cuscuta reflexa	0.36993	Agricultural Weed
Rumex dentatus	0.36993	Agricultural Weed
Scirpus fluviatilis	0.36993	Agricultural Weed
Veronica americana	0.36993
Euphorbia oblongata	0.36983	Agricultural Weed
Striga lutea	0.36983	Agricultural Weed
Acaena pallida	0.36982
Alopecurus carolinianus	0.36982
Amblyopappus pusillus	0.36982
Amsinckia spectabilis	0.36982
Angelica genuflexa	0.36982
Arenaria paludicola	0.36982
Artemisia douglasiana	0.36982	Agricultural Weed
Aster bernardinus	0.36982
Aster lentus	0.36982
Astragalus asymmetricus	0.36982	Agricultural Weed
Astragalus pomonensis	0.36982
Astragalus pycnostachyus	0.36982
Atriplex californica	0.36982
Atriplex watsonii	0.36982
Azolla mexicana	0.36982
Baccharis douglasii	0.36982
Bacopa eisenii	0.36982	Agricultural Weed
Bidens laevis	0.36982
Botrychium crenulatum	0.36982
Bromus arizonicus	0.36982	Agricultural Weed
Calamagrostis bolanderi	0.36982
Calamagrostis crassiglumis	0.36982
Calamagrostis nutkaensis	0.36982
Callitriche trochlearis	0.36982
Campanula californica	0.36982
Cardamine oligosperma	0.36982	Agricultural Weed
Carex californica	0.36982
Carex cephalophora	0.36982
Carex comosa	0.36982	Agricultural Weed
Carex hystricina	0.36982
Carex lasiocarpa	0.36982	Agricultural Weed	Environmental Weed
Carex leavenworthii	0.36982
Carex leptalea	0.36982
Carex lyngbyei	0.36982
Carex vulpinoidea	0.36982
Carthamus baeticus	0.36982		Environmental Weed
Castilleja ambigua	0.36982
Castilleja uliginosa	0.36982
Centaurea sulphurea	0.36982
Centaurium trichanthum	0.36982
Chorizanthe diffusa	0.36982
Cirsium crassicaule	0.36982
Cirsium hydrophilum	0.36982
Cirsium loncholepis	0.36982
Cirsium ochrocentrum	0.36982	Agricultural Weed
Cirsium pastoris	0.36982	Agricultural Weed
Cladium californicum	0.36982
Claytonia palustris	0.36982
Cordylanthus maritimus	0.36982
Cordylanthus mollis	0.36982
Crassula connata	0.36982
Cressa truxillensis	0.36982
Crockeria chrysantha	0.36982	Agricultural Weed
Cyperus aristatus	0.36982	Agricultural Weed
Cytisus striatus	0.36982		Environmental Weed
Damasonium californicum	0.36982
Elatine ambigua	0.36982	Agricultural Weed
Elatine chilensis	0.36982
Elatine gracilis	0.36982
Eleocharis quadrangulata	0.36982	Agricultural Weed
Eleocharis thermalis	0.36982
Elymus multisetus	0.36982	Agricultural Weed
Epilobium paniculatum	0.36982	Agricultural Weed
Equisetum laevigatum	0.36982	Agricultural Weed	Environmental Weed
Erectites glomerata	0.36982		Environmental Weed
Erectites minima	0.36982		Environmental Weed
Eriochloa acuminata	0.36982
Eriochloa gracilis	0.36982	Agricultural Weed
Eryngium aristulatum	0.36982
Eryngium articulatum	0.36982
Euthamia occidentalis	0.36982
Fimbristylis thermalis	0.36982
Frankenia palmeri	0.36982
Gaura drummondii	0.36982
Glyceria leptostachya	0.36982
Glyceria occidentalis	0.36982
Gnaphalium stramineum	0.36982		Environmental Weed
Gratiola heterosepala	0.36982
Hemizonia kelloggii	0.36982	Agricultural Weed
Hemizonia parryi	0.36982
Howellia aquatilis	0.36982
Hypericum anagalloides	0.36982
Hypericum mutilum	0.36982
Imperata brevifolia	0.36982
Isocoma menziesii	0.36982
Isoetes orcuttii	0.36982
Jaumea carnosa	0.36982
Juncus lesueurii	0.36982
Juncus nodosus	0.36982
Juncus supiniformis	0.36982
Lathyrus jepsonii	0.36982
Lathyrus lusseri	0.36982		Environmental Weed
Lepidium oxycarpum	0.36982
Leptochloa fascicularis	0.36982	Agricultural Weed	Environmental Weed
Lilaeopsis masonii	0.36982
Lilaeopsis occidentalis	0.36982
Limonium californicum	0.36982
Limonium ramosissimum	0.36982		Environmental Weed
Limosella acaulis	0.36982
Linaria pinifolia	0.36982
Ludwigia hexapetala	0.36982		Environmental Weed
Lupinus formosus	0.36982
Marsilea oligospora	0.36982
Monanthochloe littoralis	0.36982
Muhlenbergia schreberi	0.36982	Agricultural Weed	Environmental Weed
Myosotis latifolia	0.36982		Environmental Weed
Myosotis verna	0.36982
Nama stenocarpum	0.36982
Navarretia fossalis	0.36982
Nicotiana bigelovii	0.36982	Agricultural Weed
Oenothera dentata	0.36982	Agricultural Weed
Ophioglossum pusillum	0.36982
Panicum texanum	0.36982	Agricultural Weed
Phacelia ciliata	0.36982	Agricultural Weed
Phyla lanceolata	0.36982
Physalis acutifolia	0.36982	Agricultural Weed
Plagiobothrys mollis	0.36982		Environmental Weed
Plantago rhodosperma	0.36982
Plantago subnuda	0.36982
Polygonum marinense	0.36982
Polypogon australis	0.36982		Environmental Weed
Potamogeton diversifolius	0.36982
Potamogeton epihydrus	0.36982
Potamogeton filiformis	0.36982
Potamogeton foliosus	0.36982
Potamogeton latifolius	0.36982
Potamogeton robbinsii	0.36982
Potentilla hickmanii	0.36982
Potentilla newberryi	0.36982
Prosopis strombulifera	0.36982
Puccinellia grandis	0.36982
Puccinellia pumila	0.36982
Pyrrocoma racemosa	0.36982
Ranunculus californicus	0.36982
Ranunculus hydrocharoides	0.36982
Ranunculus lobbii	0.36982
Ranunculus pusillus	0.36982
Rhynchospora alba	0.36982
Rhynchospora californica	0.36982
Rhynchospora capitellata	0.36982
Rhynchospora globularis	0.36982
Rorippa gambellii	0.36982
Rorippa sinuata	0.36982	Agricultural Weed	Environmental Weed
Rubus pensilvanicus	0.36982
Sagittaria sanfordii	0.36982
Salicornia bigelovii	0.36982
Salicornia subterminalis	0.36982
Salicornia virginica	0.36982
Salsola paulsenii	0.36982		Environmental Weed
Salsola vermiculata	0.36982	Agricultural Weed
Scheuchzeria palustris	0.36982
Scirpus heterochaetus	0.36982
Scirpus koilolepis	0.36982
Scirpus robustus	0.36982
Scirpus subterminalis	0.36982
Senecio hydrophilus	0.36982
Sibara virginica	0.36982	Agricultural Weed
Sidalcea calycosa	0.36982
Sidalcea stipularis	0.36982
Smilax jamesii	0.36982
Solidago occidentalis	0.36982	Agricultural Weed
Sparganium natans	0.36982
Spartina foliosa	0.36982
Spergularia canadensis	0.36982
Spergularia macrotheca	0.36982
Stephanomeria exigua	0.36982
Stephanomeria virgata	0.36982
Suaeda californica	0.36982
Suaeda esteroa	0.36982
Trichocoronis wrightii	0.36982
Trichostema lanceolatum	0.36982	Agricultural Weed
Triglochin concinna	0.36982
Wislizenia refracta	0.36982	Agricultural Weed
Wyethia helenioides	0.36982	Agricultural Weed
Galinsoga quadriradiata	0.35509	Agricultural Weed	Environmental Weed
Mycelis muralis	0.3514	Agricultural Weed	Environmental Weed
Salvinia biloba	0.35045		Environmental Weed
Salvinia herzogii	0.35045		Environmental Weed
Polygonum punctatum	0.35029	Agricultural Weed	Environmental Weed
Rubus argutus	0.3482	Agricultural Weed	Environmental Weed
Ammannia robusta	0.34778	Agricultural Weed
Eleocharis macrostachya	0.34778	Agricultural Weed
Lemna minuscula	0.34778	Agricultural Weed
Nuphar polysepala	0.34778	Agricultural Weed	Environmental Weed
Salix exigua	0.34778	Agricultural Weed	Environmental Weed
Salix gooddingii	0.34778	Agricultural Weed
Salix laevigata	0.34778	Agricultural Weed
Erucastrum gallicum	0.33197	Agricultural Weed	Environmental Weed
Odontites verna	0.33128	Agricultural Weed
Oenothera parviflora	0.33128	Agricultural Weed
Asperugo procumbens	0.33117	Agricultural Weed	Environmental Weed
Rumex longifolius	0.33117	Agricultural Weed
Rumex thyrsiflorus	0.33117	Agricultural Weed
Erechtites hieraciifolius	0.33044
Veronica polita	0.32986	Agricultural Weed	Environmental Weed
Phragmites communis	0.32977	Agricultural Weed	Environmental Weed
Camelina parodii	0.3296	Agricultural Weed
Chenopodium leptophyllum	0.3296	Agricultural Weed
Dracocephalum parviflorum	0.3296	Agricultural Weed
Plantago patagonica	0.3296	Agricultural Weed
Najas minor	0.32952	Agricultural Weed	Environmental Weed
Triumfetta semitriloba	0.32949	Agricultural Weed	Environmental Weed
Chenopodium urbicum	0.32947	Agricultural Weed
Hieracium umbellatum	0.32947	Agricultural Weed	Environmental Weed
Lactuca tatarica	0.32947	Agricultural Weed	Environmental Weed
Scirpus olneyi	0.32941	Agricultural Weed	Environmental Weed
Acalypha virginica	0.32936	Agricultural Weed	Environmental Weed
Alyssum desertorum	0.32936	Agricultural Weed	Environmental Weed
Chenopodium polyspermum	0.32936	Agricultural Weed	Environmental Weed
Chenopodium strictum	0.32936	Agricultural Weed
Corispermum hyssopifolium	0.32936	Agricultural Weed
Corispermum nitidum	0.32936	Agricultural Weed	Environmental Weed
Cyclachaena xanthiifolia	0.32936
Dracocephalum thymiflorum	0.32936	Agricultural Weed
Euphorbia agraria	0.32936	Agricultural Weed	Environmental Weed
Euphorbia virgata	0.32936	Agricultural Weed
Holosteum umbellatum	0.32936	Agricultural Weed
Lamium hybridum	0.32936	Agricultural Weed	Environmental Weed
Veronica triphyllos	0.32936	Agricultural Weed	Environmental Weed
Veronica verna	0.32936	Agricultural Weed	Environmental Weed
Caperonia palustris	0.3293	Agricultural Weed
Paspalum fimbriatum	0.32928	Agricultural Weed	Environmental Weed
Acalypha alopecuroides	0.32916	Agricultural Weed
Heliotropium procumbens	0.32906	Agricultural Weed
Jacquemontia tamnifolia	0.32906	Agricultural Weed	Environmental Weed
Panicum purpurascens	0.32886	Agricultural Weed	Environmental Weed
Ipomoea asarifolia	0.32881	Agricultural Weed
Anredera vesicaria	0.32877
Hyptis mutabilis	0.32865	Agricultural Weed
Digitaria insularis	0.32852	Agricultural Weed	Environmental Weed
Chamaecrista nictitans	0.32842		Environmental Weed
Cyperus giganteus	0.32841		Environmental Weed
Cyperus lanceolatus	0.32841
Merremia cissoides	0.32841
Paspalum acuminatum	0.32841	Agricultural Weed
Richardia grandiflora	0.32841
Brachiaria plantaginea	0.32834	Agricultural Weed
Imperata brasiliensis	0.32826	Agricultural Weed
Eclipta alba	0.32822	Agricultural Weed
Panicum fasciculatum	0.3282	Agricultural Weed
Borreria alata	0.32814	Agricultural Weed
Triumfetta bartramia	0.32813
Rumex mexicanus	0.32804	Agricultural Weed
Setaria lutescens	0.32804	Agricultural Weed
Utricularia foliosa	0.32802		Environmental Weed
Ludwigia decurrens	0.32796	Agricultural Weed
Centaurea virgata	0.32795	Agricultural Weed	Environmental Weed
Oxytropis sericea	0.32795
Toxicodendron rydbergii	0.32795	Agricultural Weed	Environmental Weed
Bowlesia incana	0.32785	Agricultural Weed
Cyperus entrerianus	0.32785		Environmental Weed
Gomphrena serrata	0.32785
Spermacoce laevis	0.32785	Agricultural Weed
Hoffmannseggia glauca	0.32779
Ipomoea cordatotriloba	0.32779
Myriophyllum quitense	0.32779		Environmental Weed
Prosopis ruscifolia	0.32779	Agricultural Weed
Sagittaria falcata	0.32779	Agricultural Weed
Polygonum perfoliatum	0.32773	Agricultural Weed	Environmental Weed
Elatine triandra	0.32772	Agricultural Weed	Environmental Weed
Myosoton aquaticum	0.32771	Agricultural Weed	Environmental Weed
Aster pilosus	0.32766	Agricultural Weed
Barbarea orthoceras	0.32766	Agricultural Weed	Environmental Weed
Brachyactis ciliata	0.32766	Agricultural Weed
Orobanche cumana	0.32766	Agricultural Weed
Polygonum scabrum	0.32766	Agricultural Weed
Salsola pestifer	0.32766	Agricultural Weed
Vicia dasycarpa	0.32766	Agricultural Weed	Environmental Weed
Vulpia octoflora	0.32766	Agricultural Weed
Aristida longespica	0.3276
Blechum pyramidatum	0.3276	Agricultural Weed	Environmental Weed
Cassia leptocarpa	0.3276
Facelis apiculata	0.3276
Ipomoea wrightii	0.3276	Agricultural Weed
Ludwigia uruguayensis	0.3276		Environmental Weed
Luziola peruviana	0.3276	Agricultural Weed	Environmental Weed
Polygonum sagittatum	0.3276	Agricultural Weed
Rumex stenophyllus	0.3276	Agricultural Weed	Environmental Weed
Amaranthus rudis	0.32756	Agricultural Weed
Acalypha rhomboidea	0.32755	Agricultural Weed
Achillea lanulosa	0.32755	Agricultural Weed
Acnida altissima	0.32755	Agricultural Weed
Agropyron triticeum	0.32755	Agricultural Weed	Environmental Weed
Agrostis interrupta	0.32755	Agricultural Weed	Environmental Weed
Agrostis spica-venti	0.32755	Agricultural Weed	Environmental Weed
Alliaria officinalis	0.32755	Agricultural Weed	Environmental Weed
Allium textile	0.32755	Agricultural Weed
Amaranthus tuberculatus	0.32755	Agricultural Weed
Apocynum sibiricum	0.32755	Agricultural Weed
Asclepias viridiflora	0.32755	Agricultural Weed
Aster simplex	0.32755	Agricultural Weed
Astragalus pectinatus	0.32755	Agricultural Weed
Atriplex argentea	0.32755	Agricultural Weed
Bidens beckii	0.32755	Agricultural Weed	Environmental Weed
Bidens comosa	0.32755	Agricultural Weed	Environmental Weed
Bidens connata	0.32755	Agricultural Weed	Environmental Weed
Bidens vulgata	0.32755	Agricultural Weed
Brassica alba	0.32755	Agricultural Weed	Environmental Weed
Brassica arvensis	0.32755	Agricultural Weed	Environmental Weed
Centaurea debeauxii	0.32755
Centaurea pratensis	0.32755	Agricultural Weed	Environmental Weed
Centaurea triumfettii	0.32755	Agricultural Weed	Environmental Weed
Centaurea x moncktonii	0.32755	Agricultural Weed
Cerastium dubium	0.32755		Environmental Weed
Cerastium nutans	0.32755	Agricultural Weed
Ceratocephala testiculata	0.32755		Environmental Weed
Chamaesyce serpyllifolia	0.32755	Agricultural Weed
Chenopodium gigantospermum	0.32755	Agricultural Weed	Environmental Weed
Chenopodium pratericola	0.32755	Agricultural Weed
Chenopodium simplex	0.32755	Agricultural Weed	Environmental Weed
Chrysothamnus nauseosus	0.32755	Agricultural Weed
Chrysothamnus viscidiflorus	0.32755	Agricultural Weed
Cicuta bulbifera	0.32755	Agricultural Weed
Cirsium altissimum	0.32755	Agricultural Weed
Cirsium discolor	0.32755	Agricultural Weed
Cirsium flodmanii	0.32755	Agricultural Weed
Convolvulus sepium	0.32755	Agricultural Weed
Cruciata pedemontana	0.32755
Cynanchum louiseae	0.32755	Agricultural Weed	Environmental Weed
Cynanchum nigrum	0.32755	Agricultural Weed	Environmental Weed
Cynanchum rossicum	0.32755	Agricultural Weed	Environmental Weed
Delphinium glaucum	0.32755	Agricultural Weed
Dennstaedtia punctilobula	0.32755	Agricultural Weed
Descurainia pinnata	0.32755	Agricultural Weed	Environmental Weed
Descurainia richardsonii	0.32755	Agricultural Weed	Environmental Weed
Distichlis stricta	0.32755	Agricultural Weed
Echinochloa pungens	0.32755	Agricultural Weed
Elodea longivaginata	0.32755		Environmental Weed
Ericameria nauseosa	0.32755	Agricultural Weed
Erigeron strigosus	0.32755	Agricultural Weed
Erysimum inconspicuum	0.32755	Agricultural Weed
Eupatorium maculatum	0.32755	Agricultural Weed
Euphorbia lucida	0.32755
Euphorbia preslii	0.32755	Agricultural Weed
Euphorbia vermiculata	0.32755	Agricultural Weed
Festuca octoflora	0.32755	Agricultural Weed
Franseria acanthicarpa	0.32755	Agricultural Weed
Galium humifusum	0.32755		Environmental Weed
Gaura odorata	0.32755	Agricultural Weed
Gnaphalium obtusifolium	0.32755	Agricultural Weed
Gnaphalium palustre	0.32755
Gutierrezia sarothrae	0.32755	Agricultural Weed	Environmental Weed
Hackelia floribunda	0.32755	Agricultural Weed
Helenium flexuosum	0.32755	Agricultural Weed
Helenium nudiflorum	0.32755	Agricultural Weed
Helianthus x laetiflorus	0.32755	Agricultural Weed	Environmental Weed
Hieracium canadense	0.32755	Agricultural Weed	Environmental Weed
Hieracium florentinum	0.32755	Agricultural Weed
Hieracium floribundum	0.32755	Agricultural Weed	Environmental Weed
Hieracium kalmii	0.32755	Agricultural Weed	Environmental Weed
Hieracium lachenalii	0.32755	Agricultural Weed	Environmental Weed
Hieracium piloselloides	0.32755	Agricultural Weed	Environmental Weed
Hieracium x floribundum	0.32755	Agricultural Weed	Environmental Weed
Juncus balticus	0.32755	Agricultural Weed
Lactuca biennis	0.32755	Agricultural Weed
Lactuca muralis	0.32755	Agricultural Weed	Environmental Weed
Lactuca pulchella	0.32755	Agricultural Weed	Environmental Weed
Lappula occidentalis	0.32755	Agricultural Weed
Ledum groenlandicum	0.32755	Agricultural Weed
Linaria minor	0.32755	Agricultural Weed
Ludwigia grandiflora	0.32755		Environmental Weed
Lycium halimifolium	0.32755	Agricultural Weed
Lycopus americanus	0.32755	Agricultural Weed
Lycopus uniflorus	0.32755	Agricultural Weed
Lygodesmia juncea	0.32755	Agricultural Weed
Machaeranthera pinnatifida	0.32755	Agricultural Weed
Madia glomerata	0.32755	Agricultural Weed
Milium vernale	0.32755		Environmental Weed
Muhlenbergia frondosa	0.32755	Agricultural Weed
Myriophyllum exalbescens	0.32755	Agricultural Weed	Environmental Weed
Najas flexilis	0.32755	Agricultural Weed
Oenothera nuttallii	0.32755	Agricultural Weed
Opuntia fragilis	0.32755	Agricultural Weed
Oxalis europaea	0.32755	Agricultural Weed
Oxytropis macounii	0.32755	Agricultural Weed
Oxytropis monticola	0.32755
Panicum gattingeri	0.32755	Agricultural Weed
Physalis heterophylla	0.32755	Agricultural Weed
Physalis longifolia	0.32755	Agricultural Weed
Physalis subglabrata	0.32755	Agricultural Weed
Plantago purshii	0.32755	Agricultural Weed
Plantago rugelii	0.32755	Agricultural Weed
Polygonum achoreum	0.32755	Agricultural Weed
Polygonum bistortoides	0.32755	Agricultural Weed
Polygonum cilinode	0.32755	Agricultural Weed
Polygonum pensylvanicum	0.32755	Agricultural Weed
Polygonum scandens	0.32755	Agricultural Weed
Potamogeton vaginatus	0.32755	Agricultural Weed
Potamogeton zosterifolius	0.32755
Rhinanthus crista-galli	0.32755	Agricultural Weed
Ribes hirtellum	0.32755	Agricultural Weed
Ribes inerme	0.32755	Agricultural Weed
Ribes missouriense	0.32755	Agricultural Weed
Ribes oxyacanthoides	0.32755	Agricultural Weed
Rubus hispidus	0.32755	Agricultural Weed
Rudbeckia serotina	0.32755	Agricultural Weed
Rumex domesticus	0.32755	Agricultural Weed	Environmental Weed
Rumex occidentalis	0.32755	Agricultural Weed
Rumex pseudonatronatus	0.32755	Agricultural Weed
Rumex venosus	0.32755	Agricultural Weed
Salicornia rubra	0.32755	Agricultural Weed	Environmental Weed
Sarcobatus vermiculatus	0.32755	Agricultural Weed
Scirpus cyperinus	0.32755	Agricultural Weed
Scirpus nevadensis	0.32755	Agricultural Weed	Environmental Weed
Scrophularia lanceolata	0.32755	Agricultural Weed
Silene csereii	0.32755	Agricultural Weed
Solanum ptycanthum	0.32755	Agricultural Weed
Sonchus glabrescens	0.32755	Agricultural Weed
Sonchus uliginosus	0.32755	Agricultural Weed
Sparganium eurycarpum	0.32755	Agricultural Weed
Spergula morisonii	0.32755		Environmental Weed
Suaeda calceoliformis	0.32755	Agricultural Weed	Environmental Weed
Suckleya suckleyana	0.32755	Agricultural Weed
Symphoricarpos occidentalis	0.32755	Agricultural Weed
Teucrium canadense	0.32755	Agricultural Weed
Tragopogon major	0.32755	Agricultural Weed
Trifolium agrarium	0.32755	Agricultural Weed	Environmental Weed
Typha x glauca	0.32755	Agricultural Weed	Environmental Weed
Urtica gracilis	0.32755	Agricultural Weed
Urtica procera	0.32755	Agricultural Weed
Vallisneria americana	0.32755	Agricultural Weed	Environmental Weed
Ventenata dubia	0.32755		Environmental Weed
Vincetoxicum nigrum	0.32755	Agricultural Weed	Environmental Weed
Vincetoxicum rossicum	0.32755	Agricultural Weed	Environmental Weed
Zigadenus gramineus	0.32755	Agricultural Weed
Malachra alceifolia	0.32705	Agricultural Weed	Environmental Weed
Chamaesyce lasiocarpa	0.32704
Opizia stolonifera	0.32704
Urochloa plantaginea	0.32704
Abutilon hirtum	0.32696
Agdestis clematidea	0.32696
Hydrolea spinosa	0.32696	Agricultural Weed
Launaea intybacea	0.32696	Agricultural Weed
Neyraudia reynaudiana	0.32696	Agricultural Weed	Environmental Weed
Pseuderanthemum fasciculatum	0.32696
Zeuxine strateumatica	0.32696
Hyptis verticillata	0.32695	Agricultural Weed
Solanum tampicense	0.32695		Environmental Weed
Stemodia durantifolia	0.32695	Agricultural Weed
Thelypteris opulenta	0.32695		Environmental Weed
Trichilia hirta	0.32695	Agricultural Weed
Mazus pumilus	0.32666	Agricultural Weed
Ipomoea lacunosa	0.32665	Agricultural Weed	Environmental Weed
Clerodendrum indicum	0.32656	Agricultural Weed	Environmental Weed
Murdannia spirata	0.32656	Agricultural Weed	Environmental Weed
Pluchea carolinensis	0.32656	Agricultural Weed	Environmental Weed
Acacia sphaerocephala	0.32655
Acmella pilosa	0.32655
Amaranthus crassipes	0.32655
Amaranthus polygonoides	0.32655
Aristolochia maxima	0.32655
Bucida buceras	0.32655
Cabomba haynesii	0.32655
Casearia nitida	0.32655
Cassia fasciculata	0.32655	Agricultural Weed	Environmental Weed
Cereus undatus	0.32655		Environmental Weed
Chromolaena ivaefolia	0.32655
Coleus pumilus	0.32655
Commelina caroliniana	0.32655
Commelina forskaolii	0.32655	Agricultural Weed
Commelina gambiae	0.32655
Conobea multifida	0.32655
Cyperus lentiginosus	0.32655
Cyperus ochraceus	0.32655	Agricultural Weed
Cypselea humifusa	0.32655
Cyrtopodium paranaense	0.32655
Eragrostis scaligera	0.32655
Eulalia amaura	0.32655
Euphorbia mercurialina	0.32655
Ficus nitida	0.32655		Environmental Weed
Guajacum officinale	0.32655
Heteropteris beecheyana	0.32655
Ipomoea macrorhiza	0.32655
Ipomoea trichocarpa	0.32655		Environmental Weed
Jacquinia macrocarpa	0.32655
Lepianthes umbellata	0.32655
Lipocarpha aristulata	0.32655
Lysiloma sabicu	0.32655
Marsilea macropoda	0.32655
Morrenia odorata	0.32655
Nephrolepis x averyi	0.32655
Ochrosia parviflora	0.32655		Environmental Weed
Onosmodium virginianum	0.32655
Oxalis florida	0.32655		Environmental Weed
Paederia cruddasiana	0.32655		Environmental Weed
Passiflora x pfordtii	0.32655
Pectis humifusa	0.32655
Petitia domingensis	0.32655
Phyla strigulosa	0.32655
Pithecellobium graciliflorum	0.32655
Portulaca amilis	0.32655
Pteris grandifolia	0.32655
Pyrrhopappus pauciflorus	0.32655
Rumex hastatulus	0.32655		Environmental Weed
Rumex obovatus	0.32655
Scleria lacustris	0.32655
Sesbania vesicaria	0.32655		Environmental Weed
Setaria rariflora	0.32655
Severinia monophylla	0.32655
Sida glabra	0.32655
Solanum diphyllum	0.32655	Agricultural Weed	Environmental Weed
Sorindeia madagascariensis	0.32655
Stachys floridana	0.32655	Agricultural Weed	Environmental Weed
Tabernaemontana alba	0.32655
Trema guineensis	0.32655
Urochloa arrecta	0.32655
Vanilla inodora	0.32655
Xyris jupicai	0.32655
Lagascea mollis	0.3264	Agricultural Weed
Andropogon barbinodis	0.32623
Andropogon saccharoides	0.32623	Agricultural Weed
Aster spinosus	0.32623	Agricultural Weed
Astragalus mollissimus	0.32623
Astragalus nuttallianus	0.32623
Astragalus wootonii	0.32623
Castilleja arvensis	0.32623	Agricultural Weed	Environmental Weed
Chenopodium desiccatum	0.32623
Nicotiana trigonophylla	0.32623	Agricultural Weed
Polypogon interruptus	0.32623
Ranunculus cymbalaria	0.32623
Urtica chamaedryoides	0.32623
Cecropia obtusifolia	0.32617		Environmental Weed
Heliocarpus popayanensis	0.32617		Environmental Weed
Oxyspora paniculata	0.32617		Environmental Weed
Tibouchina herbacea	0.32617	Agricultural Weed	Environmental Weed
Acalypha ostryifolia	0.32615	Agricultural Weed
Andropogon glomeratus	0.32615	Agricultural Weed	Environmental Weed
Cladium jamaicense	0.32615	Agricultural Weed
Codium fragile	0.32615		Environmental Weed
Cordia glabra	0.32615		Environmental Weed
Eleocharis baldwinii	0.32615	Agricultural Weed
Grateloupia doryphora	0.32615		Environmental Weed
Hydrochloa caroliniensis	0.32615
Hypnea musciformis	0.32615		Environmental Weed
Kappaphycus striatum	0.32615		Environmental Weed
Leptochloa panicoides	0.32615	Agricultural Weed
Luziola fluitans	0.32615
Macaranga mappa	0.32615		Environmental Weed
Mimosa pellita	0.32615
Miscanthus japonicus	0.32615
Panicum hemitomon	0.32615	Agricultural Weed	Environmental Weed
Passiflora pulchella	0.32615	Agricultural Weed	Environmental Weed
Sargassum muticum	0.32615	Agricultural Weed	Environmental Weed
Zizaniopsis miliacea	0.32615
Asclepias subverticillata	0.32614	Agricultural Weed
Aster exilis	0.32614	Agricultural Weed
Astragalus flavus	0.32614
Astragalus lentiginosus	0.32614
Chloris petraea	0.32614	Agricultural Weed
Eugenia cumini	0.32614		Environmental Weed
Eupatorium capillifolium	0.32614	Agricultural Weed
Polygonum densiflorum	0.32614	Agricultural Weed	Environmental Weed
Rhynchospora caduca	0.32614		Environmental Weed
Rubus sieboldii	0.32614		Environmental Weed
Zanthoxylum fagara	0.32614	Agricultural Weed
Zigadenus paniculatus	0.32614
Rotala ramosior	0.326	Agricultural Weed	Environmental Weed
Mosla dianthera	0.32591	Agricultural Weed	Environmental Weed
Cuscuta japonica	0.3259	Agricultural Weed
Cyperus amuricus	0.3259	Agricultural Weed	Environmental Weed
Digitaria henryi	0.3259	Agricultural Weed
Mazus japonicus	0.3259	Agricultural Weed
Digitaria pruriens	0.32586
Euphorbia prunifolia	0.32586	Agricultural Weed
Diodia virginiana	0.32585	Agricultural Weed
Eragrostis nigra	0.32585	Agricultural Weed	Environmental Weed
Lepyrodiclis holosteoides	0.32585	Agricultural Weed	Environmental Weed
Nechamandra alternifolia	0.32585
Polygonum caespitosum	0.32585	Agricultural Weed	Environmental Weed
Specularia perfoliata	0.32585
Stachys sieboldii	0.32585
Veronica biloba	0.32585	Agricultural Weed	Environmental Weed
Crotalaria striata	0.32575	Agricultural Weed
Cyperus halpan	0.32575	Agricultural Weed	Environmental Weed
Heterotheca subaxillaris	0.32575	Agricultural Weed	Environmental Weed
Ambrosia discolor	0.32574	Agricultural Weed
Ambrosia tomentosa	0.32574	Agricultural Weed	Environmental Weed
Ampelamus albidus	0.32574	Agricultural Weed	Environmental Weed
Asclepias galioides	0.32574	Agricultural Weed
Bidens aristosa	0.32574	Agricultural Weed
Bidens polylepis	0.32574		Environmental Weed
Brassica incana	0.32574
Campanula floridana	0.32574		Environmental Weed
Cardamine occidentalis	0.32574		Environmental Weed
Carex flava	0.32574		Environmental Weed
Carex kobomugi	0.32574		Environmental Weed
Carex nebrascensis	0.32574		Environmental Weed
Carex rostrata	0.32574		Environmental Weed
Centaurea jacea x nigra	0.32574
Centaurea vulgaris	0.32574
Cruciata laevipes	0.32574	Agricultural Weed	Environmental Weed
Digitaria scalarum	0.32574	Agricultural Weed
Drymaria arenarioides	0.32574	Agricultural Weed
Ellisia nyctelea	0.32574	Agricultural Weed
Eupatorium fistulosum	0.32574	Agricultural Weed
Euphorbia humistrata	0.32574	Agricultural Weed	Environmental Weed
Heleochloa schoenoides	0.32574
Hieracium atratum	0.32574
Hieracium laevigatum	0.32574
Impatiens ecalcarata	0.32574		Environmental Weed
Iva annua	0.32574	Agricultural Weed
Lepidium repens	0.32574	Agricultural Weed
Lippia cuneifolia	0.32574	Agricultural Weed
Lychnis githago	0.32574		Environmental Weed
Lysimachia thyrsiflora	0.32574	Agricultural Weed	Environmental Weed
Lythrum alatum x virgatum	0.32574		Environmental Weed
Muhlenbergia asperifolia	0.32574		Environmental Weed
Muscari atlanticum	0.32574		Environmental Weed
Muscari comosus	0.32574
Nymphaea polysepela	0.32574		Environmental Weed
Packera glabella	0.32574	Agricultural Weed
Plagiobothrys scouleri	0.32574		Environmental Weed
Plantago elongata	0.32574	Agricultural Weed	Environmental Weed
Polygonum cespitosum	0.32574		Environmental Weed
Polygonum monspeliense	0.32574	Agricultural Weed	Environmental Weed
Ranunculus natans	0.32574		Environmental Weed
Sagittaria cuneata	0.32574		Environmental Weed
Senecio glabellus	0.32574	Agricultural Weed
Smilax rotundifolia	0.32574	Agricultural Weed	Environmental Weed
Sporobolus poiretii	0.32574	Agricultural Weed	Environmental Weed
Subularia aquatica	0.32574		Environmental Weed
Solanum nodiflorum	0.23801	Agricultural Weed
Euphorbia serpens	0.18928	Agricultural Weed
Oxalis fontana	0.18864	Agricultural Weed
Cuscuta pentagona	0.16865	Agricultural Weed
Galeopsis bifida	0.16846	Agricultural Weed
Matricaria inodora	0.16841	Agricultural Weed
Filaginella uliginosa	0.1683	Agricultural Weed
Scirpus lacustris	0.1683	Agricultural Weed	Environmental Weed
Solanum cornutum	0.1683	Agricultural Weed
Chenopodium dessicatum	0.16673	Agricultural Weed
Chamaenerion angustifolium	0.1666	Agricultural Weed	Environmental Weed
Circaea lutetiana	0.1665	Agricultural Weed
Atriplex micrantha	0.16649	Agricultural Weed
Atriplex oblongifolia	0.16649	Agricultural Weed
Cirsium incanum	0.16649	Agricultural Weed
Euphrasia officinalis	0.16649	Agricultural Weed
Hieracium sabaudum	0.16649	Agricultural Weed	Environmental Weed
Medicago x varia	0.16649	Agricultural Weed
Melandrium album	0.16649	Agricultural Weed
Oenothera muricata	0.16649	Agricultural Weed
Oxalis dillenii	0.16649	Agricultural Weed
Sparganium emersum	0.16649	Agricultural Weed
Juncus arcticus	0.16517	Agricultural Weed
Malva crispa	0.16517	Agricultural Weed
Oenothera flava	0.16517	Agricultural Weed
Anacharis canadensis	0.16509	Agricultural Weed
Anacharis densa	0.16509	Agricultural Weed
Lappula myosotis	0.16479	Agricultural Weed
Lappula redowskii	0.16479	Agricultural Weed
Vallisneria asiatica	0.16479	Agricultural Weed
Oxalis repens	0.16469	Agricultural Weed
Aster tradescantii	0.16468	Agricultural Weed	Environmental Weed
Blitum capitatum	0.16468	Agricultural Weed
Calamintha clinopodium	0.16468	Agricultural Weed
Chamaesyce serpens	0.16468	Agricultural Weed
Chenopodium salinum	0.16468	Agricultural Weed
Convolvulvus arvensis	0.16468
Convolvulvus sepium	0.16468
Hieracium maculatum	0.16468	Agricultural Weed
Impatiens roylei	0.16468	Agricultural Weed
Melandrium noctiflorum	0.16468	Agricultural Weed
Polygonum fagopyrum	0.16468	Agricultural Weed
Ribes sylvestre	0.16468	Agricultural Weed
Symphoricarpos racemosus	0.16468	Agricultural Weed
Cyperus longus	0.076302	Agricultural Weed	Environmental Weed
Senecio inaequidens	0.074982	Agricultural Weed	Environmental Weed
Hypochaeris brasiliensis	0.074791	Agricultural Weed
Amaranthus standleyanus	0.074736	Agricultural Weed
Senecio burchellii	0.074736	Agricultural Weed
Solanum gracile	0.074736	Agricultural Weed
Brachiaria arrecta	0.074546	Agricultural Weed
Cestrum laevigatum	0.074546	Agricultural Weed	Environmental Weed
Eragrostis plana	0.074546	Agricultural Weed
Eupatorium macrocephalum	0.074546	Agricultural Weed
Chenopodium schraderianum	0.074491	Agricultural Weed
Stipa clandestina	0.073172	Agricultural Weed
Cuscuta cassytoides	0.073098	Agricultural Weed
Thelechitonia trilobata	0.073098
Cassia hirsuta	0.073087	Agricultural Weed
Bidens biternata	0.07286	Agricultural Weed	Environmental Weed
Fimbristylis squarrosa	0.072846	Agricultural Weed
Merremia tridentata	0.072804
Ipomoea sinensis	0.072737	Agricultural Weed
Zaleya pentandra	0.072695	Agricultural Weed
Hewittia sublobata	0.072694	Agricultural Weed
Cynoglossum lanceolatum	0.072683	Agricultural Weed
Zygophyllum simplex	0.072683	Agricultural Weed
Acacia mellifera	0.072682
Acalypha segetalis	0.072682	Agricultural Weed
Alectra vogelii	0.072682	Agricultural Weed
Amaranthus thunbergii	0.072682	Agricultural Weed
Asystasia schimperi	0.072682	Agricultural Weed
Borreria scabra	0.072682	Agricultural Weed
Dicerocaryum zanguebarium	0.072682
Dichapetalum cymosum	0.072682	Agricultural Weed
Eragrostis aspera	0.072682	Agricultural Weed
Erodium chium	0.072682
Euphorbia inaequilatera	0.072682	Agricultural Weed
Fimbristylis hispidula	0.072682	Agricultural Weed	Environmental Weed
Ipomoea coscinosperma	0.072682	Agricultural Weed
Kohautia caespitosa	0.072682
Kyllinga erecta	0.072682	Agricultural Weed
Lopholaena coriifolia	0.072682	Agricultural Weed
Ludwigia stolonifera	0.072682	Agricultural Weed
Mollugo nudicaulis	0.072682	Agricultural Weed
Najas pectinata	0.072682	Agricultural Weed
Oldenlandia herbacea	0.072682	Agricultural Weed
Oxalis semiloba	0.072682	Agricultural Weed
Oxygonum sinuatum	0.072682	Agricultural Weed
Polygonum limbatum	0.072682	Agricultural Weed
Polygonum senegalense	0.072682	Agricultural Weed
Senecio latifolius	0.072682	Agricultural Weed
Stoebe vulgaris	0.072682	Agricultural Weed
Striga forbesii	0.072682	Agricultural Weed
Trigonella hamosa	0.072682	Agricultural Weed
Vernonia poskeana	0.072682	Agricultural Weed
Bryonia cretica	0.025661		Environmental Weed
Filago vulgaris	0.025661	Agricultural Weed
Acicarpha tribuloides	0.024151	Agricultural Weed
Hypochaeris tweediei	0.024096
Zizania latifolia	0.022218	Agricultural Weed	Environmental Weed
Hydrodictyon reticulatum	0.022206		Environmental Weed
Medicago nigra	0.022043	Agricultural Weed
Caucalis platycarpos	0.005674	Agricultural Weed
Coleostephus myconis	0.0039187	Agricultural Weed
Fumaria agraria	0.0038647	Agricultural Weed
Chenopodium aristatum	0.0037279	Agricultural Weed
Cuscuta lupuliformis	0.0037279
Eriophorum latifolium	0.0037279
Veronica cymbalaria	0.003632	Agricultural Weed
Senecio vernalis	0.0036308	Agricultural Weed
Torilis leptophylla	0.0036211	Agricultural Weed
Turgenia latifolia	0.0036211	Agricultural Weed
Althaea hirsuta	0.0036198	Agricultural Weed
Solanum luteum	0.0036198	Agricultural Weed
Veronica praecox	0.0036198	Agricultural Weed
Anthemis altissima	0.0036192	Agricultural Weed
Capsella rubella	0.0036192	Agricultural Weed
Galeopsis segetum	0.0036192	Agricultural Weed
Anthemis ruthenica	0.0036186	Agricultural Weed
Cardaminopsis arenosa	0.0036186	Agricultural Weed
Cirsium oleraceum	0.0036186	Agricultural Weed	Environmental Weed
Galeopsis ladanum	0.0036186	Agricultural Weed
Legousia hybrida	0.0036186	Agricultural Weed
Valerianella carinata	0.0036186	Agricultural Weed
Cordia curassavica	0.0027696	Agricultural Weed	Environmental Weed
Croton lobatus	0.0027696	Agricultural Weed
Chaptalia nutans	0.0027574	Agricultural Weed
Sida linifolia	0.0026714	Agricultural Weed
Sida urens	0.0026714	Agricultural Weed
Polygonum acuminatum	0.0025985	Agricultural Weed
Convolvulus crenatifolius	0.0025439	Agricultural Weed
Paspalum lividum	0.0025439
Tithonia tubaeformis	0.0025439	Agricultural Weed
Imperata contracta	0.0025125	Agricultural Weed
Euphorbia hypericifolia	0.0024718	Agricultural Weed
Brachiaria extensa	0.0024579	Agricultural Weed
Conyza apurensis	0.0024579	Agricultural Weed
Kyllinga pumila	0.0024579	Agricultural Weed
Nama jamaicense	0.0024579	Agricultural Weed
Panicum elephantipes	0.0024579	Agricultural Weed
Borreria laevis	0.002421	Agricultural Weed
Cyperus hermaphroditus	0.0023537	Agricultural Weed
Jaegeria hirta	0.0023537
Melampodium perfoliatum	0.0023537	Agricultural Weed
Melochia tomentosa	0.0023537	Agricultural Weed
Ocimum micranthum	0.0023537
Spigelia anthelmia	0.0022923	Agricultural Weed
Digitaria fuscescens	0.0022801	Agricultural Weed
Lemna valdiviana	0.0022799
Sebastiania corniculata	0.0022799
Acalypha arvensis	0.0022677	Agricultural Weed
Borreria verticillata	0.0022677	Agricultural Weed
Cuphea racemosa	0.0022677	Agricultural Weed
Cyperus ligularis	0.0022677	Agricultural Weed
Eleocharis elegans	0.0022677	Agricultural Weed	Environmental Weed
Eleocharis interstincta	0.0022677	Agricultural Weed	Environmental Weed
Phenax sonneratii	0.0022677	Agricultural Weed
Dioscorea cayenensis	0.0022252
Mimosa casta	0.0022252	Agricultural Weed
Torulinium odoratum	0.0022181	Agricultural Weed	Environmental Weed
Cirsium lanatum	0.0021634	Agricultural Weed
Nothoscordum fragrans	0.0021634	Agricultural Weed
Spilanthes americana	0.0021634	Agricultural Weed
Acacia bonariensis	0.0021088	Agricultural Weed
Ambrosia elatior	0.0021088
Baccharis coridifolia	0.0021088	Agricultural Weed
Baccharis trimera	0.0021088	Agricultural Weed
Commelina virginica	0.0021088	Agricultural Weed
Cyperus luzulae	0.0021088	Agricultural Weed
Daucus pusillus	0.0021088
Dichromena ciliata	0.0021088	Agricultural Weed	Environmental Weed
Echinochloa helodes	0.0021088	Agricultural Weed
Elvira biflora	0.0021088	Agricultural Weed
Eupatorium buniifolium	0.0021088	Agricultural Weed
Ipomoea aristolochiaefolia	0.0021088	Agricultural Weed
Ipomoea grandifolia	0.0021088	Agricultural Weed
Marsypianthes chamaedrys	0.0021088	Agricultural Weed
Paspalum repens	0.0021088	Agricultural Weed	Environmental Weed
Polygonum persicarioides	0.0021088
Rhynchelytrum roseum	0.0021088	Agricultural Weed
Rhynchospora cephalotes	0.0021088
Scirpus giganteus	0.0021088	Agricultural Weed
Scleria pterota	0.0021088	Agricultural Weed
Senecio bonariensis	0.0021088	Agricultural Weed
Senecio brasiliensis	0.0021088	Agricultural Weed
Senecio grisebachii	0.0021088	Agricultural Weed
Solidago chilensis	0.0021088	Agricultural Weed
Spirodela intermedia	0.0021088		Environmental Weed
Borreria latifolia	0.0020666	Agricultural Weed
Polygonum maritimum	0.0020549
Aristida pallens	0.0020542	Agricultural Weed
Chloris chloridea	0.0020542	Agricultural Weed
Cyperus pseudovegetus	0.0020542	Agricultural Weed
Homolepis aturensis	0.0020542	Agricultural Weed
Iresine celosia	0.0020542	Agricultural Weed
Melanthera nivea	0.0020542	Agricultural Weed
Tripogandra cumanensis	0.0020542	Agricultural Weed
Cyperus imbricatus	0.0019859	Agricultural Weed	Environmental Weed
Hyptis brevipes	0.0019859	Agricultural Weed
Rorippa dubia	0.0019856	Agricultural Weed
Chara vulgaris	0.0019732
Euphorbia humifusa	0.0019732	Agricultural Weed
Euphorbia pilulifera	0.0019732	Agricultural Weed
Humulus scandens	0.0019732	Agricultural Weed	Environmental Weed
Lycopus lucidus	0.0019732	Agricultural Weed
Monochoria korsakowii	0.0019732	Agricultural Weed	Environmental Weed
Scirpus triqueter	0.0019732	Agricultural Weed	Environmental Weed
Stellaria neglecta	0.0019732
Orobanche aegyptiaca	0.0019316	Agricultural Weed
Cuscuta monogyna	0.0019314	Agricultural Weed
Juncus compressus	0.0019309	Agricultural Weed	Environmental Weed
Goldbachia laevigata	0.0019199	Agricultural Weed
Ceratocarpus arenarius	0.0019192	Agricultural Weed
Arabis pendula	0.0019186	Agricultural Weed
Artemisia sieversiana	0.0019186	Agricultural Weed
Bidens radiata	0.0019186		Environmental Weed
Ceratophyllum submersum	0.0019186
Cirsium setosum	0.0019186	Agricultural Weed
Corispermum declinatum	0.0019186	Agricultural Weed
Cyperus fuscus	0.0019186	Agricultural Weed
Cyperus serotinus	0.0019186	Agricultural Weed
Dodartia orientalis	0.0019186	Agricultural Weed
Equisetum pratense	0.0019186	Agricultural Weed
Inula britannica	0.0019186	Agricultural Weed
Juncellus serotinus	0.0019186	Agricultural Weed	Environmental Weed
Karelinia caspia	0.0019186	Agricultural Weed
Lactuca sibirica	0.0019186	Agricultural Weed
Lycopsis orientalis	0.0019186	Agricultural Weed
Senecio integrifolius	0.0019186
Silene repens	0.0019186
Urtica cannabina	0.0019186	Agricultural Weed
Striga hermonthica	0.0018762	Agricultural Weed
Chloris polydactyla	0.0018639	Agricultural Weed
Sida santaremensis	0.0018639
Solanum grandiflorum	0.0018639	Agricultural Weed
Cephalaria syriaca	0.0018234	Agricultural Weed
Ridolfia segetum	0.0018228	Agricultural Weed
Convolvulus betonicifolius	0.0018227	Agricultural Weed
Diplotaxis erucoides	0.0018227	Agricultural Weed
Scirpus supinus	0.0018227	Agricultural Weed
Orobanche crenata	0.0018223	Agricultural Weed
Hygrophila erecta	0.001822	Agricultural Weed	Environmental Weed
Leontice leontopetalum	0.0018216	Agricultural Weed
Oenanthe silaifolia	0.0018216	Agricultural Weed
Rubus canescens	0.0018216	Agricultural Weed
Euphorbia aleppica	0.0018215	Agricultural Weed
Galium verrucosum	0.0018215	Agricultural Weed
Scirpus litoralis	0.0018215	Agricultural Weed	Environmental Weed
Theligonum cynocrambe	0.0018215	Agricultural Weed
Crepis sancta	0.0018106	Agricultural Weed
Diplotaxis catholica	0.0018106	Agricultural Weed
Koelpinia linearis	0.0018106	Agricultural Weed
Papaver macrostomum	0.0018106	Agricultural Weed
Anacyclus clavatus	0.0018105	Agricultural Weed
Androsace maxima	0.0018105	Agricultural Weed
Erucastrum nasturtiifolium	0.0018105	Agricultural Weed
Hypecoum imberbe	0.0018105	Agricultural Weed
Linaria spartea	0.0018105	Agricultural Weed
Malva hispanica	0.0018105	Agricultural Weed
Papaver pinnatifidum	0.0018105	Agricultural Weed
Senecio gallicus	0.0018105	Agricultural Weed
Silene muscipula	0.0018105	Agricultural Weed
Sonchus maritimus	0.0018105	Agricultural Weed
Alyssum hirsutum	0.0018099	Agricultural Weed
Amaranthus bouchonii	0.0018099	Agricultural Weed
Camelina rumelica	0.0018099	Agricultural Weed
Lepidium pinnatifidum	0.0018099	Agricultural Weed
Torularia torulosa	0.0018099	Agricultural Weed
Aetheorhiza bulbosa	0.0018094
Amaranthus chlorostachys	0.0018094	Agricultural Weed
Andrachne telephioides	0.0018094
Arabidopsis pumila	0.0018094	Agricultural Weed
Bupleurum falcatum	0.0018094
Leptaleum filifolium	0.0018094	Agricultural Weed
Scirpus holoschoenus	0.0018094	Agricultural Weed
Thesium humile	0.0018094	Agricultural Weed
Carduus hamulosus	0.0018093	Agricultural Weed
Cicerbita macrophylla	0.0018093	Agricultural Weed
Draba muralis	0.0018093	Agricultural Weed
Elatine alsinastrum	0.0018093
Fleurya aestuans	0.0018093	Agricultural Weed
Moenchia mantica	0.0018093
Persicaria bungeana	0.0018093	Agricultural Weed
Persicaria wallichii	0.0018093	Agricultural Weed	Environmental Weed
Pulicaria vulgaris	0.0018093	Agricultural Weed
Senecio fluviatilis	0.0018093	Agricultural Weed
Thlaspi alliaceum	0.0018093	Agricultural Weed
Trisetum paniceum	0.0018093
Priva lappulacea	0.0012972	Agricultural Weed
Chamaesyce hypericifolia	0.0010645	Agricultural Weed
Salvia occidentalis	0.0010523	Agricultural Weed
Cleome serrata	0.00090563	Agricultural Weed
Sporobolus pyramidatus	0.00089347
Dicliptera assurgens	0.00089344	Agricultural Weed
Milleria quinqueflora	0.00089344	Agricultural Weed
Phyllanthus carolinensis	0.00089344	Agricultural Weed
Viguiera dentata	0.00089344	Agricultural Weed
Oxalis barrelieri	0.00083203	Agricultural Weed
Urena sinuata	0.00083181	Agricultural Weed
Tetrazygia bicolor	0.00081962	Agricultural Weed	Environmental Weed
Tripsacum latifolium	0.00081962		Environmental Weed
Bidens cynapiifolia	0.00080742	Agricultural Weed	Environmental Weed
Sida ciliaris	0.00080742	Agricultural Weed
Rorippa heterophylla	0.00066077
Cassia uniflora	0.00064858	Agricultural Weed
Elytraria imbricata	0.00064858
Fuirena simplex	0.00064858	Agricultural Weed
Kallstroemia maxima	0.00064858	Agricultural Weed
Laportea aestuans	0.00064858	Agricultural Weed	Environmental Weed
Pectis prostrata	0.00064858	Agricultural Weed
Pharbitis purpurea	0.000599	Agricultural Weed
Kalimeris indica	0.00057981	Agricultural Weed	Environmental Weed
Polygonum chinense	0.0005254	Agricultural Weed	Environmental Weed
Gynura crepidioides	0.00052518	Agricultural Weed
Torenia glabra	0.00052518		Environmental Weed
Ischaemum indicum	0.00051299	Agricultural Weed
Lindernia nummularifolia	0.00051299
Lobelia zeylanica	0.00051299
Drymaria villosa	0.00050214	Agricultural Weed
Euphorbia lasiocarpa	0.00050195	Agricultural Weed
Panicum reptans	0.00050192	Agricultural Weed
Stellaria ovata	0.00048973	Agricultural Weed
Barringtonia asiatica	0.00042809		Environmental Weed
Diodia ocymifolia	0.00041613	Agricultural Weed
Laurentia longiflora	0.00041613	Agricultural Weed
Ludwigia erecta	0.00041591	Agricultural Weed	Environmental Weed
Melochia nodiflora	0.00041591	Agricultural Weed
Antithamnionella spirographidis	0.0004159		Environmental Weed
Austroeupatorium inulaefolium	0.0004159	Agricultural Weed	Environmental Weed
Capraria biflora	0.0004159	Agricultural Weed
Clausena excavata	0.0004159		Environmental Weed
Derris elliptica	0.0004159	Agricultural Weed	Environmental Weed
Furcraea cubensis	0.0004159		Environmental Weed
Mucuna albertisii	0.0004159		Environmental Weed
Phyllanthus stipulatus	0.0004159	Agricultural Weed
Polysiphonia harveyi	0.0004159		Environmental Weed
Tricholaena repens	0.0004159	Agricultural Weed
Heliotropium angiospermum	0.00040371	Agricultural Weed
Tragia volubilis	0.00040371	Agricultural Weed
Fimbristylis spathacea	0.00035414
Mitracarpus villosus	0.0002575	Agricultural Weed
Diodia sarmentosa	0.00025728	Agricultural Weed
Cissampelos pareira	0.00024608	Agricultural Weed
Scirpus juncoides	0.00017779	Agricultural Weed	Environmental Weed
Gnaphalium affine	0.00017693	Agricultural Weed
Hedyotis diffusa	0.00017655	Agricultural Weed	Environmental Weed
Aeginetia indica	0.00017633	Agricultural Weed
Plantago asiatica	0.00017633	Agricultural Weed
Lindernia angustifolia	0.0001761	Agricultural Weed
Veronica didyma	0.00016519	Agricultural Weed
Ixeris polycephala	0.00016516	Agricultural Weed
Ranunculus cantoniensis	0.00016515	Agricultural Weed
Potamogeton distinctus	0.00016458	Agricultural Weed	Environmental Weed
Polypogon fugax	0.00016452	Agricultural Weed
Achillea alpina	0.00016391	Agricultural Weed
Alisma canaliculatum	0.00016391	Agricultural Weed
Alopecurus japonicus	0.00016391	Agricultural Weed
Artemisia japonica	0.00016391	Agricultural Weed
Artemisia rubripes	0.00016391
Azolla imbricata	0.00016391	Agricultural Weed	Environmental Weed
Callitriche japonica	0.00016391	Agricultural Weed
Carex dimorpholepis	0.00016391
Carex dispalata	0.00016391	Agricultural Weed
Carex lanceolata	0.00016391
Carpesium abrotanoides	0.00016391	Agricultural Weed
Cerastium caespitosum	0.00016391	Agricultural Weed
Chara braunii	0.00016391		Environmental Weed
Clinopodium gracile	0.00016391	Agricultural Weed
Conyza japonica	0.00016391
Cymbopogon tortilis	0.00016391	Agricultural Weed
Cyperus microiria	0.00016391	Agricultural Weed
Cyperus nipponicus	0.00016391	Agricultural Weed
Cyperus orthostachyus	0.00016391
Echinochloa oryzicola	0.00016391	Agricultural Weed
Eriocaulon decemflorum	0.00016391	Agricultural Weed
Eriocaulon robustius	0.00016391	Agricultural Weed	Environmental Weed
Eupatorium chinense	0.00016391
Fimbristylis diphylloides	0.00016391
Fimbristylis subbispicata	0.00016391
Glyceria acutiflora	0.00016391
Gratiola japonica	0.00016391	Agricultural Weed
Inula japonica	0.00016391	Agricultural Weed
Ixeris chinensis	0.00016391	Agricultural Weed
Ixeris debilis	0.00016391	Agricultural Weed
Ixeris dentata	0.00016391	Agricultural Weed
Juncus alatus	0.00016391	Agricultural Weed	Environmental Weed
Juncus leschenaultii	0.00016391	Agricultural Weed
Juncus setchuensis	0.00016391
Lactuca indica	0.00016391	Agricultural Weed
Lamium barbatum	0.00016391
Lapsana apogonoides	0.00016391	Agricultural Weed
Leersia japonica	0.00016391	Agricultural Weed	Environmental Weed
Lepidium apetalum	0.00016391	Agricultural Weed
Mosla punctulata	0.00016391	Agricultural Weed
Paspalum thunbergii	0.00016391	Agricultural Weed
Patrinia scabiosaefolia	0.00016391		Environmental Weed
Phyllanthus matsumurae	0.00016391	Agricultural Weed
Poa acroleuca	0.00016391	Agricultural Weed
Poa sphondylodes	0.00016391	Agricultural Weed
Polygonum conspicuum	0.00016391	Agricultural Weed
Polygonum japonicum	0.00016391	Agricultural Weed
Polygonum longisetum	0.00016391	Agricultural Weed
Polygonum sieboldii	0.00016391
Potamogeton cristatus	0.00016391	Agricultural Weed	Environmental Weed
Potentilla fragarioides	0.00016391	Agricultural Weed
Ranunculus japonicus	0.00016391	Agricultural Weed
Ranunculus sieboldii	0.00016391	Agricultural Weed
Rorippa cantoniensis	0.00016391	Agricultural Weed
Rubus hirsutus	0.00016391
Rumex japonicus	0.00016391	Agricultural Weed
Sagina japonica	0.00016391	Agricultural Weed
Schizachyrium brevifolium	0.00016391	Agricultural Weed
Scirpus lineolatus	0.00016391	Agricultural Weed
Scirpus planiculmis	0.00016391	Agricultural Weed	Environmental Weed
Scirpus triangulatus	0.00016391
Scirpus wallichii	0.00016391	Agricultural Weed
Scirpus yagara	0.00016391		Environmental Weed
Sedum bulbiferum	0.00016391	Agricultural Weed
Siegesbeckia pubescens	0.00016391	Agricultural Weed
Smilax riparia	0.00016391
Solanum photeinocarpum	0.00016391	Agricultural Weed
Sonchus brachyotus	0.00016391	Agricultural Weed
Spirogyra crassa	0.00016391	Agricultural Weed	Environmental Weed
Stellaria alsine	0.00016391	Agricultural Weed	Environmental Weed
Thesium chinense	0.00016391	Agricultural Weed
Torilis scabra	0.00016391	Agricultural Weed
Trigonotis peduncularis	0.00016391	Agricultural Weed
Veronica undulata	0.00016391	Agricultural Weed
Siegesbeckia orientalis	0.00012293	Agricultural Weed
Bergia capensis	0.0001229	Agricultural Weed
Stellaria aquatica	0.0001229	Agricultural Weed
Gnaphalium hypoleucum	0.00012229	Agricultural Weed
Sophora alopecuroides	0.00012224	Agricultural Weed
Echinochloa glabrescens	0.00012207	Agricultural Weed
Ludwigia prostrata	0.00012207	Agricultural Weed	Environmental Weed
Spilanthes paniculata	0.00012191	Agricultural Weed
Brachiaria paspaloides	0.00012169	Agricultural Weed	Environmental Weed
Cassia leschenaultiana	0.00012169
Desmodium triquetrum	0.00012169	Agricultural Weed
Dichrocephala bicolor	0.00012169	Agricultural Weed
Eleocharis congesta	0.00012169	Agricultural Weed	Environmental Weed
Hedyotis tenelliflora	0.00012169	Agricultural Weed
Jussiaea linifolia	0.00012169	Agricultural Weed	Environmental Weed
Laggera pterodonta	0.00012169	Agricultural Weed
Leucas aspera	0.00012169	Agricultural Weed
Rungia pectinata	0.00012169	Agricultural Weed
Sagittaria aginashi	0.00012169	Agricultural Weed
Spinifex littoreus	0.00012169
Torenia violacea	0.00012169	Agricultural Weed
Trapa maximowiczii	0.00012169		Environmental Weed
Blumea laciniata	0.00012147
Commelina nudiflora	0.00012147	Agricultural Weed
Duchesnea chrysantha	0.00012147	Agricultural Weed
Gonostegia hirta	0.00012147	Agricultural Weed
Polygonum strigosum	0.00012146	Agricultural Weed
Solanum coagulans	0.00012146
Acroglochin persicarioides	0.00011055	Agricultural Weed
Galium asperuloides	0.00011055	Agricultural Weed
Cyperus michelianus	0.00011052	Agricultural Weed	Environmental Weed
Rumex hastatus	0.00011052	Agricultural Weed
Typha angustata	0.00011052	Agricultural Weed
Arundinella bengalensis	0.00011049	Agricultural Weed
Panicum psilopodium	0.00011049	Agricultural Weed
Solanum surattense	0.00011049	Agricultural Weed
Wedelia chinensis	0.00011049	Agricultural Weed
Euphorbia indica	0.00010994	Agricultural Weed
Solanum xanthocarpum	0.00010991	Agricultural Weed
Ajuga bracteosa	0.00010988	Agricultural Weed
Chenopodium serotinum	0.00010988	Agricultural Weed
Cyanotis vaga	0.00010988	Agricultural Weed
Digitaria cruciata	0.00010988	Agricultural Weed
Equisetum diffusum	0.00010988	Agricultural Weed
Fagopyrum gracilipes	0.00010988	Agricultural Weed
Persicaria pubescens	0.00010988
Pycreus pumilus	0.00010988	Agricultural Weed
Ranunculus chinensis	0.00010988	Agricultural Weed
Scurrula parasitica	0.00010988
Calystegia dahurica	0.00010928	Agricultural Weed
Ajuga multiflora	0.00010927	Agricultural Weed
Amaranthus mangostanus	0.00010927	Agricultural Weed
Amphicarpaea edgeworthii	0.00010927	Agricultural Weed
Andropogon brevifolius	0.00010927	Agricultural Weed
Androsace filiformis	0.00010927	Agricultural Weed
Androsace umbellata	0.00010927	Agricultural Weed
Artemisia mongolica	0.00010927
Astragalus dahuricus	0.00010927	Agricultural Weed
Bidens parviflora	0.00010927	Agricultural Weed
Blumea hieracifolia	0.00010927
Blyxa ceratosperma	0.00010927	Agricultural Weed
Carex leiorhyncha	0.00010927	Agricultural Weed
Carex maximowiczii	0.00010927	Agricultural Weed
Carex neurocarpa	0.00010927	Agricultural Weed
Cassia nomame	0.00010927	Agricultural Weed
Cephalonoplos setosum	0.00010927	Agricultural Weed
Chenopodium acuminatum	0.00010927	Agricultural Weed
Cirsium maackii	0.00010927
Cyperus globosus	0.00010927	Agricultural Weed
Deinostema violacea	0.00010927	Agricultural Weed
Eleocharis kuroguwai	0.00010927	Agricultural Weed
Eleocharis mamillata	0.00010927
Eragrostis multicaulis	0.00010927	Agricultural Weed
Eriocaulon miquelianum	0.00010927	Agricultural Weed
Eriocaulon sieboldtianum	0.00010927	Agricultural Weed	Environmental Weed
Erodium stephanianum	0.00010927	Agricultural Weed
Glycine soja	0.00010927	Agricultural Weed
Hydrocotyle maritima	0.00010927	Agricultural Weed
Hypericum laxum	0.00010927	Agricultural Weed
Ixeris sonchifolia	0.00010927	Agricultural Weed
Ixeris stolonifera	0.00010927	Agricultural Weed
Juncus krameri	0.00010927	Agricultural Weed
Juncus wallichianus	0.00010927	Agricultural Weed
Lactuca formosana	0.00010927	Agricultural Weed
Lemna paucicostata	0.00010927	Agricultural Weed	Environmental Weed
Lespedeza pilosa	0.00010927	Agricultural Weed
Leucas mollissima	0.00010927	Agricultural Weed
Linum stelleroides	0.00010927	Agricultural Weed
Mariscus umbellatus	0.00010927	Agricultural Weed
Mollugo stricta	0.00010927	Agricultural Weed
Oxytropis glabra	0.00010927	Agricultural Weed
Polygonum bungeanum	0.00010927	Agricultural Weed
Polygonum divaricatum	0.00010927	Agricultural Weed
Polygonum hastato-sagittatum	0.00010927	Agricultural Weed
Polygonum nipponense	0.00010927	Agricultural Weed
Polygonum nodosum	0.00010927	Agricultural Weed
Polygonum senticosum	0.00010927	Agricultural Weed
Potentilla discolor	0.00010927	Agricultural Weed
Potentilla kleiniana	0.00010927	Agricultural Weed
Pycreus globosus	0.00010927	Agricultural Weed	Environmental Weed
Rorippa atrovirens	0.00010927	Agricultural Weed
Rotala leptopetala	0.00010927	Agricultural Weed
Rubia akane	0.00010927	Agricultural Weed
Rumex nipponicus	0.00010927
Sagina maxima	0.00010927
Saussurea amara	0.00010927	Agricultural Weed
Scirpus nipponicus	0.00010927	Agricultural Weed
Siegesbeckia glabrescens	0.00010927	Agricultural Weed
Solidago virga-aurea	0.00010927
Sphallerocarpus gracilis	0.00010927	Agricultural Weed
Spirodela oligorrhiza	0.00010927	Agricultural Weed
Stachys baicalensis	0.00010927
Stellaria dichotoma	0.00010927	Agricultural Weed
Taraxacum albidum	0.00010927	Agricultural Weed
Taraxacum platycarpum	0.00010927	Agricultural Weed
Themeda japonica	0.00010927	Agricultural Weed
Utricularia japonica	0.00010927	Agricultural Weed	Environmental Weed
Vandellia angustifolia	0.00010927	Agricultural Weed
Lindernia sessiliflora	6.7054e-05	Agricultural Weed
Polygonum pubescens	6.7052e-05	Agricultural Weed
Lindernia cordifolia	6.7051e-05	Agricultural Weed
Aneilema japonicum	6.6829e-05	Agricultural Weed
Lindernia pyxidaria	6.6828e-05	Agricultural Weed
Eriocaulon sieboldianum	5.5882e-05	Agricultural Weed
Clinopodium umbrosum	5.5243e-05	Agricultural Weed
Veronica javanica	5.5243e-05	Agricultural Weed
Erucaria hispanica	1.3498e-05	Agricultural Weed
Digera muricata	1.3496e-05	Agricultural Weed
Ludwigia parviflora	1.3405e-05	Agricultural Weed
Schoenoplectus juncoides	1.2828e-05	Agricultural Weed
Setaria adhaerens	1.2828e-05	Agricultural Weed
Digitaria microbachne	1.28e-05	Agricultural Weed
Scirpus grossus	1.2641e-05	Agricultural Weed	Environmental Weed
Cyperus pulcherrimus	1.2639e-05	Agricultural Weed
Grangea maderaspatana	1.2639e-05	Agricultural Weed
Hedyotis vestita	1.2639e-05	Agricultural Weed
Merremia vitifolia	1.2639e-05	Agricultural Weed
Spilanthes iabadicensis	1.2639e-05	Agricultural Weed	Environmental Weed
Cyrtococcum accrescens	1.2638e-05	Agricultural Weed
Scirpus articulatus	1.2638e-05	Agricultural Weed
Oxystelma esculentum	1.2475e-05	Agricultural Weed
Erigeron sumatrensis	1.2417e-05	Agricultural Weed
Hedyotis herbacea	1.2417e-05	Agricultural Weed
Leucas javanica	1.2417e-05	Agricultural Weed
Peristrophe roxburghiana	1.2417e-05	Agricultural Weed
Acrocephalus indicus	1.2416e-05	Agricultural Weed
Anisomeles indica	1.2416e-05	Agricultural Weed
Argyreia mollis	1.2416e-05	Agricultural Weed
Artanema longifolium	1.2416e-05	Agricultural Weed
Athroisma laciniatum	1.2416e-05	Agricultural Weed
Blepharis exigua	1.2416e-05	Agricultural Weed
Blepharis javanica	1.2416e-05	Agricultural Weed
Blumea mollis	1.2416e-05	Agricultural Weed
Blumea sessiliflora	1.2416e-05	Agricultural Weed
Borreria distans	1.2416e-05	Agricultural Weed
Borreria repens	1.2416e-05	Agricultural Weed
Borreria setidens	1.2416e-05	Agricultural Weed
Clerodendrum calamitosum	1.2416e-05	Agricultural Weed
Clinacanthus nutans	1.2416e-05	Agricultural Weed
Dicliptera canescens	1.2416e-05	Agricultural Weed
Dipteracanthus prostratus	1.2416e-05	Agricultural Weed
Dysophylla auricularia	1.2416e-05	Agricultural Weed
Eranthemum viscidum	1.2416e-05	Agricultural Weed
Eupatorium inulaefolium	1.2416e-05	Agricultural Weed
Gendarussa vulgaris	1.2416e-05	Agricultural Weed
Goodenia koningsbergeri	1.2416e-05	Agricultural Weed	Environmental Weed
Gymnopetalum cochinchinense	1.2416e-05	Agricultural Weed
Gymnopetalum leucostictum	1.2416e-05	Agricultural Weed
Hedyotis ovatifolia	1.2416e-05	Agricultural Weed
Hedyotis pinifolia	1.2416e-05	Agricultural Weed
Hedyotis pseudocorymbosa	1.2416e-05	Agricultural Weed
Hedyotis pterita	1.2416e-05	Agricultural Weed
Hedyotis verticilliata	1.2416e-05	Agricultural Weed
Heliotropium elongatum	1.2416e-05	Agricultural Weed
Hemigraphis brunelloides	1.2416e-05	Agricultural Weed
Hemigraphis javanica	1.2416e-05	Agricultural Weed
Hemigraphis serpens	1.2416e-05	Agricultural Weed
Hydrocera triflora	1.2416e-05	Agricultural Weed	Environmental Weed
Hypobathrum microcarpum	1.2416e-05	Agricultural Weed
Hypoestes decaisneana	1.2416e-05	Agricultural Weed
Hypoestes polythyrsa	1.2416e-05	Agricultural Weed
Ipomoea sepiaria	1.2416e-05	Agricultural Weed
Ixora paludosa	1.2416e-05	Agricultural Weed
Lepidagathis javanica	1.2416e-05	Agricultural Weed
Lepistemon binectariferum	1.2416e-05	Agricultural Weed
Limnophila erecta	1.2416e-05	Agricultural Weed
Limnophila rugosa	1.2416e-05	Agricultural Weed
Lindernia multiflora	1.2416e-05	Agricultural Weed
Lindernia viscosa	1.2416e-05	Agricultural Weed
Melothria maderaspatana	1.2416e-05	Agricultural Weed
Meyna grisea	1.2416e-05	Agricultural Weed
Mimulus orbicularis	1.2416e-05	Agricultural Weed	Environmental Weed
Morinda tomentosa	1.2416e-05	Agricultural Weed
Phaseolus lathyroides	1.2416e-05	Agricultural Weed
Polygonum tomentosum	1.2416e-05	Agricultural Weed	Environmental Weed
Porana volubilis	1.2416e-05	Agricultural Weed
Pseuderanthemum diversifolium	1.2416e-05	Agricultural Weed
Rungia blumeana	1.2416e-05	Agricultural Weed
Solanum athroanthum	1.2416e-05	Agricultural Weed
Solanum comitis	1.2416e-05	Agricultural Weed
Solanum verbascifolium	1.2416e-05	Agricultural Weed
Spilanthes ocymifolia	1.2416e-05	Agricultural Weed
Staurogyne spathulata	1.2416e-05	Agricultural Weed
Tylophora villosa	1.2416e-05	Agricultural Weed
Wedelia montana	1.2416e-05	Agricultural Weed
Athyrium esculentum	1.2414e-05	Agricultural Weed
Cyperus babakan	1.2414e-05	Agricultural Weed
Dryopteris arida	1.2414e-05	Agricultural Weed
Ipomoea tuba	1.2414e-05	Agricultural Weed
Phaseolus sublobatus	1.2414e-05	Agricultural Weed
Streptocaulon horsfieldii	1.2414e-05	Agricultural Weed
Anthemis pseudocotula	1.2282e-05	Agricultural Weed
Hyoscyamus reticulatus	1.2282e-05	Agricultural Weed
Isatis lusitanica	1.2282e-05	Agricultural Weed
Phyllanthus rotundifolius	1.2282e-05	Agricultural Weed
Sorghum virgatum	1.2282e-05	Agricultural Weed
Adonis dentata	1.2251e-05	Agricultural Weed
Centaurea pallescens	1.2251e-05	Agricultural Weed
Cynomorium coccineum	1.2251e-05	Agricultural Weed
Trachynia distachya	1.2251e-05	Agricultural Weed
Melochia concatenata	1.2194e-05	Agricultural Weed
Neslia apiculata	2.4883e-06	Agricultural Weed
Chrozophora obliqua	1.3046e-06	Agricultural Weed
Galium setaceum	1.3046e-06	Agricultural Weed
Ceratocephala falcata	1.2744e-06
Launaea procumbens	1.2744e-06	Agricultural Weed
Peristrophe bicalyculata	1.2744e-06
Rumex chalepensis	1.2744e-06	Agricultural Weed
Agropyron canaliculatum	1.2441e-06	Agricultural Weed
Agropyron striatum	1.2441e-06	Agricultural Weed
Allium thomsonii	1.2441e-06	Agricultural Weed
Anchusa ovata	1.2441e-06	Agricultural Weed
Anthriscus nemorosa	1.2441e-06	Agricultural Weed
Artemisia parviflora	1.2441e-06	Agricultural Weed
Artemisia tournefortiana	1.2441e-06	Agricultural Weed
Artemisia vestita	1.2441e-06	Agricultural Weed
Asphodelus tenuifolius	1.2441e-06	Agricultural Weed
Astragalus grahamianus	1.2441e-06	Agricultural Weed
Astragalus leucocephalus	1.2441e-06	Agricultural Weed
Bunium persicum	1.2441e-06	Agricultural Weed
Bupleurum lanceolatum	1.2441e-06	Agricultural Weed
Bupleurum marginatum	1.2441e-06	Agricultural Weed
Calamintha umbrosa	1.2441e-06	Agricultural Weed
Calamintha vulgaris	1.2441e-06	Agricultural Weed
Campanula colorata	1.2441e-06	Agricultural Weed
Canscora decussata	1.2441e-06	Agricultural Weed
Carduus edelbergii	1.2441e-06	Agricultural Weed
Carex fedia	1.2441e-06	Agricultural Weed
Carex foliosa	1.2441e-06	Agricultural Weed
Carex kashmirensis	1.2441e-06	Agricultural Weed
Carex notha	1.2441e-06	Agricultural Weed
Carex nubigena	1.2441e-06	Agricultural Weed
Carex philocrena	1.2441e-06	Agricultural Weed
Carex pseudocyperus	1.2441e-06	Agricultural Weed
Chaerophyllum villosum	1.2441e-06	Agricultural Weed
Cirsium argyracanthum	1.2441e-06	Agricultural Weed
Crepis thompsonii	1.2441e-06	Agricultural Weed
Cymbopogon olivieri	1.2441e-06	Agricultural Weed
Dactylorhiza hatagirea	1.2441e-06	Agricultural Weed
Delphinium denudatum	1.2441e-06	Agricultural Weed
Delphinium roylei	1.2441e-06	Agricultural Weed
Drabopsis verna	1.2441e-06	Agricultural Weed
Elsholtzia strobilifera	1.2441e-06	Agricultural Weed
Epilobium royleanum	1.2441e-06	Agricultural Weed
Erysimum altaicum	1.2441e-06	Agricultural Weed
Euphorbia hispida	1.2441e-06	Agricultural Weed
Gagea dschungarica	1.2441e-06	Agricultural Weed
Gagea elegans	1.2441e-06	Agricultural Weed
Gagea kashmirensis	1.2441e-06	Agricultural Weed
Garhadiolus minutissimus	1.2441e-06	Agricultural Weed
Heterocaryum rigidum	1.2441e-06	Agricultural Weed
Impatiens brachycentra	1.2441e-06	Agricultural Weed
Inula indica	1.2441e-06	Agricultural Weed
Juncus membranaceus	1.2441e-06		Environmental Weed
Kickxia subsessilis	1.2441e-06	Agricultural Weed
Lactuca dissecta	1.2441e-06	Agricultural Weed
Lathyrus erectus	1.2441e-06	Agricultural Weed
Leptorhabdos parviflora	1.2441e-06	Agricultural Weed
Lespedeza elegans	1.2441e-06	Agricultural Weed
Leucas lanata	1.2441e-06	Agricultural Weed
Leucas urticifolia	1.2441e-06	Agricultural Weed
Mazus delavayi	1.2441e-06	Agricultural Weed
Myriactis wallichii	1.2441e-06	Agricultural Weed
Nepeta connata	1.2441e-06	Agricultural Weed
Nepeta linearis	1.2441e-06	Agricultural Weed
Nepeta raphanorhiza	1.2441e-06	Agricultural Weed
Oenanthe pecten-veneris	1.2441e-06	Agricultural Weed
Pimpinella diversifolia	1.2441e-06	Agricultural Weed
Polygonum rottboellioides	1.2441e-06	Agricultural Weed
Ranunculus diffusus	1.2441e-06	Agricultural Weed
Ranunculus flaccidus	1.2441e-06	Agricultural Weed
Ranunculus laetus	1.2441e-06	Agricultural Weed
Saussurea heteromalla	1.2441e-06	Agricultural Weed
Scirpus affinis	1.2441e-06	Agricultural Weed	Environmental Weed
Sedum adenotrichum	1.2441e-06	Agricultural Weed
Senecio chrysanthemoides	1.2441e-06	Agricultural Weed
Sium latijugum	1.2441e-06	Agricultural Weed
Sonchus wightianus	1.2441e-06	Agricultural Weed
Stachys sericea	1.2441e-06	Agricultural Weed
Sternbergia fischeriana	1.2441e-06	Agricultural Weed
Teucrium royleanum	1.2441e-06	Agricultural Weed
Tricholepis elongata	1.2441e-06	Agricultural Weed
Trigonella emodi	1.2441e-06	Agricultural Weed
Valerianella szovitsiana	1.2441e-06	Agricultural Weed
Veronica campylopoda	1.2441e-06	Agricultural Weed
Veronica secunda	1.2441e-06	Agricultural Weed
Veronica stewartii	1.2441e-06	Agricultural Weed
Vicatia coniifolia	1.2441e-06	Agricultural Weed
Anchusa stylosa	1.2164e-06
Boreava aptera	1.2164e-06
Chamaesyce humifusa	1.2164e-06
Chamaesyce humistrata	1.2164e-06	Agricultural Weed
Trifolium suaveolens	1.2164e-06
Vinca difformis	1.2164e-06		Environmental Weed
Commelina hasskarlii	1.2139e-06	Agricultural Weed
Sphaeranthus senegalensis	1.2139e-06	Agricultural Weed
Arnebia hispidissima	6.9761e-07	Agricultural Weed
Cleome brachycarpa	6.9761e-07	Agricultural Weed
Launaea nudicaulis	6.9761e-07	Agricultural Weed
Leptadenia pyrotechnica	6.9761e-07	Agricultural Weed
Polygonum plebejum	6.9761e-07	Agricultural Weed
Salsola baryosma	6.9761e-07	Agricultural Weed
Tribulus longipetalus	6.9761e-07	Agricultural Weed
Marsilea minuta	6.674e-07	Agricultural Weed
Corchorus depressus	6.6739e-07	Agricultural Weed
Posidonia oceanica	6.6739e-07		Environmental Weed
Stipa capensis	6.6739e-07	Agricultural Weed
Polygonum argyrocoleum	6.3868e-07
Arundinella hookeri	6.0696e-07	Agricultural Weed
Blepharis ciliaris	6.0444e-08	Agricultural Weed
Heliotropium zeylanicum	6.0444e-08	Agricultural Weed
Solanum dubium	6.0444e-08	Agricultural Weed
Acacia seyal	6.0443e-08	Agricultural Weed
Abutilon pannosum	6.0437e-08
Cassia senna	6.0437e-08
Chrozophora plicata	6.0437e-08	Agricultural Weed
Diplotaxis harra	6.0437e-08
Echium rauwolfii	6.0437e-08	Agricultural Weed
Erodium glaucophyllum	6.0437e-08
Farsetia longisiliqua	6.0437e-08
Francoeuria crispa	6.0437e-08
Heliotropium bacciferum	6.0437e-08	Agricultural Weed
Oxygonum atriplicifolium	6.0437e-08
Polygala erioptera	6.0437e-08
Acaena pusilla	4.5135e-09
Alisma natans	4.5135e-09
Anacharis alsinastrum	4.5135e-09
Anemagrostis spica-venti	4.5135e-09
Antennaria margaritacea	4.5135e-09
Archangelica officinalis	4.5135e-09
Arenaria tenuifolia	4.5135e-09
Asperula ciliata	4.5135e-09
Aster novi-belgii x lanceolatus	4.5135e-09
Berberis darwinii x empetrifolia	4.5135e-09
Berberis diversifolia	4.5135e-09
Bilderdykia baldschuanica	4.5135e-09
Brassica gallica	4.5135e-09
Brassica rutabaga	4.5135e-09
Buddleja variabilis	4.5135e-09
Bupleurum protractum	4.5135e-09
Calystegia sylvestris	4.5135e-09
Camelina sylvestris	4.5135e-09
Cardamine uniflora	4.5135e-09
Castanea vulgaris	4.5135e-09
Cerasus laurocerasus	4.5135e-09
Chaerophyllum sativum	4.5135e-09
Chenopodium striatum	4.5135e-09
Chenopodium viride	4.5135e-09	Agricultural Weed
Claytonia alsinoides	4.5135e-09
Cochlearia draba	4.5135e-09
Cotoneaster frigidus x salicifolius	4.5135e-09
Crocosmia pottsii x aurea	4.5135e-09
Dentaria bulbifera	4.5135e-09
Echinospermum lappula	4.5135e-09
Epilobium adnatum	4.5135e-09	Agricultural Weed
Epilobium lamyi	4.5135e-09
Epilobium linnaeoides	4.5135e-09
Epilobium nerterioides	4.5135e-09
Erucastrum pollichii	4.5135e-09
Erysimum decumbens x perofskianum	4.5135e-09
Euphorbia uralensis	4.5135e-09
Euphorbia x pseudovirgata	4.5135e-09
Fallopia japonica x sachalinensis	4.5135e-09
Fragaria elatior	4.5135e-09
Fumaria boraei	4.5135e-09
Fumaria confusa	4.5135e-09
Galeobdolon argentatum	4.5135e-09
Galium cruciata	4.5135e-09
Geranium striatum	4.5135e-09
Gilia pungens	4.5135e-09
Helianthus tomentosus	4.5135e-09
Heracleum giganteum	4.5135e-09
Heracleum villosum	4.5135e-09
Hieracium gougetianum	4.5135e-09	Agricultural Weed
Hieracium grandidens	4.5135e-09	Agricultural Weed
Hyacinthoides non-scripta x hispanica	4.5135e-09	Agricultural Weed
Hypericum androsaemum x hircinum	4.5135e-09
Hypericum anglicum	4.5135e-09
Hypericum elatum	4.5135e-09
Juncus macer	4.5135e-09
Lamiastrum argentatum	4.5135e-09
Laurocerasus officinalis	4.5135e-09
Leucanthemum lacustre x maximum	4.5135e-09
Limnanthemum nymphaeoides	4.5135e-09
Limnanthemum peltatum	4.5135e-09
Linaria viscida	4.5135e-09
Lupinus arboreus x polyphyllus	4.5135e-09		Environmental Weed
Luzula albida	4.5135e-09
Macleaya cordata x microcarpa	4.5135e-09
Malva borealis	4.5135e-09
Mariana lactea	4.5135e-09
Matricaria disciformis	4.5135e-09	Agricultural Weed
Matricaria occidentalis	4.5135e-09
Matricaria suaveolens	4.5135e-09	Agricultural Weed
Medicago sylvestris	4.5135e-09
Melilotus leucanthus	4.5135e-09
Melilotus vulgaris	4.5135e-09
Mentha alopecuroides	4.5135e-09
Mentha rubra	4.5135e-09
Mimulus langsdorfii	4.5135e-09
Mulgedium tataricum	4.5135e-09	Agricultural Weed
Narcissus poeticus x tazetta	4.5135e-09
Narcissus x biflorus	4.5135e-09
Nicotiana alata x forgetiana	4.5135e-09
Oenothera glazioviana x biennis	4.5135e-09
Persicaria amplexicaulis	4.5135e-09	Agricultural Weed
Peucedanum sativum	4.5135e-09
Populus alba x tremula	4.5135e-09
Populus nigra x deltoides	4.5135e-09
Poterium muricatum	4.5135e-09
Prunus grandifolia	4.5135e-09
Rapistrum orientale	4.5135e-09
Reseda fruticulosa	4.5135e-09
Reseda suffruticulosa	4.5135e-09
Rosa polyantha	4.5135e-09
Salix viminalis x caprea x aurita	4.5135e-09
Sambucus rupestris	4.5135e-09	Agricultural Weed
Sedum micranthum	4.5135e-09
Senecio sarracenicus	4.5135e-09
Senecio tanguticus	4.5135e-09
Sisymbrium pannonicum	4.5135e-09
Spiraea cantoniensis x trilobata	4.5135e-09
Spiraea salicifolia x douglasii	4.5135e-09
Symphytum leonhardtianum	4.5135e-09
Symphytum officinale x asperum	4.5135e-09
Tamarix anglica	4.5135e-09
Thelycrania sericea	4.5135e-09
Tillaea helmsii	4.5135e-09
Tillaea recurva	4.5135e-09
Valerianella auricula	4.5135e-09
Veronica crista-galli	4.5135e-09	Agricultural Weed
Villarsia nymphoides	4.5135e-09
Guizotia scabra	6.9811e-12	Agricultural Weed
Hibiscus asper	6.1578e-12	Agricultural Weed

## Sheet: SA
Taxon name	SOM index	Recorded somewhere in the world specifically as 'Agricultural Weed' and/or 'Environmental Weed'
Striga hermonthica	0.14363	Agricultural Weed
Orobanche aegyptiaca	0.11671	Agricultural Weed
Guizotia scabra	0.093026	Agricultural Weed
Oxygonum sinuatum	0.092912	Agricultural Weed
Capsella rubella	0.092833	Agricultural Weed
Trachynia distachya	0.092069	Agricultural Weed
Cyperus longus	0.08617	Agricultural Weed	Environmental Weed
Setaria adhaerens	0.07819	Agricultural Weed
Anacyclus clavatus	0.075898	Agricultural Weed
Eclipta alba	0.073181	Agricultural Weed
Striga asiatica	0.072865	Agricultural Weed	Environmental Weed
Matricaria inodora	0.071162	Agricultural Weed
Solanum dubium	0.063813	Agricultural Weed
Diplotaxis catholica	0.06297	Agricultural Weed
Diplotaxis erucoides	0.06089	Agricultural Weed
Digitaria insularis	0.049528	Agricultural Weed	Environmental Weed
Scirpus acutus	0.048441	Agricultural Weed	Environmental Weed
Ridolfia segetum	0.048327	Agricultural Weed
Polypogon fugax	0.047721	Agricultural Weed
Ludwigia prostrata	0.047017	Agricultural Weed	Environmental Weed
Fimbristylis hispidula	0.046992	Agricultural Weed	Environmental Weed
Arundinella hookeri	0.046878	Agricultural Weed
Asystasia schimperi	0.046878	Agricultural Weed
Blepharis ciliaris	0.046878	Agricultural Weed
Chenopodium serotinum	0.046878	Agricultural Weed
Heliotropium zeylanicum	0.046878	Agricultural Weed
Mollugo nudicaulis	0.046878	Agricultural Weed
Borreria verticillata	0.046153	Agricultural Weed
Chloris polydactyla	0.046151	Agricultural Weed
Sida santaremensis	0.046151
Aristida pallens	0.046042	Agricultural Weed
Fumaria agraria	0.046042	Agricultural Weed
Digitaria cruciata	0.046035	Agricultural Weed
Diplotaxis harra	0.046035
Eragrostis nigra	0.046035	Agricultural Weed	Environmental Weed
Erodium glaucophyllum	0.046035
Theligonum cynocrambe	0.046035	Agricultural Weed
Blechum pyramidatum	0.044156	Agricultural Weed	Environmental Weed
Spigelia anthelmia	0.038989	Agricultural Weed
Centaurea diffusa	0.034893	Agricultural Weed	Environmental Weed
Jacquemontia tamnifolia	0.033998	Agricultural Weed	Environmental Weed
Ammannia coccinea	0.033989	Agricultural Weed
Heliotropium angiospermum	0.033872	Agricultural Weed
Kyllinga pumila	0.029697	Agricultural Weed
Orobanche crenata	0.029613	Agricultural Weed
Solanum carolinense	0.026254	Agricultural Weed	Environmental Weed
Halogeton glomeratus	0.025243	Agricultural Weed	Environmental Weed
Amaranthus palmeri	0.023937	Agricultural Weed
Cardaria pubescens	0.023185	Agricultural Weed	Environmental Weed
Rorippa austriaca	0.022949	Agricultural Weed	Environmental Weed
Cardaria chalepensis	0.022843	Agricultural Weed	Environmental Weed
Croton lobatus	0.022794	Agricultural Weed
Panicum purpurascens	0.022027	Agricultural Weed	Environmental Weed
Tragia volubilis	0.021521	Agricultural Weed
Cephalaria syriaca	0.021519	Agricultural Weed
Digera muricata	0.021519	Agricultural Weed
Zaleya pentandra	0.021519	Agricultural Weed
Myriophyllum spicatum	0.020752	Agricultural Weed	Environmental Weed
Centaurea sulphurea	0.020543
Centaurea triumfettii	0.020543	Agricultural Weed	Environmental Weed
Distichlis stricta	0.020543	Agricultural Weed
Drymaria arenarioides	0.020543	Agricultural Weed
Hydrolea spinosa	0.020379	Agricultural Weed
Triumfetta semitriloba	0.02015	Agricultural Weed	Environmental Weed
Euphorbia indica	0.02007	Agricultural Weed
Diodia ocymifolia	0.019531	Agricultural Weed
Laurentia longiflora	0.019531	Agricultural Weed
Conyza apurensis	0.019425	Agricultural Weed
Panicum fasciculatum	0.019425	Agricultural Weed
Ludwigia erecta	0.019343	Agricultural Weed	Environmental Weed
Melochia nodiflora	0.019343	Agricultural Weed
Corchorus depressus	0.019227	Agricultural Weed
Erucaria hispanica	0.019227	Agricultural Weed
Oxalis barrelieri	0.018199	Agricultural Weed
Paspalum fimbriatum	0.017903	Agricultural Weed	Environmental Weed
Eleocharis elegans	0.017897	Agricultural Weed	Environmental Weed
Solanum cornutum	0.017805	Agricultural Weed
Salvia occidentalis	0.017788	Agricultural Weed
Ipomoea sinensis	0.017778	Agricultural Weed
Lagascea mollis	0.017245	Agricultural Weed
Sida urens	0.017244	Agricultural Weed
Bergia capensis	0.017237	Agricultural Weed
Imperata brasiliensis	0.017173	Agricultural Weed
Coleostephus myconis	0.017171	Agricultural Weed
Asperugo procumbens	0.017163	Agricultural Weed	Environmental Weed
Priva lappulacea	0.017139	Agricultural Weed
Acalypha alopecuroides	0.017134	Agricultural Weed
Bidens cynapiifolia	0.017127	Agricultural Weed	Environmental Weed
Sida ciliaris	0.017127	Agricultural Weed
Aster pilosus	0.017075	Agricultural Weed
Caperonia palustris	0.017069	Agricultural Weed
Chaptalia nutans	0.017065	Agricultural Weed
Chamaesyce hypericifolia	0.017059	Agricultural Weed
Imperata contracta	0.017059	Agricultural Weed
Polygonum punctatum	0.017059	Agricultural Weed	Environmental Weed
Ipomoea asarifolia	0.017058	Agricultural Weed
Sida linifolia	0.017056	Agricultural Weed
Acalypha arvensis	0.017053	Agricultural Weed
Batis maritima	0.017053	Agricultural Weed	Environmental Weed
Eleocharis interstincta	0.017053	Agricultural Weed	Environmental Weed
Phenax sonneratii	0.017053	Agricultural Weed
Pluchea carolinensis	0.017053	Agricultural Weed	Environmental Weed
Tetrazygia bicolor	0.017053	Agricultural Weed	Environmental Weed
Alternanthera caracasana	0.017051
Capraria biflora	0.017051	Agricultural Weed
Cladium jamaicense	0.017051	Agricultural Weed
Phyllanthus stipulatus	0.017051	Agricultural Weed
Amaranthus bouchonii	0.016961	Agricultural Weed
Dicliptera assurgens	0.016949	Agricultural Weed
Milleria quinqueflora	0.016949	Agricultural Weed
Phyllanthus carolinensis	0.016949	Agricultural Weed
Sporobolus pyramidatus	0.016949
Viguiera dentata	0.016949	Agricultural Weed
Brachiaria extensa	0.016945	Agricultural Weed
Nama jamaicense	0.016945	Agricultural Weed
Panicum elephantipes	0.016945	Agricultural Weed
Cassia uniflora	0.016943	Agricultural Weed
Fuirena simplex	0.016943	Agricultural Weed
Kallstroemia maxima	0.016943	Agricultural Weed
Laportea aestuans	0.016943	Agricultural Weed	Environmental Weed
Pectis prostrata	0.016943	Agricultural Weed
Solanum nodiflorum	0.016943	Agricultural Weed
Hyptis verticillata	0.016941	Agricultural Weed
Stemodia durantifolia	0.016941	Agricultural Weed
Trichilia hirta	0.016941	Agricultural Weed
Aster exilis	0.016937	Agricultural Weed
Cassia hirsuta	0.016937	Agricultural Weed
Chloris petraea	0.016937	Agricultural Weed
Eupatorium capillifolium	0.016937	Agricultural Weed
Polygonum densiflorum	0.016937	Agricultural Weed	Environmental Weed
Zanthoxylum fagara	0.016937	Agricultural Weed
Abutilon pannosum	0.016935
Ammannia robusta	0.016935	Agricultural Weed
Anchusa stylosa	0.016935
Boerhavia repens	0.016935	Agricultural Weed
Boreava aptera	0.016935
Cassia senna	0.016935
Chamaesyce humifusa	0.016935
Chamaesyce humistrata	0.016935	Agricultural Weed
Chamaesyce serpens	0.016935	Agricultural Weed
Chrozophora plicata	0.016935	Agricultural Weed
Convolvulus betonicifolius	0.016935	Agricultural Weed
Echium rauwolfii	0.016935	Agricultural Weed
Farsetia longisiliqua	0.016935
Francoeuria crispa	0.016935
Heliotropium bacciferum	0.016935	Agricultural Weed
Ipomoea coscinosperma	0.016935	Agricultural Weed
Leucas urticifolia	0.016935	Agricultural Weed
Linaria spartea	0.016935	Agricultural Weed
Medicago nigra	0.016935	Agricultural Weed
Najas pectinata	0.016935	Agricultural Weed
Oxygonum atriplicifolium	0.016935
Polygala erioptera	0.016935
Trifolium suaveolens	0.016935
Trigonella hamosa	0.016935	Agricultural Weed
Vinca difformis	0.016935		Environmental Weed
Galinsoga quadriradiata	0.013368	Agricultural Weed	Environmental Weed
Malachra alceifolia	0.012881	Agricultural Weed	Environmental Weed
Lepyrodiclis holosteoides	0.012678	Agricultural Weed	Environmental Weed
Silene conoidea	0.012678	Agricultural Weed
Sophora alopecuroides	0.012678	Agricultural Weed
Goldbachia laevigata	0.012564	Agricultural Weed
Turgenia latifolia	0.012564	Agricultural Weed
Chenopodium polyspermum	0.011959	Agricultural Weed	Environmental Weed
Acacia seyal	0.011115	Agricultural Weed
Galeopsis bifida	0.011115	Agricultural Weed
Drymaria villosa	0.010585	Agricultural Weed
Cyperus luzulae	0.010582	Agricultural Weed
Convolvulus sepium	0.0105	Agricultural Weed
Cyclachaena xanthiifolia	0.0105
Polygonum coccineum	0.0105	Agricultural Weed	Environmental Weed
Heteranthera limosa	0.010398	Agricultural Weed	Environmental Weed
Spermacoce laevis	0.010394	Agricultural Weed
Torulinium odoratum	0.010394	Agricultural Weed	Environmental Weed
Antithamnionella spirographidis	0.010388		Environmental Weed
Codium fragile	0.010388		Environmental Weed
Grateloupia doryphora	0.010388		Environmental Weed
Polysiphonia harveyi	0.010388		Environmental Weed
Sargassum muticum	0.010388	Agricultural Weed	Environmental Weed
Alliaria officinalis	0.010386	Agricultural Weed	Environmental Weed
Nymphaea polysepela	0.010386		Environmental Weed
Striga gesnerioides	0.010369	Agricultural Weed
Oxalis dillenii	0.010297	Agricultural Weed
Stellaria ovata	0.010283	Agricultural Weed
Alyssum hirsutum	0.010272	Agricultural Weed
Amaranthus chlorostachys	0.010272	Agricultural Weed
Anthemis altissima	0.010272	Agricultural Weed
Artemisia sieversiana	0.010272	Agricultural Weed
Astragalus dahuricus	0.010272	Agricultural Weed
Cuscuta monogyna	0.010272	Agricultural Weed
Erodium stephanianum	0.010272	Agricultural Weed
Galeopsis segetum	0.010272	Agricultural Weed
Humulus scandens	0.010272	Agricultural Weed	Environmental Weed
Oxytropis glabra	0.010272	Agricultural Weed
Polygonum divaricatum	0.010272	Agricultural Weed
Saussurea amara	0.010272	Agricultural Weed
Sphallerocarpus gracilis	0.010272	Agricultural Weed
Stellaria dichotoma	0.010272	Agricultural Weed
Thlaspi alliaceum	0.010272	Agricultural Weed
Urtica cannabina	0.010272	Agricultural Weed
Borreria alata	0.0084417	Agricultural Weed
Setaria pallide-fusca	0.0082114	Agricultural Weed
Euphorbia hypericifolia	0.0075641	Agricultural Weed
Borreria laevis	0.0069621	Agricultural Weed
Hyptis brevipes	0.0062217	Agricultural Weed
Cyperus imbricatus	0.0060336	Agricultural Weed	Environmental Weed
Bidens biternata	0.0059428	Agricultural Weed	Environmental Weed
Hygrophila erecta	0.0059195	Agricultural Weed	Environmental Weed
Hedyotis diffusa	0.0059174	Agricultural Weed	Environmental Weed
Spilanthes paniculata	0.0059174	Agricultural Weed
Stachytarpheta indica	0.0059174	Agricultural Weed
Erigeron sumatrensis	0.0057292	Agricultural Weed
Leucas aspera	0.0057292	Agricultural Weed
Chenopodium schraderianum	0.0054273	Agricultural Weed
Scirpus grossus	0.0050742	Agricultural Weed	Environmental Weed
Scleria pterota	0.0048939	Agricultural Weed
Hedyotis herbacea	0.0048861	Agricultural Weed
Leucas javanica	0.0048861	Agricultural Weed
Peristrophe roxburghiana	0.0048861	Agricultural Weed
Vossia cuspidata	0.0048861	Agricultural Weed
Borreria scabra	0.0048214	Agricultural Weed
Hieracium x floribundum	0.0048121	Agricultural Weed	Environmental Weed
Centaurea pratensis	0.004698	Agricultural Weed	Environmental Weed
Descurainia pinnata	0.004698	Agricultural Weed	Environmental Weed
Melochia concatenata	0.004698	Agricultural Weed
Polygonum argyrocoleum	0.0045841
Mariscus umbellatus	0.0045839	Agricultural Weed
Schizachyrium brevifolium	0.0045839	Agricultural Weed
Sporobolus poiretii	0.0045839	Agricultural Weed	Environmental Weed
Dichrocephala bicolor	0.0042805	Agricultural Weed
Eragrostis pooides	0.0040037	Agricultural Weed
Gisekia pharnacioides	0.0039845	Agricultural Weed
Fleurya aestuans	0.0039803	Agricultural Weed
Scirpus juncoides	0.0036509	Agricultural Weed	Environmental Weed
Mitracarpus villosus	0.0036311	Agricultural Weed
Merremia vitifolia	0.0036255	Agricultural Weed
Camelina microcarpa	0.0034855	Agricultural Weed	Environmental Weed
Borreria latifolia	0.0034451	Agricultural Weed
Anisomeles indica	0.0034373	Agricultural Weed
Borreria repens	0.0034373	Agricultural Weed
Eupatorium inulaefolium	0.0034373	Agricultural Weed
Euphorbia prunifolia	0.0034373	Agricultural Weed
Siegesbeckia orientalis	0.0034373	Agricultural Weed
Solanum verbascifolium	0.0034373	Agricultural Weed
Senecio inaequidens	0.0032863	Agricultural Weed	Environmental Weed
Tricholaena repens	0.0032513	Agricultural Weed
Amaranthus thunbergii	0.0032492	Agricultural Weed
Digitaria microbachne	0.0032492	Agricultural Weed
Echinochloa glabrescens	0.0032492	Agricultural Weed
Hibiscus asper	0.0032492	Agricultural Weed
Schoenoplectus juncoides	0.0032492	Agricultural Weed
Veronica didyma	0.0031605	Agricultural Weed
Celosia trigyna	0.0031393	Agricultural Weed
Persicaria bungeana	0.0031354	Agricultural Weed
Rumex maritimus	0.0031354	Agricultural Weed
Acalypha segetalis	0.0031351	Agricultural Weed
Alectra vogelii	0.0031351	Agricultural Weed
Dicerocaryum zanguebarium	0.0031351
Dichapetalum cymosum	0.0031351	Agricultural Weed
Echinochloa oryzicola	0.0031351	Agricultural Weed
Euphorbia inaequilatera	0.0031351	Agricultural Weed
Lopholaena coriifolia	0.0031351	Agricultural Weed
Oldenlandia herbacea	0.0031351	Agricultural Weed
Oxalis semiloba	0.0031351	Agricultural Weed
Senecio latifolius	0.0031351	Agricultural Weed
Stoebe vulgaris	0.0031351	Agricultural Weed
Striga forbesii	0.0031351	Agricultural Weed
Erechtites hieraciifolius	0.0028379
Cyperus pulcherrimus	0.0027823	Agricultural Weed
Grangea maderaspatana	0.0027823	Agricultural Weed
Hedyotis vestita	0.0027823	Agricultural Weed
Merremia tridentata	0.0027823
Spilanthes iabadicensis	0.0027823	Agricultural Weed	Environmental Weed
Polygonum pensylvanicum	0.0027738	Agricultural Weed
Salsola iberica	0.0027484	Agricultural Weed	Environmental Weed
Dracocephalum parviflorum	0.0026423	Agricultural Weed
Sphaerophysa salsula	0.0026363	Agricultural Weed	Environmental Weed
Ambrosia tomentosa	0.0026343	Agricultural Weed	Environmental Weed
Lindernia sessiliflora	0.0026196	Agricultural Weed
Polygonum perfoliatum	0.00261	Agricultural Weed	Environmental Weed
Dichromena ciliata	0.0026019	Agricultural Weed	Environmental Weed
Ludwigia decurrens	0.0026019	Agricultural Weed
Diodia sarmentosa	0.0025998	Agricultural Weed
Cuscuta cassytoides	0.0025963	Agricultural Weed
Acrocephalus indicus	0.0025942	Agricultural Weed
Aeginetia indica	0.0025942	Agricultural Weed
Argyreia mollis	0.0025942	Agricultural Weed
Artanema longifolium	0.0025942	Agricultural Weed
Athroisma laciniatum	0.0025942	Agricultural Weed
Blepharis exigua	0.0025942	Agricultural Weed
Blepharis javanica	0.0025942	Agricultural Weed
Blumea mollis	0.0025942	Agricultural Weed
Blumea sessiliflora	0.0025942	Agricultural Weed
Borreria distans	0.0025942	Agricultural Weed
Borreria setidens	0.0025942	Agricultural Weed
Brachiaria paspaloides	0.0025942	Agricultural Weed	Environmental Weed
Clerodendrum calamitosum	0.0025942	Agricultural Weed
Clinacanthus nutans	0.0025942	Agricultural Weed
Cyperus halpan	0.0025942	Agricultural Weed	Environmental Weed
Dicliptera canescens	0.0025942	Agricultural Weed
Dipteracanthus prostratus	0.0025942	Agricultural Weed
Dysophylla auricularia	0.0025942	Agricultural Weed
Eranthemum viscidum	0.0025942	Agricultural Weed
Gendarussa vulgaris	0.0025942	Agricultural Weed
Goodenia koningsbergeri	0.0025942	Agricultural Weed	Environmental Weed
Gymnopetalum cochinchinense	0.0025942	Agricultural Weed
Gymnopetalum leucostictum	0.0025942	Agricultural Weed
Hedyotis ovatifolia	0.0025942	Agricultural Weed
Hedyotis pinifolia	0.0025942	Agricultural Weed
Hedyotis pseudocorymbosa	0.0025942	Agricultural Weed
Hedyotis pterita	0.0025942	Agricultural Weed
Hedyotis verticilliata	0.0025942	Agricultural Weed
Heliotropium elongatum	0.0025942	Agricultural Weed
Hemigraphis brunelloides	0.0025942	Agricultural Weed
Hemigraphis javanica	0.0025942	Agricultural Weed
Hemigraphis serpens	0.0025942	Agricultural Weed
Hewittia sublobata	0.0025942	Agricultural Weed
Hydrocera triflora	0.0025942	Agricultural Weed	Environmental Weed
Hypobathrum microcarpum	0.0025942	Agricultural Weed
Hypoestes decaisneana	0.0025942	Agricultural Weed
Hypoestes polythyrsa	0.0025942	Agricultural Weed
Ipomoea sepiaria	0.0025942	Agricultural Weed
Ixora paludosa	0.0025942	Agricultural Weed
Lepidagathis javanica	0.0025942	Agricultural Weed
Lepistemon binectariferum	0.0025942	Agricultural Weed
Limnophila erecta	0.0025942	Agricultural Weed
Limnophila rugosa	0.0025942	Agricultural Weed
Lindernia multiflora	0.0025942	Agricultural Weed
Lindernia viscosa	0.0025942	Agricultural Weed
Melothria maderaspatana	0.0025942	Agricultural Weed
Meyna grisea	0.0025942	Agricultural Weed
Mimulus orbicularis	0.0025942	Agricultural Weed	Environmental Weed
Morinda tomentosa	0.0025942	Agricultural Weed
Phaseolus lathyroides	0.0025942	Agricultural Weed
Polygonum tomentosum	0.0025942	Agricultural Weed	Environmental Weed
Porana volubilis	0.0025942	Agricultural Weed
Pseuderanthemum diversifolium	0.0025942	Agricultural Weed
Rungia blumeana	0.0025942	Agricultural Weed
Solanum athroanthum	0.0025942	Agricultural Weed
Solanum comitis	0.0025942	Agricultural Weed
Spilanthes ocymifolia	0.0025942	Agricultural Weed
Staurogyne spathulata	0.0025942	Agricultural Weed
Torenia violacea	0.0025942	Agricultural Weed
Tylophora villosa	0.0025942	Agricultural Weed
Wedelia montana	0.0025942	Agricultural Weed
Ambrosia trifida	0.0025457	Agricultural Weed	Environmental Weed
Cardamine impatiens	0.0025456	Agricultural Weed	Environmental Weed
Cirsium discolor	0.0025456	Agricultural Weed
Brachiaria plantaginea	0.0025393	Agricultural Weed
Scirpus olneyi	0.0025222	Agricultural Weed	Environmental Weed
Toxicodendron rydbergii	0.0025222	Agricultural Weed	Environmental Weed
Polygonum polystachyum	0.002521	Agricultural Weed	Environmental Weed
Salsola pestifer	0.002521	Agricultural Weed
Plantago rugelii	0.0025204	Agricultural Weed
Hieracium piloselloides	0.0025201	Agricultural Weed	Environmental Weed
Rorippa sinuata	0.0025201	Agricultural Weed	Environmental Weed
Chloris chloridea	0.0024878	Agricultural Weed
Cyperus pseudovegetus	0.0024878	Agricultural Weed
Iresine celosia	0.0024878	Agricultural Weed
Melanthera nivea	0.0024878	Agricultural Weed
Spilanthes americana	0.0024878	Agricultural Weed
Tripogandra cumanensis	0.0024878	Agricultural Weed
Panicum reptans	0.0024174	Agricultural Weed
Chenopodium leptophyllum	0.0024138	Agricultural Weed
Commelina forskaolii	0.0024102	Agricultural Weed
Eriochloa contracta	0.0024102	Agricultural Weed
Erucastrum gallicum	0.0024102	Agricultural Weed	Environmental Weed
Austroeupatorium inulaefolium	0.0024081	Agricultural Weed	Environmental Weed
Centaurea virgata	0.0024081	Agricultural Weed	Environmental Weed
Leontice leontopetalum	0.0024061	Agricultural Weed
Amaranthus tuberculatus	0.002406	Agricultural Weed
Blumea laciniata	0.002406
Centaurea jacea x nigra	0.002406
Cirsium undulatum	0.002406	Agricultural Weed
Commelina nudiflora	0.002406	Agricultural Weed
Equisetum laevigatum	0.002406	Agricultural Weed	Environmental Weed
Eriochloa gracilis	0.002406	Agricultural Weed
Gonostegia hirta	0.002406	Agricultural Weed
Hieracium atratum	0.002406
Hieracium laevigatum	0.002406
Impatiens ecalcarata	0.002406		Environmental Weed
Lamium hybridum	0.002406	Agricultural Weed	Environmental Weed
Leptochloa fascicularis	0.002406	Agricultural Weed	Environmental Weed
Limnophila indica	0.002406		Environmental Weed
Lysimachia thyrsiflora	0.002406	Agricultural Weed	Environmental Weed
Lythrum alatum x virgatum	0.002406		Environmental Weed
Milium vernale	0.002406		Environmental Weed
Muhlenbergia asperifolia	0.002406		Environmental Weed
Nuphar polysepala	0.002406	Agricultural Weed	Environmental Weed
Oxalis repens	0.002406	Agricultural Weed
Packera glabella	0.002406	Agricultural Weed
Plagiobothrys mollis	0.002406		Environmental Weed
Plagiobothrys scouleri	0.002406		Environmental Weed
Plantago elongata	0.002406	Agricultural Weed	Environmental Weed
Potamogeton gramineus	0.002406	Agricultural Weed	Environmental Weed
Ranunculus natans	0.002406		Environmental Weed
Sagittaria cuneata	0.002406		Environmental Weed
Salicornia rubra	0.002406	Agricultural Weed	Environmental Weed
Salix exigua	0.002406	Agricultural Weed	Environmental Weed
Scirpus litoralis	0.002406	Agricultural Weed	Environmental Weed
Scirpus nevadensis	0.002406	Agricultural Weed	Environmental Weed
Scirpus supinus	0.002406	Agricultural Weed
Sphaeranthus senegalensis	0.002406	Agricultural Weed
Suaeda calceoliformis	0.002406	Agricultural Weed	Environmental Weed
Subularia aquatica	0.002406		Environmental Weed
Chenopodium strictum	0.0023177	Agricultural Weed
Rumex stenophyllus	0.0023177	Agricultural Weed	Environmental Weed
Senecio vernalis	0.0023175	Agricultural Weed
Artemisia biennis	0.0023174	Agricultural Weed
Euphorbia serpens	0.0023111	Agricultural Weed
Euphorbia lasiocarpa	0.0023034	Agricultural Weed
Caucalis platycarpos	0.0023	Agricultural Weed
Polygonum maritimum	0.0022997
Anthemis ruthenica	0.0022922	Agricultural Weed
Bidens connata	0.0022922	Agricultural Weed	Environmental Weed
Carduus hamulosus	0.0022922	Agricultural Weed
Centaurea debeauxii	0.0022922
Chenopodium acuminatum	0.0022922	Agricultural Weed
Chenopodium salinum	0.0022922	Agricultural Weed
Dracocephalum thymiflorum	0.0022922	Agricultural Weed
Elatine alsinastrum	0.0022922
Legousia hybrida	0.0022922	Agricultural Weed
Moenchia mantica	0.0022922
Pulicaria vulgaris	0.0022922	Agricultural Weed
Trisetum paniceum	0.0022922
Adonis dentata	0.002292	Agricultural Weed
Amaranthus rudis	0.002292	Agricultural Weed
Anthemis pseudocotula	0.002292	Agricultural Weed
Euphorbia aleppica	0.002292	Agricultural Weed
Euphorbia oblongata	0.002292	Agricultural Weed
Galium verrucosum	0.002292	Agricultural Weed
Heterotheca subaxillaris	0.002292	Agricultural Weed	Environmental Weed
Hyoscyamus reticulatus	0.002292	Agricultural Weed
Isatis lusitanica	0.002292	Agricultural Weed
Phyllanthus rotundifolius	0.002292	Agricultural Weed
Sorghum virgatum	0.002292	Agricultural Weed
Acroglochin persicarioides	0.0022919	Agricultural Weed
Alyssum desertorum	0.0022919	Agricultural Weed	Environmental Weed
Arnebia hispidissima	0.0022919	Agricultural Weed
Asphodelus tenuifolius	0.0022919	Agricultural Weed
Camelina rumelica	0.0022919	Agricultural Weed
Centaurea squarrosa	0.0022919	Agricultural Weed
Ceratocarpus arenarius	0.0022919	Agricultural Weed
Ceratocephala falcata	0.0022919
Cleome brachycarpa	0.0022919	Agricultural Weed
Convolvulvus arvensis	0.0022919
Convolvulvus sepium	0.0022919
Galium asperuloides	0.0022919	Agricultural Weed
Holosteum umbellatum	0.0022919	Agricultural Weed
Lappula echinata	0.0022919	Agricultural Weed
Launaea nudicaulis	0.0022919	Agricultural Weed
Lepidium pinnatifidum	0.0022919	Agricultural Weed
Leptadenia pyrotechnica	0.0022919	Agricultural Weed
Neslia apiculata	0.0022919	Agricultural Weed
Odontites verna	0.0022919	Agricultural Weed
Papaver macrostomum	0.0022919	Agricultural Weed
Polygonum monspeliense	0.0022919	Agricultural Weed	Environmental Weed
Polygonum plebejum	0.0022919	Agricultural Weed
Rumex chalepensis	0.0022919	Agricultural Weed
Rumex dentatus	0.0022919	Agricultural Weed
Salsola baryosma	0.0022919	Agricultural Weed
Silene csereii	0.0022919	Agricultural Weed
Solanum xanthocarpum	0.0022919	Agricultural Weed
Suaeda fruticosa	0.0022919	Agricultural Weed
Torularia torulosa	0.0022919	Agricultural Weed
Tribulus longipetalus	0.0022919	Agricultural Weed
Veronica biloba	0.0022919	Agricultural Weed	Environmental Weed
Zygophyllum simplex	0.0022919	Agricultural Weed
Gnaphalium affine	0.002014	Agricultural Weed
Lindernia cordifolia	0.0019885	Agricultural Weed
Potamogeton distinctus	0.0017118	Agricultural Weed	Environmental Weed
Clinopodium umbrosum	0.0016863	Agricultural Weed
Digitaria scalarum	0.0016863	Agricultural Weed
Veronica javanica	0.0016863	Agricultural Weed
Bidens frondosa	0.0014392	Agricultural Weed	Environmental Weed
Cyrtococcum accrescens	0.0013335	Agricultural Weed
Striga lutea	0.0013335	Agricultural Weed
Polygonum chinense	0.0012616	Agricultural Weed	Environmental Weed
Carex kobomugi	0.0012109		Environmental Weed
Galinsoga ciliata	0.0011774	Agricultural Weed	Environmental Weed
Elatine triandra	0.0011709	Agricultural Weed	Environmental Weed
Polygonum pubescens	0.0011709	Agricultural Weed
Stellaria aquatica	0.0011709	Agricultural Weed
Rorippa dubia	0.0011475	Agricultural Weed
Athyrium esculentum	0.0011454	Agricultural Weed
Cyperus babakan	0.0011454	Agricultural Weed
Dryopteris arida	0.0011454	Agricultural Weed
Gnaphalium hypoleucum	0.0011454	Agricultural Weed
Ipomoea tuba	0.0011454	Agricultural Weed
Phaseolus sublobatus	0.0011454	Agricultural Weed
Streptocaulon horsfieldii	0.0011454	Agricultural Weed
Polygonum cespitosum	0.0010968		Environmental Weed
Euphorbia virgata	0.0010714	Agricultural Weed
Muhlenbergia schreberi	0.00098272	Agricultural Weed	Environmental Weed
Anredera vesicaria	0.00096562
Dioscorea cayenensis	0.00096144
Mimosa casta	0.00096144	Agricultural Weed
Derris elliptica	0.00095935	Agricultural Weed	Environmental Weed
Digitaria pruriens	0.00095726
Kyllinga erecta	0.00095726	Agricultural Weed
Lindernia pyxidaria	0.00095726	Agricultural Weed
Ludwigia stolonifera	0.00095726	Agricultural Weed
Polygonum strigosum	0.00095726	Agricultural Weed
Potamogeton pusillus	0.00086862	Agricultural Weed
Chenopodium aristatum	0.00086861	Agricultural Weed
Cyperus serotinus	0.00086861	Agricultural Weed
Eragrostis multicaulis	0.00086861	Agricultural Weed
Ixeris chinensis	0.00086861	Agricultural Weed
Juncus leschenaultii	0.00086861	Agricultural Weed
Lemna paucicostata	0.00086861	Agricultural Weed	Environmental Weed
Lycopus lucidus	0.00086861	Agricultural Weed
Mazus japonicus	0.00086861	Agricultural Weed
Monochoria korsakowii	0.00086861	Agricultural Weed	Environmental Weed
Polygonum hastato-sagittatum	0.00086861	Agricultural Weed
Polygonum japonicum	0.00086861	Agricultural Weed
Polygonum longisetum	0.00086861	Agricultural Weed
Polygonum senticosum	0.00086861	Agricultural Weed
Ranunculus chinensis	0.00086861	Agricultural Weed
Ranunculus japonicus	0.00086861	Agricultural Weed
Rorippa cantoniensis	0.00086861	Agricultural Weed
Stellaria alsine	0.00086861	Agricultural Weed	Environmental Weed
Veronica undulata	0.00086861	Agricultural Weed
Mazus pumilus	0.00084733	Agricultural Weed
Oxalis europaea	0.000844	Agricultural Weed
Ajuga bracteosa	0.00084315	Agricultural Weed
Aster tradescantii	0.00084315	Agricultural Weed	Environmental Weed
Blumea hieracifolia	0.00084315
Carex nubigena	0.00084315	Agricultural Weed
Cirsium incanum	0.00084315	Agricultural Weed
Cirsium setosum	0.00084315	Agricultural Weed
Clinopodium gracile	0.00084315	Agricultural Weed
Commelina hasskarlii	0.00084315	Agricultural Weed
Corispermum declinatum	0.00084315	Agricultural Weed
Cuscuta reflexa	0.00084315	Agricultural Weed
Cyanotis vaga	0.00084315	Agricultural Weed
Cynoglossum lanceolatum	0.00084315	Agricultural Weed
Digitaria henryi	0.00084315	Agricultural Weed
Dodartia orientalis	0.00084315	Agricultural Weed
Equisetum diffusum	0.00084315	Agricultural Weed
Equisetum pratense	0.00084315	Agricultural Weed
Eriocaulon sieboldtianum	0.00084315	Agricultural Weed	Environmental Weed
Fagopyrum gracilipes	0.00084315	Agricultural Weed
Fimbristylis squarrosa	0.00084315	Agricultural Weed
Galeopsis ladanum	0.00084315	Agricultural Weed
Lactuca formosana	0.00084315	Agricultural Weed
Lactuca indica	0.00084315	Agricultural Weed
Lactuca sibirica	0.00084315	Agricultural Weed
Lactuca tatarica	0.00084315	Agricultural Weed	Environmental Weed
Leucas mollissima	0.00084315	Agricultural Weed
Lindernia dubia	0.00084315	Agricultural Weed	Environmental Weed
Lycopsis orientalis	0.00084315	Agricultural Weed
Marsilea minuta	0.00084315	Agricultural Weed
Mazus delavayi	0.00084315	Agricultural Weed
Melandrium album	0.00084315	Agricultural Weed
Orobanche cumana	0.00084315	Agricultural Weed
Persicaria pubescens	0.00084315
Potamogeton cristatus	0.00084315	Agricultural Weed	Environmental Weed
Potentilla discolor	0.00084315	Agricultural Weed
Pycreus globosus	0.00084315	Agricultural Weed	Environmental Weed
Pycreus pumilus	0.00084315	Agricultural Weed
Ranunculus cantoniensis	0.00084315	Agricultural Weed
Ranunculus sieboldii	0.00084315	Agricultural Weed
Rorippa atrovirens	0.00084315	Agricultural Weed
Rumex nipponicus	0.00084315
Sagina maxima	0.00084315
Salsola collina	0.00084315	Agricultural Weed	Environmental Weed
Scirpus lineolatus	0.00084315	Agricultural Weed
Scirpus wallichii	0.00084315	Agricultural Weed
Scurrula parasitica	0.00084315
Sonchus wightianus	0.00084315	Agricultural Weed
Spirodela oligorrhiza	0.00084315	Agricultural Weed
Wedelia chinensis	0.00084315	Agricultural Weed
Scirpus articulatus	0.00049037	Agricultural Weed
Digitaria fuscescens	0.00042053	Agricultural Weed
Polygonum caespitosum	0.00036779	Agricultural Weed	Environmental Weed
Cordia curassavica	0.00035787	Agricultural Weed	Environmental Weed
Barringtonia asiatica	0.00034441		Environmental Weed
Ludwigia uruguayensis	0.00034441		Environmental Weed
Luziola peruviana	0.00034441	Agricultural Weed	Environmental Weed
Mosla dianthera	0.00034232	Agricultural Weed	Environmental Weed
Eleocharis congesta	0.0003277	Agricultural Weed	Environmental Weed
Plantago asiatica	0.0003277	Agricultural Weed
Sagittaria aginashi	0.0003277	Agricultural Weed
Hackelochloa granularis	0.0003121	Agricultural Weed
Neyraudia reynaudiana	0.00030851	Agricultural Weed	Environmental Weed
Rotala ramosior	0.00030792	Agricultural Weed	Environmental Weed
Clerodendrum indicum	0.00030642	Agricultural Weed	Environmental Weed
Cuphea racemosa	0.00030642	Agricultural Weed
Murdannia spirata	0.00030642	Agricultural Weed	Environmental Weed
Furcraea cubensis	0.00030433		Environmental Weed
Solanum grandiflorum	0.00030433	Agricultural Weed
Cassia leschenaultiana	0.00030224
Crotalaria striata	0.00030224	Agricultural Weed
Desmodium triquetrum	0.00030224	Agricultural Weed
Hedyotis tenelliflora	0.00030224	Agricultural Weed
Jussiaea linifolia	0.00030224	Agricultural Weed	Environmental Weed
Laggera pterodonta	0.00030224	Agricultural Weed
Oxystelma esculentum	0.00030224	Agricultural Weed
Rungia pectinata	0.00030224	Agricultural Weed
Spinifex littoreus	0.00030224
Trapa maximowiczii	0.00030224		Environmental Weed
Zizania latifolia	0.00030224	Agricultural Weed	Environmental Weed
Acalypha ostryifolia	0.00025577	Agricultural Weed
Najas minor	0.00025368	Agricultural Weed	Environmental Weed
Vincetoxicum nigrum	0.00025368	Agricultural Weed	Environmental Weed
Vincetoxicum rossicum	0.00025368	Agricultural Weed	Environmental Weed
Dyssodia papposa	0.00023958	Agricultural Weed
Rumex mexicanus	0.00023958	Agricultural Weed
Chamaecrista nictitans	0.00023449		Environmental Weed
Lemna valdiviana	0.0002324
Sebastiania corniculata	0.0002324
Stachys floridana	0.0002324	Agricultural Weed	Environmental Weed
Triumfetta bartramia	0.0002324
Urena sinuata	0.0002324	Agricultural Weed
Utricularia foliosa	0.0002324		Environmental Weed
Cecropia obtusifolia	0.00023031		Environmental Weed
Clausena excavata	0.00023031		Environmental Weed
Heliocarpus popayanensis	0.00023031		Environmental Weed
Mucuna albertisii	0.00023031		Environmental Weed
Oxyspora paniculata	0.00023031		Environmental Weed
Tibouchina herbacea	0.00023031	Agricultural Weed	Environmental Weed
Ambrosia discolor	0.00022822	Agricultural Weed
Asclepias galioides	0.00022822	Agricultural Weed
Barbarea orthoceras	0.00022822	Agricultural Weed	Environmental Weed
Bidens beckii	0.00022822	Agricultural Weed	Environmental Weed
Bidens cernua	0.00022822	Agricultural Weed	Environmental Weed
Bidens comosa	0.00022822	Agricultural Weed	Environmental Weed
Brachyactis ciliata	0.00022822	Agricultural Weed
Cardamine occidentalis	0.00022822		Environmental Weed
Carex flava	0.00022822		Environmental Weed
Carex nebrascensis	0.00022822		Environmental Weed
Carex rostrata	0.00022822		Environmental Weed
Ceratocephala testiculata	0.00022822		Environmental Weed
Cirsium flodmanii	0.00022822	Agricultural Weed
Ellisia nyctelea	0.00022822	Agricultural Weed
Euphorbia humistrata	0.00022822	Agricultural Weed	Environmental Weed
Hackelia floribunda	0.00022822	Agricultural Weed
Helianthus petiolaris	0.00022822	Agricultural Weed	Environmental Weed
Hieracium canadense	0.00022822	Agricultural Weed	Environmental Weed
Lactuca pulchella	0.00022822	Agricultural Weed	Environmental Weed
Lappula occidentalis	0.00022822	Agricultural Weed
Lepidium repens	0.00022822	Agricultural Weed
Lippia cuneifolia	0.00022822	Agricultural Weed
Lygodesmia juncea	0.00022822	Agricultural Weed
Muscari atlanticum	0.00022822		Environmental Weed
Muscari comosus	0.00022822
Plantago aristata	0.00022822	Agricultural Weed	Environmental Weed
Verbena bracteata	0.00022822	Agricultural Weed	Environmental Weed
Elytraria imbricata	0.0001959
Homolepis aturensis	0.0001959	Agricultural Weed
Limosella aquatica	0.00019022
Limosella subulata	0.00019022
Cassia fasciculata	0.00014375	Agricultural Weed	Environmental Weed
Geranium carolinianum	0.00014375	Agricultural Weed	Environmental Weed
Ipomoea lacunosa	0.00014375	Agricultural Weed	Environmental Weed
Ampelamus albidus	0.00013957	Agricultural Weed	Environmental Weed
Aneilema japonicum	0.00013957	Agricultural Weed
Bidens aristosa	0.00013957	Agricultural Weed
Bidens polylepis	0.00013957		Environmental Weed
Duchesnea chrysantha	0.00013957	Agricultural Weed
Eupatorium fistulosum	0.00013957	Agricultural Weed
Iva annua	0.00013957	Agricultural Weed
Myriophyllum exalbescens	0.00013957	Agricultural Weed	Environmental Weed
Physalis heterophylla	0.00013957	Agricultural Weed
Senecio glabellus	0.00013957	Agricultural Weed
Sibara virginica	0.00013957	Agricultural Weed
Smilax rotundifolia	0.00013957	Agricultural Weed	Environmental Weed
Solanum ptycanthum	0.00013957	Agricultural Weed
Gomphrena serrata	0.00013383
Polygonum acuminatum	0.00013324	Agricultural Weed
Heliotropium procumbens	0.00012815	Agricultural Weed
Cleome serrata	0.00012756	Agricultural Weed
Cyperus hermaphroditus	0.00012756	Agricultural Weed
Jaegeria hirta	0.00012756
Melampodium perfoliatum	0.00012756	Agricultural Weed
Melochia tomentosa	0.00012756	Agricultural Weed
Ocimum micranthum	0.00012756
Hyptis mutabilis	0.00012606	Agricultural Weed
Veronica polita	0.00012553	Agricultural Weed	Environmental Weed
Acacia bonariensis	0.00012188	Agricultural Weed
Acicarpha tribuloides	0.00012188	Agricultural Weed
Ambrosia elatior	0.00012188
Baccharis coridifolia	0.00012188	Agricultural Weed
Baccharis trimera	0.00012188	Agricultural Weed
Bowlesia incana	0.00012188	Agricultural Weed
Cicuta maculata	0.00012188	Agricultural Weed
Commelina virginica	0.00012188	Agricultural Weed
Cyperus entrerianus	0.00012188		Environmental Weed
Daucus pusillus	0.00012188
Echinochloa helodes	0.00012188	Agricultural Weed
Elvira biflora	0.00012188	Agricultural Weed
Eupatorium buniifolium	0.00012188	Agricultural Weed
Hypochaeris brasiliensis	0.00012188	Agricultural Weed
Ipomoea aristolochiaefolia	0.00012188	Agricultural Weed
Ipomoea grandifolia	0.00012188	Agricultural Weed
Marsypianthes chamaedrys	0.00012188	Agricultural Weed
Paspalum repens	0.00012188	Agricultural Weed	Environmental Weed
Polygonum persicarioides	0.00012188
Rhynchelytrum roseum	0.00012188	Agricultural Weed
Rhynchospora cephalotes	0.00012188
Rorippa heterophylla	0.00012188
Scirpus californicus	0.00012188	Agricultural Weed
Scirpus giganteus	0.00012188	Agricultural Weed
Senecio bonariensis	0.00012188	Agricultural Weed
Senecio brasiliensis	0.00012188	Agricultural Weed
Senecio grisebachii	0.00012188	Agricultural Weed
Solidago chilensis	0.00012188	Agricultural Weed
Spirodela intermedia	0.00012188		Environmental Weed
Abutilon hirtum	0.00012038
Agdestis clematidea	0.00012038
Cyperus giganteus	0.00012038		Environmental Weed
Cyperus lanceolatus	0.00012038
Launaea intybacea	0.00012038	Agricultural Weed
Merremia cissoides	0.00012038
Paspalum acuminatum	0.00012038	Agricultural Weed
Pseuderanthemum fasciculatum	0.00012038
Richardia grandiflora	0.00012038
Salvinia biloba	0.00012038		Environmental Weed
Salvinia herzogii	0.00012038		Environmental Weed
Thelypteris opulenta	0.00012038		Environmental Weed
Zeuxine strateumatica	0.00012038
Cyperus ligularis	0.00011829	Agricultural Weed
Tripsacum latifolium	0.00011829		Environmental Weed
Anacharis canadensis	0.00011705	Agricultural Weed
Anacharis densa	0.00011705	Agricultural Weed
Andropogon glomeratus	0.0001162	Agricultural Weed	Environmental Weed
Aristida longespica	0.0001162
Brachiaria arrecta	0.0001162	Agricultural Weed
Cassia leptocarpa	0.0001162
Cestrum laevigatum	0.0001162	Agricultural Weed	Environmental Weed
Chara vulgaris	0.0001162
Cordia glabra	0.0001162		Environmental Weed
Eleocharis baldwinii	0.0001162	Agricultural Weed
Eragrostis plana	0.0001162	Agricultural Weed
Eupatorium macrocephalum	0.0001162	Agricultural Weed
Euphorbia pilulifera	0.0001162	Agricultural Weed
Facelis apiculata	0.0001162
Gynura crepidioides	0.0001162	Agricultural Weed
Hydrochloa caroliniensis	0.0001162
Hypnea musciformis	0.0001162		Environmental Weed
Ipomoea wrightii	0.0001162	Agricultural Weed
Kalimeris indica	0.0001162	Agricultural Weed	Environmental Weed
Kappaphycus striatum	0.0001162		Environmental Weed
Leptochloa panicoides	0.0001162	Agricultural Weed
Leptochloa uninervia	0.0001162	Agricultural Weed
Luziola fluitans	0.0001162
Macaranga mappa	0.0001162		Environmental Weed
Mimosa pellita	0.0001162
Miscanthus japonicus	0.0001162
Panicum hemitomon	0.0001162	Agricultural Weed	Environmental Weed
Passiflora pulchella	0.0001162	Agricultural Weed	Environmental Weed
Pluchea odorata	0.0001162	Agricultural Weed	Environmental Weed
Rubus argutus	0.0001162	Agricultural Weed	Environmental Weed
Thelechitonia trilobata	0.0001162
Torenia glabra	0.0001162		Environmental Weed
Zizaniopsis miliacea	0.0001162
Lactuca muralis	0.00011496	Agricultural Weed	Environmental Weed
Myriophyllum brasiliense	0.00011496	Agricultural Weed	Environmental Weed
Persicaria wallichii	0.00011496	Agricultural Weed	Environmental Weed
Circaea lutetiana	0.00011417	Agricultural Weed
Cynomorium coccineum	0.00011417	Agricultural Weed
Juncus compressus	0.00011417	Agricultural Weed	Environmental Weed
Oenanthe silaifolia	0.00011417	Agricultural Weed
Rubus canescens	0.00011417	Agricultural Weed
Campanula floridana	0.00011411		Environmental Weed
Centaurea vulgaris	0.00011411
Chenopodium gigantospermum	0.00011411	Agricultural Weed	Environmental Weed
Cytisus striatus	0.00011411		Environmental Weed
Elodea longivaginata	0.00011411		Environmental Weed
Eragrostis aspera	0.00011411	Agricultural Weed
Gnaphalium palustre	0.00011411
Lindernia angustifolia	0.00011411	Agricultural Weed
Ludwigia grandiflora	0.00011411		Environmental Weed
Ludwigia parviflora	0.00011411	Agricultural Weed
Monolepis nuttalliana	0.00011411	Agricultural Weed
Oxytropis monticola	0.00011411
Potamogeton richardsonii	0.00011411	Agricultural Weed	Environmental Weed
Symphoricarpos occidentalis	0.00011411	Agricultural Weed
Triglochin maritima	0.00011411	Agricultural Weed
Ventenata dubia	0.00011411		Environmental Weed
Vernonia poskeana	0.00011411	Agricultural Weed
Rumex salicifolius	3.6823e-05
Calystegia dahurica	2.631e-05	Agricultural Weed
Medicago x varia	2.631e-05	Agricultural Weed
Ajuga multiflora	2.5461e-05	Agricultural Weed
Amaranthus mangostanus	2.5461e-05	Agricultural Weed
Amphicarpaea edgeworthii	2.5461e-05	Agricultural Weed
Andropogon brevifolius	2.5461e-05	Agricultural Weed
Androsace filiformis	2.5461e-05	Agricultural Weed
Androsace umbellata	2.5461e-05	Agricultural Weed
Artemisia japonica	2.5461e-05	Agricultural Weed
Artemisia mongolica	2.5461e-05
Atriplex micrantha	2.5461e-05	Agricultural Weed
Bidens parviflora	2.5461e-05	Agricultural Weed
Blyxa ceratosperma	2.5461e-05	Agricultural Weed
Callitriche japonica	2.5461e-05	Agricultural Weed
Cardaminopsis arenosa	2.5461e-05	Agricultural Weed
Carex leiorhyncha	2.5461e-05	Agricultural Weed
Carex maximowiczii	2.5461e-05	Agricultural Weed
Carex neurocarpa	2.5461e-05	Agricultural Weed
Cassia nomame	2.5461e-05	Agricultural Weed
Cephalonoplos setosum	2.5461e-05	Agricultural Weed
Cerastium caespitosum	2.5461e-05	Agricultural Weed
Cirsium maackii	2.5461e-05
Cuscuta japonica	2.5461e-05	Agricultural Weed
Cyperus amuricus	2.5461e-05	Agricultural Weed	Environmental Weed
Cyperus globosus	2.5461e-05	Agricultural Weed
Cyperus microiria	2.5461e-05	Agricultural Weed
Cyperus nipponicus	2.5461e-05	Agricultural Weed
Deinostema violacea	2.5461e-05	Agricultural Weed
Eleocharis kuroguwai	2.5461e-05	Agricultural Weed
Eleocharis mamillata	2.5461e-05
Eriocaulon miquelianum	2.5461e-05	Agricultural Weed
Eriocaulon robustius	2.5461e-05	Agricultural Weed	Environmental Weed
Eriocaulon sieboldianum	2.5461e-05	Agricultural Weed
Glycine soja	2.5461e-05	Agricultural Weed
Helianthus x laetiflorus	2.5461e-05	Agricultural Weed	Environmental Weed
Hieracium kalmii	2.5461e-05	Agricultural Weed	Environmental Weed
Hieracium lachenalii	2.5461e-05	Agricultural Weed	Environmental Weed
Hydrocotyle maritima	2.5461e-05	Agricultural Weed
Hypericum laxum	2.5461e-05	Agricultural Weed
Inula japonica	2.5461e-05	Agricultural Weed
Ixeris dentata	2.5461e-05	Agricultural Weed
Ixeris polycephala	2.5461e-05	Agricultural Weed
Ixeris sonchifolia	2.5461e-05	Agricultural Weed
Ixeris stolonifera	2.5461e-05	Agricultural Weed
Juncus krameri	2.5461e-05	Agricultural Weed
Juncus wallichianus	2.5461e-05	Agricultural Weed
Lapsana apogonoides	2.5461e-05	Agricultural Weed
Leersia japonica	2.5461e-05	Agricultural Weed	Environmental Weed
Lespedeza pilosa	2.5461e-05	Agricultural Weed
Linum stelleroides	2.5461e-05	Agricultural Weed
Mollugo stricta	2.5461e-05	Agricultural Weed
Mosla punctulata	2.5461e-05	Agricultural Weed
Oenothera parviflora	2.5461e-05	Agricultural Weed
Paspalum thunbergii	2.5461e-05	Agricultural Weed
Phyllanthus matsumurae	2.5461e-05	Agricultural Weed
Poa acroleuca	2.5461e-05	Agricultural Weed
Poa sphondylodes	2.5461e-05	Agricultural Weed
Polygonum bungeanum	2.5461e-05	Agricultural Weed
Polygonum conspicuum	2.5461e-05	Agricultural Weed
Polygonum nipponense	2.5461e-05	Agricultural Weed
Polygonum nodosum	2.5461e-05	Agricultural Weed
Polygonum sagittatum	2.5461e-05	Agricultural Weed
Potentilla fragarioides	2.5461e-05	Agricultural Weed
Potentilla kleiniana	2.5461e-05	Agricultural Weed
Rotala leptopetala	2.5461e-05	Agricultural Weed
Rubia akane	2.5461e-05	Agricultural Weed
Rumex japonicus	2.5461e-05	Agricultural Weed
Sagina japonica	2.5461e-05	Agricultural Weed
Scirpus fluviatilis	2.5461e-05	Agricultural Weed
Scirpus nipponicus	2.5461e-05	Agricultural Weed
Sedum bulbiferum	2.5461e-05	Agricultural Weed
Siegesbeckia glabrescens	2.5461e-05	Agricultural Weed
Siegesbeckia pubescens	2.5461e-05	Agricultural Weed
Solidago virga-aurea	2.5461e-05
Sonchus brachyotus	2.5461e-05	Agricultural Weed
Stachys baicalensis	2.5461e-05
Taraxacum albidum	2.5461e-05	Agricultural Weed
Taraxacum platycarpum	2.5461e-05	Agricultural Weed
Themeda japonica	2.5461e-05	Agricultural Weed
Thesium chinense	2.5461e-05	Agricultural Weed
Trigonotis peduncularis	2.5461e-05	Agricultural Weed
Utricularia japonica	2.5461e-05	Agricultural Weed	Environmental Weed
Vandellia angustifolia	2.5461e-05	Agricultural Weed
Convolvulus crenatifolius	1.9133e-05	Agricultural Weed
Linaria canadensis	1.9133e-05	Agricultural Weed
Paspalum lividum	1.9133e-05
Tithonia tubaeformis	1.9133e-05	Agricultural Weed
Chamaesyce lasiocarpa	1.5542e-05
Opizia stolonifera	1.5542e-05
Urochloa plantaginea	1.5542e-05
Plantago virginica	1.1365e-05	Agricultural Weed
Stipa clandestina	1.1365e-05	Agricultural Weed
Ambrosia acanthicarpa	1.1362e-05	Agricultural Weed
Andropogon barbinodis	1.1362e-05
Andropogon saccharoides	1.1362e-05	Agricultural Weed
Aster spinosus	1.1362e-05	Agricultural Weed
Astragalus mollissimus	1.1362e-05
Astragalus nuttallianus	1.1362e-05
Astragalus wootonii	1.1362e-05
Castilleja arvensis	1.1362e-05	Agricultural Weed	Environmental Weed
Chenopodium desiccatum	1.1362e-05
Juncus arcticus	1.1362e-05	Agricultural Weed
Malva crispa	1.1362e-05	Agricultural Weed
Nicotiana trigonophylla	1.1362e-05	Agricultural Weed
Oenothera flava	1.1362e-05	Agricultural Weed
Orobanche ludoviciana	1.1362e-05
Pharbitis purpurea	1.1362e-05	Agricultural Weed
Polypogon interruptus	1.1362e-05
Potentilla rivalis	1.1362e-05
Ranunculus cymbalaria	1.1362e-05
Setaria lutescens	1.1362e-05	Agricultural Weed
Solanum cardiophyllum	1.1362e-05
Solanum lanceolatum	1.1362e-05
Suaeda moquinii	1.1362e-05
Urtica chamaedryoides	1.1362e-05
Amaranthus standleyanus	7.7734e-06	Agricultural Weed
Senecio burchellii	7.7734e-06	Agricultural Weed
Solanum gracile	7.7734e-06	Agricultural Weed
Camelina parodii	7.7711e-06	Agricultural Weed
Chenopodium dessicatum	7.7711e-06	Agricultural Weed
Cirsium lanatum	7.7711e-06	Agricultural Weed
Cuscuta pentagona	7.7711e-06	Agricultural Weed
Hoffmannseggia glauca	7.7711e-06
Hypochaeris tweediei	7.7711e-06
Ipomoea cordatotriloba	7.7711e-06
Myriophyllum quitense	7.7711e-06		Environmental Weed
Nothoscordum fragrans	7.7711e-06	Agricultural Weed
Phragmites communis	7.7711e-06	Agricultural Weed	Environmental Weed
Plantago patagonica	7.7711e-06	Agricultural Weed
Prosopis ruscifolia	7.7711e-06	Agricultural Weed
Sagittaria falcata	7.7711e-06	Agricultural Weed
Solanum tampicense	6.2699e-06		Environmental Weed
Cissampelos pareira	5.6811e-06	Agricultural Weed
Fimbristylis spathacea	5.6811e-06
Acacia sphaerocephala	4.1799e-06
Acmella pilosa	4.1799e-06
Amaranthus crassipes	4.1799e-06
Amaranthus polygonoides	4.1799e-06
Aristolochia maxima	4.1799e-06
Bucida buceras	4.1799e-06
Cabomba haynesii	4.1799e-06
Casearia nitida	4.1799e-06
Cereus undatus	4.1799e-06		Environmental Weed
Chromolaena ivaefolia	4.1799e-06
Coleus pumilus	4.1799e-06
Commelina caroliniana	4.1799e-06
Commelina gambiae	4.1799e-06
Conobea multifida	4.1799e-06
Cyperus lentiginosus	4.1799e-06
Cyperus ochraceus	4.1799e-06	Agricultural Weed
Cypselea humifusa	4.1799e-06
Cyrtopodium paranaense	4.1799e-06
Eragrostis scaligera	4.1799e-06
Eulalia amaura	4.1799e-06
Euphorbia mercurialina	4.1799e-06
Ficus nitida	4.1799e-06		Environmental Weed
Guajacum officinale	4.1799e-06
Heteropteris beecheyana	4.1799e-06
Ipomoea macrorhiza	4.1799e-06
Ipomoea trichocarpa	4.1799e-06		Environmental Weed
Jacquinia macrocarpa	4.1799e-06
Lepianthes umbellata	4.1799e-06
Lipocarpha aristulata	4.1799e-06
Lysiloma sabicu	4.1799e-06
Marsilea macropoda	4.1799e-06
Morrenia odorata	4.1799e-06
Nephrolepis x averyi	4.1799e-06
Ochrosia parviflora	4.1799e-06		Environmental Weed
Onosmodium virginianum	4.1799e-06
Oxalis florida	4.1799e-06		Environmental Weed
Paederia cruddasiana	4.1799e-06		Environmental Weed
Passiflora x pfordtii	4.1799e-06
Pectis humifusa	4.1799e-06
Petitia domingensis	4.1799e-06
Phyla strigulosa	4.1799e-06
Pithecellobium graciliflorum	4.1799e-06
Portulaca amilis	4.1799e-06
Pteris grandifolia	4.1799e-06
Pyrrhopappus pauciflorus	4.1799e-06
Rumex hastatulus	4.1799e-06		Environmental Weed
Rumex obovatus	4.1799e-06
Scleria lacustris	4.1799e-06
Sesbania vesicaria	4.1799e-06		Environmental Weed
Setaria rariflora	4.1799e-06
Severinia monophylla	4.1799e-06
Sida glabra	4.1799e-06
Solanum diphyllum	4.1799e-06	Agricultural Weed	Environmental Weed
Sorindeia madagascariensis	4.1799e-06
Tabernaemontana alba	4.1799e-06
Trema guineensis	4.1799e-06
Urochloa arrecta	4.1799e-06
Vanilla inodora	4.1799e-06
Xyris jupicai	4.1799e-06
Asclepias subverticillata	2.09e-06	Agricultural Weed
Astragalus flavus	2.09e-06
Astragalus lentiginosus	2.09e-06
Eugenia cumini	2.09e-06		Environmental Weed
Ischaemum indicum	2.09e-06	Agricultural Weed
Lindernia nummularifolia	2.09e-06
Lobelia zeylanica	2.09e-06
Oxytropis sericea	2.09e-06
Rhynchospora caduca	2.09e-06		Environmental Weed
Rubus sieboldii	2.09e-06		Environmental Weed
Zigadenus paniculatus	2.09e-06
Bryonia cretica	8.4862e-07		Environmental Weed
Mycelis muralis	8.4855e-07	Agricultural Weed	Environmental Weed
Oxalis fontana	8.4855e-07	Agricultural Weed
Acaena pusilla	8.4854e-07
Agrostis spica-venti	8.4854e-07	Agricultural Weed	Environmental Weed
Alisma natans	8.4854e-07
Anacharis alsinastrum	8.4854e-07
Anemagrostis spica-venti	8.4854e-07
Antennaria margaritacea	8.4854e-07
Archangelica officinalis	8.4854e-07
Arenaria tenuifolia	8.4854e-07
Asperula ciliata	8.4854e-07
Aster novi-belgii x lanceolatus	8.4854e-07
Berberis darwinii x empetrifolia	8.4854e-07
Berberis diversifolia	8.4854e-07
Bilderdykia baldschuanica	8.4854e-07
Blitum capitatum	8.4854e-07	Agricultural Weed
Brassica alba	8.4854e-07	Agricultural Weed	Environmental Weed
Brassica gallica	8.4854e-07
Brassica incana	8.4854e-07
Brassica rutabaga	8.4854e-07
Buddleja variabilis	8.4854e-07
Bupleurum protractum	8.4854e-07
Calamintha clinopodium	8.4854e-07	Agricultural Weed
Calystegia sylvestris	8.4854e-07
Camelina sylvestris	8.4854e-07
Cardamine uniflora	8.4854e-07
Castanea vulgaris	8.4854e-07
Cerasus laurocerasus	8.4854e-07
Chaerophyllum sativum	8.4854e-07
Chenopodium striatum	8.4854e-07
Chenopodium viride	8.4854e-07	Agricultural Weed
Cicerbita macrophylla	8.4854e-07	Agricultural Weed
Cirsium oleraceum	8.4854e-07	Agricultural Weed	Environmental Weed
Claytonia alsinoides	8.4854e-07
Cochlearia draba	8.4854e-07
Cotoneaster frigidus x salicifolius	8.4854e-07
Crocosmia pottsii x aurea	8.4854e-07
Cruciata laevipes	8.4854e-07	Agricultural Weed	Environmental Weed
Dentaria bulbifera	8.4854e-07
Draba muralis	8.4854e-07	Agricultural Weed
Echinospermum lappula	8.4854e-07
Epilobium adnatum	8.4854e-07	Agricultural Weed
Epilobium lamyi	8.4854e-07
Epilobium linnaeoides	8.4854e-07
Epilobium nerterioides	8.4854e-07
Erucastrum pollichii	8.4854e-07
Erysimum decumbens x perofskianum	8.4854e-07
Euphorbia uralensis	8.4854e-07
Euphorbia x pseudovirgata	8.4854e-07
Fallopia japonica x sachalinensis	8.4854e-07
Fragaria elatior	8.4854e-07
Fumaria boraei	8.4854e-07
Fumaria confusa	8.4854e-07
Galeobdolon argentatum	8.4854e-07
Galium cruciata	8.4854e-07
Geranium striatum	8.4854e-07
Gilia pungens	8.4854e-07
Helianthus tomentosus	8.4854e-07
Heracleum giganteum	8.4854e-07
Heracleum villosum	8.4854e-07
Hieracium gougetianum	8.4854e-07	Agricultural Weed
Hieracium grandidens	8.4854e-07	Agricultural Weed
Hieracium maculatum	8.4854e-07	Agricultural Weed
Hyacinthoides non-scripta x hispanica	8.4854e-07	Agricultural Weed
Hypericum androsaemum x hircinum	8.4854e-07
Hypericum anglicum	8.4854e-07
Hypericum elatum	8.4854e-07
Impatiens roylei	8.4854e-07	Agricultural Weed
Juncus macer	8.4854e-07
Lamiastrum argentatum	8.4854e-07
Laurocerasus officinalis	8.4854e-07
Leucanthemum lacustre x maximum	8.4854e-07
Limnanthemum nymphaeoides	8.4854e-07
Limnanthemum peltatum	8.4854e-07
Linaria minor	8.4854e-07	Agricultural Weed
Linaria viscida	8.4854e-07
Lupinus arboreus x polyphyllus	8.4854e-07		Environmental Weed
Luzula albida	8.4854e-07
Lychnis githago	8.4854e-07		Environmental Weed
Lycium halimifolium	8.4854e-07	Agricultural Weed
Macleaya cordata x microcarpa	8.4854e-07
Malva borealis	8.4854e-07
Mariana lactea	8.4854e-07
Matricaria disciformis	8.4854e-07	Agricultural Weed
Matricaria occidentalis	8.4854e-07
Matricaria suaveolens	8.4854e-07	Agricultural Weed
Medicago sylvestris	8.4854e-07
Melandrium noctiflorum	8.4854e-07	Agricultural Weed
Melilotus leucanthus	8.4854e-07
Melilotus vulgaris	8.4854e-07
Mentha alopecuroides	8.4854e-07
Mentha rubra	8.4854e-07
Mimulus langsdorfii	8.4854e-07
Mulgedium tataricum	8.4854e-07	Agricultural Weed
Narcissus poeticus x tazetta	8.4854e-07
Narcissus x biflorus	8.4854e-07
Nicotiana alata x forgetiana	8.4854e-07
Oenothera glazioviana x biennis	8.4854e-07
Persicaria amplexicaulis	8.4854e-07	Agricultural Weed
Peucedanum sativum	8.4854e-07
Polygonum fagopyrum	8.4854e-07	Agricultural Weed
Populus alba x tremula	8.4854e-07
Populus nigra x deltoides	8.4854e-07
Poterium muricatum	8.4854e-07
Prunus grandifolia	8.4854e-07
Rapistrum orientale	8.4854e-07
Reseda fruticulosa	8.4854e-07
Reseda suffruticulosa	8.4854e-07
Ribes sylvestre	8.4854e-07	Agricultural Weed
Rosa polyantha	8.4854e-07
Salix viminalis x caprea x aurita	8.4854e-07
Sambucus rupestris	8.4854e-07	Agricultural Weed
Sedum micranthum	8.4854e-07
Senecio fluviatilis	8.4854e-07	Agricultural Weed
Senecio sarracenicus	8.4854e-07
Senecio squalidus	8.4854e-07	Agricultural Weed
Senecio tanguticus	8.4854e-07
Sisymbrium pannonicum	8.4854e-07
Spiraea cantoniensis x trilobata	8.4854e-07
Spiraea salicifolia x douglasii	8.4854e-07
Symphoricarpos racemosus	8.4854e-07	Agricultural Weed
Symphytum leonhardtianum	8.4854e-07
Symphytum officinale x asperum	8.4854e-07
Tamarix anglica	8.4854e-07
Thelycrania sericea	8.4854e-07
Tillaea helmsii	8.4854e-07
Tillaea recurva	8.4854e-07
Trifolium agrarium	8.4854e-07	Agricultural Weed	Environmental Weed
Valerianella auricula	8.4854e-07
Valerianella carinata	8.4854e-07	Agricultural Weed
Veronica crista-galli	8.4854e-07	Agricultural Weed
Villarsia nymphoides	8.4854e-07
Centaurea pallescens	6.3181e-08	Agricultural Weed
Veronica cymbalaria	6.3118e-08	Agricultural Weed
Solanum coagulans	6.3115e-08
Acacia mellifera	2.3817e-09
Erodium chium	2.3817e-09
Kohautia caespitosa	2.3817e-09
Polygonum limbatum	2.3817e-09	Agricultural Weed
Polygonum senegalense	2.3817e-09	Agricultural Weed
Euphorbia serrata	2.319e-09	Agricultural Weed
Stipa trichotoma	2.3137e-09	Agricultural Weed	Environmental Weed
Hydrocotyle americana	2.3119e-09	Agricultural Weed
Chrozophora obliqua	1.0549e-10	Agricultural Weed
Galium setaceum	1.0549e-10	Agricultural Weed
Potamogeton nodosus	7.9082e-11	Agricultural Weed
Cyperus fuscus	7.6153e-11	Agricultural Weed
Salsola vermiculata	7.3351e-11	Agricultural Weed
Aetheorhiza bulbosa	7.2677e-11
Andrachne telephioides	7.2677e-11
Arabidopsis pumila	7.2677e-11	Agricultural Weed
Bupleurum falcatum	7.2677e-11
Leptaleum filifolium	7.2677e-11	Agricultural Weed
Scirpus holoschoenus	7.2677e-11	Agricultural Weed
Thesium humile	7.2677e-11	Agricultural Weed
Launaea procumbens	7.0588e-11	Agricultural Weed
Peristrophe bicalyculata	7.0588e-11
Posidonia oceanica	7.02e-11		Environmental Weed
Stipa capensis	7.02e-11	Agricultural Weed
Heleochloa schoenoides	6.9876e-11
Scirpus lacustris	4.4309e-11	Agricultural Weed	Environmental Weed
Myosoton aquaticum	4.3824e-11	Agricultural Weed	Environmental Weed
Torilis leptophylla	4.2188e-11	Agricultural Weed
Veronica verna	4.1476e-11	Agricultural Weed	Environmental Weed
Cyperus michelianus	3.9157e-11	Agricultural Weed	Environmental Weed
Rumex hastatus	3.9157e-11	Agricultural Weed
Typha angustata	3.9157e-11	Agricultural Weed
Crepis sancta	3.8547e-11	Agricultural Weed
Koelpinia linearis	3.8547e-11	Agricultural Weed
Agropyron canaliculatum	3.5682e-11	Agricultural Weed
Agropyron striatum	3.5682e-11	Agricultural Weed
Allium thomsonii	3.5682e-11	Agricultural Weed
Anchusa ovata	3.5682e-11	Agricultural Weed
Anthriscus nemorosa	3.5682e-11	Agricultural Weed
Artemisia parviflora	3.5682e-11	Agricultural Weed
Artemisia tournefortiana	3.5682e-11	Agricultural Weed
Artemisia vestita	3.5682e-11	Agricultural Weed
Astragalus grahamianus	3.5682e-11	Agricultural Weed
Astragalus leucocephalus	3.5682e-11	Agricultural Weed
Bunium persicum	3.5682e-11	Agricultural Weed
Bupleurum lanceolatum	3.5682e-11	Agricultural Weed
Bupleurum marginatum	3.5682e-11	Agricultural Weed
Calamintha umbrosa	3.5682e-11	Agricultural Weed
Calamintha vulgaris	3.5682e-11	Agricultural Weed
Campanula colorata	3.5682e-11	Agricultural Weed
Canscora decussata	3.5682e-11	Agricultural Weed
Carduus edelbergii	3.5682e-11	Agricultural Weed
Carex fedia	3.5682e-11	Agricultural Weed
Carex foliosa	3.5682e-11	Agricultural Weed
Carex kashmirensis	3.5682e-11	Agricultural Weed
Carex notha	3.5682e-11	Agricultural Weed
Carex philocrena	3.5682e-11	Agricultural Weed
Carex pseudocyperus	3.5682e-11	Agricultural Weed
Chaerophyllum villosum	3.5682e-11	Agricultural Weed
Cirsium argyracanthum	3.5682e-11	Agricultural Weed
Crepis thompsonii	3.5682e-11	Agricultural Weed
Cymbopogon olivieri	3.5682e-11	Agricultural Weed
Dactylorhiza hatagirea	3.5682e-11	Agricultural Weed
Delphinium denudatum	3.5682e-11	Agricultural Weed
Delphinium roylei	3.5682e-11	Agricultural Weed
Drabopsis verna	3.5682e-11	Agricultural Weed
Elsholtzia strobilifera	3.5682e-11	Agricultural Weed
Epilobium royleanum	3.5682e-11	Agricultural Weed
Erysimum altaicum	3.5682e-11	Agricultural Weed
Euphorbia hispida	3.5682e-11	Agricultural Weed
Gagea dschungarica	3.5682e-11	Agricultural Weed
Gagea elegans	3.5682e-11	Agricultural Weed
Gagea kashmirensis	3.5682e-11	Agricultural Weed
Garhadiolus minutissimus	3.5682e-11	Agricultural Weed
Heterocaryum rigidum	3.5682e-11	Agricultural Weed
Impatiens brachycentra	3.5682e-11	Agricultural Weed
Inula indica	3.5682e-11	Agricultural Weed
Juncus membranaceus	3.5682e-11		Environmental Weed
Kickxia subsessilis	3.5682e-11	Agricultural Weed
Lactuca dissecta	3.5682e-11	Agricultural Weed
Lathyrus erectus	3.5682e-11	Agricultural Weed
Leptorhabdos parviflora	3.5682e-11	Agricultural Weed
Lespedeza elegans	3.5682e-11	Agricultural Weed
Leucas lanata	3.5682e-11	Agricultural Weed
Myriactis wallichii	3.5682e-11	Agricultural Weed
Nepeta connata	3.5682e-11	Agricultural Weed
Nepeta linearis	3.5682e-11	Agricultural Weed
Nepeta raphanorhiza	3.5682e-11	Agricultural Weed
Oenanthe pecten-veneris	3.5682e-11	Agricultural Weed
Pimpinella diversifolia	3.5682e-11	Agricultural Weed
Polygonum rottboellioides	3.5682e-11	Agricultural Weed
Ranunculus diffusus	3.5682e-11	Agricultural Weed
Ranunculus flaccidus	3.5682e-11	Agricultural Weed
Ranunculus laetus	3.5682e-11	Agricultural Weed
Saussurea heteromalla	3.5682e-11	Agricultural Weed
Scirpus affinis	3.5682e-11	Agricultural Weed	Environmental Weed
Sedum adenotrichum	3.5682e-11	Agricultural Weed
Senecio chrysanthemoides	3.5682e-11	Agricultural Weed
Sium latijugum	3.5682e-11	Agricultural Weed
Stachys sericea	3.5682e-11	Agricultural Weed
Sternbergia fischeriana	3.5682e-11	Agricultural Weed
Teucrium royleanum	3.5682e-11	Agricultural Weed
Tricholepis elongata	3.5682e-11	Agricultural Weed
Trigonella emodi	3.5682e-11	Agricultural Weed
Valerianella szovitsiana	3.5682e-11	Agricultural Weed
Veronica campylopoda	3.5682e-11	Agricultural Weed
Veronica secunda	3.5682e-11	Agricultural Weed
Veronica stewartii	3.5682e-11	Agricultural Weed
Vicatia coniifolia	3.5682e-11	Agricultural Weed
Triglochin palustris	1.2746e-11
Scirpus tabernaemontani	1.1618e-11	Agricultural Weed	Environmental Weed
Chenopodium urbicum	1.0045e-11	Agricultural Weed
Sium suave	9.8804e-12	Agricultural Weed	Environmental Weed
Galium parisiense	9.2699e-12	Agricultural Weed	Environmental Weed
Hieracium umbellatum	9.2699e-12	Agricultural Weed	Environmental Weed
Chamaenerion angustifolium	9.2381e-12	Agricultural Weed	Environmental Weed
Cuscuta lupuliformis	9.2063e-12
Eriophorum latifolium	9.2063e-12
Rumex longifolius	8.6594e-12	Agricultural Weed
Rumex thyrsiflorus	8.6594e-12	Agricultural Weed
Filaginella uliginosa	8.6276e-12	Agricultural Weed
Euphorbia humifusa	8.0789e-12	Agricultural Weed
Scirpus triqueter	8.0789e-12	Agricultural Weed	Environmental Weed
Stellaria neglecta	8.0789e-12
Filago vulgaris	7.4684e-12	Agricultural Weed
Veronica americana	7.0151e-12
Hydrodictyon reticulatum	6.9515e-12		Environmental Weed
Veronica triphyllos	6.5697e-12	Agricultural Weed	Environmental Weed
Althaea hirsuta	6.5061e-12	Agricultural Weed
Solanum luteum	6.5061e-12	Agricultural Weed
Veronica praecox	6.5061e-12	Agricultural Weed
Lactuca canadensis	6.4047e-12	Agricultural Weed	Environmental Weed
Mirabilis linearis	6.4047e-12	Agricultural Weed
Myriophyllum sibiricum	6.4047e-12	Agricultural Weed
Polygonum ramosissimum	6.4047e-12	Agricultural Weed	Environmental Weed
Polygonum scabrum	6.4047e-12	Agricultural Weed
Potamogeton amplifolius	6.4047e-12	Agricultural Weed
Potamogeton zosteriformis	6.4047e-12	Agricultural Weed
Pulicaria paludosa	6.4047e-12
Scirpus americanus	6.4047e-12	Agricultural Weed
Silene antirrhina	6.4047e-12	Agricultural Weed
Vicia dasycarpa	6.4047e-12	Agricultural Weed	Environmental Weed
Vulpia octoflora	6.4047e-12	Agricultural Weed
Lappula myosotis	6.3728e-12	Agricultural Weed
Lappula redowskii	6.3728e-12	Agricultural Weed
Vallisneria asiatica	6.3728e-12	Agricultural Weed
Arabis pendula	6.341e-12	Agricultural Weed
Bidens radiata	6.341e-12		Environmental Weed
Ceratophyllum submersum	6.341e-12
Inula britannica	6.341e-12	Agricultural Weed
Juncellus serotinus	6.341e-12	Agricultural Weed	Environmental Weed
Karelinia caspia	6.341e-12	Agricultural Weed
Senecio integrifolius	6.341e-12
Silene repens	6.341e-12
Acalypha virginica	5.7942e-12	Agricultural Weed	Environmental Weed
Corispermum hyssopifolium	5.7942e-12	Agricultural Weed
Corispermum nitidum	5.7942e-12	Agricultural Weed	Environmental Weed
Euphorbia agraria	5.7942e-12	Agricultural Weed	Environmental Weed
Atriplex oblongifolia	5.7623e-12	Agricultural Weed
Euphrasia officinalis	5.7623e-12	Agricultural Weed
Hieracium sabaudum	5.7623e-12	Agricultural Weed	Environmental Weed
Oenothera muricata	5.7623e-12	Agricultural Weed
Sparganium emersum	5.7623e-12	Agricultural Weed
Eragrostis diffusa	5.2773e-12	Agricultural Weed
Achillea alpina	5.2136e-12	Agricultural Weed
Alisma canaliculatum	5.2136e-12	Agricultural Weed
Alopecurus japonicus	5.2136e-12	Agricultural Weed
Artemisia rubripes	5.2136e-12
Azolla imbricata	5.2136e-12	Agricultural Weed	Environmental Weed
Carex dimorpholepis	5.2136e-12
Carex dispalata	5.2136e-12	Agricultural Weed
Carex lanceolata	5.2136e-12
Carpesium abrotanoides	5.2136e-12	Agricultural Weed
Chara braunii	5.2136e-12		Environmental Weed
Conyza japonica	5.2136e-12
Cymbopogon tortilis	5.2136e-12	Agricultural Weed
Cyperus orthostachyus	5.2136e-12
Eriocaulon decemflorum	5.2136e-12	Agricultural Weed
Eupatorium chinense	5.2136e-12
Fimbristylis diphylloides	5.2136e-12
Fimbristylis subbispicata	5.2136e-12
Glyceria acutiflora	5.2136e-12
Gratiola japonica	5.2136e-12	Agricultural Weed
Ixeris debilis	5.2136e-12	Agricultural Weed
Juncus alatus	5.2136e-12	Agricultural Weed	Environmental Weed
Juncus setchuensis	5.2136e-12
Lamium barbatum	5.2136e-12
Lepidium apetalum	5.2136e-12	Agricultural Weed
Patrinia scabiosaefolia	5.2136e-12		Environmental Weed
Polygonum sieboldii	5.2136e-12
Rubus hirsutus	5.2136e-12
Scirpus planiculmis	5.2136e-12	Agricultural Weed	Environmental Weed
Scirpus triangulatus	5.2136e-12
Scirpus yagara	5.2136e-12		Environmental Weed
Smilax riparia	5.2136e-12
Solanum photeinocarpum	5.2136e-12	Agricultural Weed
Spirogyra crassa	5.2136e-12	Agricultural Weed	Environmental Weed
Torilis scabra	5.2136e-12	Agricultural Weed
Arundinella bengalensis	4.2513e-12	Agricultural Weed
Panicum psilopodium	4.2513e-12	Agricultural Weed
Solanum surattense	4.2513e-12	Agricultural Weed
Androsace maxima	3.6408e-12	Agricultural Weed
Erucastrum nasturtiifolium	3.6408e-12	Agricultural Weed
Hypecoum imberbe	3.6408e-12	Agricultural Weed
Malva hispanica	3.6408e-12	Agricultural Weed
Papaver pinnatifidum	3.6408e-12	Agricultural Weed
Senecio gallicus	3.6408e-12	Agricultural Weed
Silene muscipula	3.6408e-12	Agricultural Weed
Sonchus maritimus	3.6408e-12	Agricultural Weed
Acaena pallida	3.5394e-12
Alopecurus carolinianus	3.5394e-12
Amblyopappus pusillus	3.5394e-12
Amsinckia spectabilis	3.5394e-12
Angelica genuflexa	3.5394e-12
Arenaria paludicola	3.5394e-12
Artemisia douglasiana	3.5394e-12	Agricultural Weed
Aster bernardinus	3.5394e-12
Aster lentus	3.5394e-12
Astragalus asymmetricus	3.5394e-12	Agricultural Weed
Astragalus pomonensis	3.5394e-12
Astragalus pycnostachyus	3.5394e-12
Atriplex californica	3.5394e-12
Atriplex watsonii	3.5394e-12
Azolla mexicana	3.5394e-12
Baccharis douglasii	3.5394e-12
Bacopa eisenii	3.5394e-12	Agricultural Weed
Bidens laevis	3.5394e-12
Botrychium crenulatum	3.5394e-12
Bromus arizonicus	3.5394e-12	Agricultural Weed
Calamagrostis bolanderi	3.5394e-12
Calamagrostis crassiglumis	3.5394e-12
Calamagrostis nutkaensis	3.5394e-12
Callitriche trochlearis	3.5394e-12
Campanula californica	3.5394e-12
Cardamine oligosperma	3.5394e-12	Agricultural Weed
Carex californica	3.5394e-12
Carex cephalophora	3.5394e-12
Carex comosa	3.5394e-12	Agricultural Weed
Carex hystricina	3.5394e-12
Carex lasiocarpa	3.5394e-12	Agricultural Weed	Environmental Weed
Carex leavenworthii	3.5394e-12
Carex leptalea	3.5394e-12
Carex lyngbyei	3.5394e-12
Carex vulpinoidea	3.5394e-12
Carthamus baeticus	3.5394e-12		Environmental Weed
Castilleja ambigua	3.5394e-12
Castilleja uliginosa	3.5394e-12
Centaurium trichanthum	3.5394e-12
Chorizanthe diffusa	3.5394e-12
Cirsium crassicaule	3.5394e-12
Cirsium hydrophilum	3.5394e-12
Cirsium loncholepis	3.5394e-12
Cirsium ochrocentrum	3.5394e-12	Agricultural Weed
Cirsium pastoris	3.5394e-12	Agricultural Weed
Cladium californicum	3.5394e-12
Claytonia palustris	3.5394e-12
Cordylanthus maritimus	3.5394e-12
Cordylanthus mollis	3.5394e-12
Crassula connata	3.5394e-12
Cressa truxillensis	3.5394e-12
Crockeria chrysantha	3.5394e-12	Agricultural Weed
Cyperus aristatus	3.5394e-12	Agricultural Weed
Damasonium californicum	3.5394e-12
Diodia virginiana	3.5394e-12	Agricultural Weed
Elatine ambigua	3.5394e-12	Agricultural Weed
Elatine chilensis	3.5394e-12
Elatine gracilis	3.5394e-12
Eleocharis quadrangulata	3.5394e-12	Agricultural Weed
Eleocharis thermalis	3.5394e-12
Elymus multisetus	3.5394e-12	Agricultural Weed
Epilobium paniculatum	3.5394e-12	Agricultural Weed
Erectites glomerata	3.5394e-12		Environmental Weed
Erectites minima	3.5394e-12		Environmental Weed
Eriochloa acuminata	3.5394e-12
Eryngium aristulatum	3.5394e-12
Eryngium articulatum	3.5394e-12
Euthamia occidentalis	3.5394e-12
Fimbristylis thermalis	3.5394e-12
Frankenia palmeri	3.5394e-12
Gaura drummondii	3.5394e-12
Glyceria leptostachya	3.5394e-12
Glyceria occidentalis	3.5394e-12
Gnaphalium stramineum	3.5394e-12		Environmental Weed
Gratiola heterosepala	3.5394e-12
Hemizonia kelloggii	3.5394e-12	Agricultural Weed
Hemizonia parryi	3.5394e-12
Howellia aquatilis	3.5394e-12
Hypericum anagalloides	3.5394e-12
Hypericum mutilum	3.5394e-12
Imperata brevifolia	3.5394e-12
Isocoma menziesii	3.5394e-12
Isoetes orcuttii	3.5394e-12
Jaumea carnosa	3.5394e-12
Juncus lesueurii	3.5394e-12
Juncus nodosus	3.5394e-12
Juncus supiniformis	3.5394e-12
Lathyrus jepsonii	3.5394e-12
Lathyrus lusseri	3.5394e-12		Environmental Weed
Lepidium oxycarpum	3.5394e-12
Lilaeopsis masonii	3.5394e-12
Lilaeopsis occidentalis	3.5394e-12
Limonium californicum	3.5394e-12
Limonium ramosissimum	3.5394e-12		Environmental Weed
Limosella acaulis	3.5394e-12
Linaria pinifolia	3.5394e-12
Ludwigia hexapetala	3.5394e-12		Environmental Weed
Lupinus formosus	3.5394e-12
Marsilea oligospora	3.5394e-12
Monanthochloe littoralis	3.5394e-12
Myosotis latifolia	3.5394e-12		Environmental Weed
Myosotis verna	3.5394e-12
Nama stenocarpum	3.5394e-12
Navarretia fossalis	3.5394e-12
Nechamandra alternifolia	3.5394e-12
Nicotiana bigelovii	3.5394e-12	Agricultural Weed
Oenothera dentata	3.5394e-12	Agricultural Weed
Ophioglossum pusillum	3.5394e-12
Panicum texanum	3.5394e-12	Agricultural Weed
Phacelia ciliata	3.5394e-12	Agricultural Weed
Phyla lanceolata	3.5394e-12
Physalis acutifolia	3.5394e-12	Agricultural Weed
Plantago rhodosperma	3.5394e-12
Plantago subnuda	3.5394e-12
Polygonum marinense	3.5394e-12
Polypogon australis	3.5394e-12		Environmental Weed
Potamogeton diversifolius	3.5394e-12
Potamogeton epihydrus	3.5394e-12
Potamogeton filiformis	3.5394e-12
Potamogeton foliosus	3.5394e-12
Potamogeton latifolius	3.5394e-12
Potamogeton robbinsii	3.5394e-12
Potentilla hickmanii	3.5394e-12
Potentilla newberryi	3.5394e-12
Prosopis strombulifera	3.5394e-12
Puccinellia grandis	3.5394e-12
Puccinellia pumila	3.5394e-12
Pyrrocoma racemosa	3.5394e-12
Ranunculus californicus	3.5394e-12
Ranunculus hydrocharoides	3.5394e-12
Ranunculus lobbii	3.5394e-12
Ranunculus pusillus	3.5394e-12
Rhynchospora alba	3.5394e-12
Rhynchospora californica	3.5394e-12
Rhynchospora capitellata	3.5394e-12
Rhynchospora globularis	3.5394e-12
Rorippa gambellii	3.5394e-12
Rubus pensilvanicus	3.5394e-12
Sagittaria sanfordii	3.5394e-12
Salicornia bigelovii	3.5394e-12
Salicornia subterminalis	3.5394e-12
Salicornia virginica	3.5394e-12
Salsola paulsenii	3.5394e-12		Environmental Weed
Scheuchzeria palustris	3.5394e-12
Scirpus heterochaetus	3.5394e-12
Scirpus koilolepis	3.5394e-12
Scirpus robustus	3.5394e-12
Scirpus subterminalis	3.5394e-12
Senecio hydrophilus	3.5394e-12
Sidalcea calycosa	3.5394e-12
Sidalcea stipularis	3.5394e-12
Smilax jamesii	3.5394e-12
Solidago occidentalis	3.5394e-12	Agricultural Weed
Sparganium natans	3.5394e-12
Spartina foliosa	3.5394e-12
Specularia perfoliata	3.5394e-12
Spergularia canadensis	3.5394e-12
Spergularia macrotheca	3.5394e-12
Stachys sieboldii	3.5394e-12
Stephanomeria exigua	3.5394e-12
Stephanomeria virgata	3.5394e-12
Suaeda californica	3.5394e-12
Suaeda esteroa	3.5394e-12
Trichocoronis wrightii	3.5394e-12
Trichostema lanceolatum	3.5394e-12	Agricultural Weed
Triglochin concinna	3.5394e-12
Wislizenia refracta	3.5394e-12	Agricultural Weed
Wyethia helenioides	3.5394e-12	Agricultural Weed
Acalypha rhomboidea	2.9289e-12	Agricultural Weed
Achillea lanulosa	2.9289e-12	Agricultural Weed
Acnida altissima	2.9289e-12	Agricultural Weed
Agropyron triticeum	2.9289e-12	Agricultural Weed	Environmental Weed
Agrostis interrupta	2.9289e-12	Agricultural Weed	Environmental Weed
Allium textile	2.9289e-12	Agricultural Weed
Apocynum sibiricum	2.9289e-12	Agricultural Weed
Asclepias viridiflora	2.9289e-12	Agricultural Weed
Aster simplex	2.9289e-12	Agricultural Weed
Astragalus pectinatus	2.9289e-12	Agricultural Weed
Atriplex argentea	2.9289e-12	Agricultural Weed
Bidens vulgata	2.9289e-12	Agricultural Weed
Brassica arvensis	2.9289e-12	Agricultural Weed	Environmental Weed
Centaurea x moncktonii	2.9289e-12	Agricultural Weed
Cerastium dubium	2.9289e-12		Environmental Weed
Cerastium nutans	2.9289e-12	Agricultural Weed
Chamaesyce serpyllifolia	2.9289e-12	Agricultural Weed
Chenopodium pratericola	2.9289e-12	Agricultural Weed
Chenopodium simplex	2.9289e-12	Agricultural Weed	Environmental Weed
Chrysothamnus nauseosus	2.9289e-12	Agricultural Weed
Chrysothamnus viscidiflorus	2.9289e-12	Agricultural Weed
Cicuta bulbifera	2.9289e-12	Agricultural Weed
Cirsium altissimum	2.9289e-12	Agricultural Weed
Cruciata pedemontana	2.9289e-12
Cynanchum louiseae	2.9289e-12	Agricultural Weed	Environmental Weed
Cynanchum nigrum	2.9289e-12	Agricultural Weed	Environmental Weed
Cynanchum rossicum	2.9289e-12	Agricultural Weed	Environmental Weed
Delphinium glaucum	2.9289e-12	Agricultural Weed
Dennstaedtia punctilobula	2.9289e-12	Agricultural Weed
Descurainia richardsonii	2.9289e-12	Agricultural Weed	Environmental Weed
Echinochloa pungens	2.9289e-12	Agricultural Weed
Ericameria nauseosa	2.9289e-12	Agricultural Weed
Erigeron strigosus	2.9289e-12	Agricultural Weed
Erysimum inconspicuum	2.9289e-12	Agricultural Weed
Eupatorium maculatum	2.9289e-12	Agricultural Weed
Euphorbia lucida	2.9289e-12
Euphorbia preslii	2.9289e-12	Agricultural Weed
Euphorbia vermiculata	2.9289e-12	Agricultural Weed
Festuca octoflora	2.9289e-12	Agricultural Weed
Franseria acanthicarpa	2.9289e-12	Agricultural Weed
Galium humifusum	2.9289e-12		Environmental Weed
Gaura odorata	2.9289e-12	Agricultural Weed
Gnaphalium obtusifolium	2.9289e-12	Agricultural Weed
Gutierrezia sarothrae	2.9289e-12	Agricultural Weed	Environmental Weed
Helenium flexuosum	2.9289e-12	Agricultural Weed
Helenium nudiflorum	2.9289e-12	Agricultural Weed
Hieracium florentinum	2.9289e-12	Agricultural Weed
Hieracium floribundum	2.9289e-12	Agricultural Weed	Environmental Weed
Juncus balticus	2.9289e-12	Agricultural Weed
Lactuca biennis	2.9289e-12	Agricultural Weed
Ledum groenlandicum	2.9289e-12	Agricultural Weed
Lycopus americanus	2.9289e-12	Agricultural Weed
Lycopus uniflorus	2.9289e-12	Agricultural Weed
Machaeranthera pinnatifida	2.9289e-12	Agricultural Weed
Madia glomerata	2.9289e-12	Agricultural Weed
Muhlenbergia frondosa	2.9289e-12	Agricultural Weed
Najas flexilis	2.9289e-12	Agricultural Weed
Oenothera nuttallii	2.9289e-12	Agricultural Weed
Opuntia fragilis	2.9289e-12	Agricultural Weed
Oxytropis macounii	2.9289e-12	Agricultural Weed
Panicum gattingeri	2.9289e-12	Agricultural Weed
Physalis longifolia	2.9289e-12	Agricultural Weed
Physalis subglabrata	2.9289e-12	Agricultural Weed
Plantago purshii	2.9289e-12	Agricultural Weed
Polygonum achoreum	2.9289e-12	Agricultural Weed
Polygonum bistortoides	2.9289e-12	Agricultural Weed
Polygonum cilinode	2.9289e-12	Agricultural Weed
Polygonum scandens	2.9289e-12	Agricultural Weed
Potamogeton vaginatus	2.9289e-12	Agricultural Weed
Potamogeton zosterifolius	2.9289e-12
Rhinanthus crista-galli	2.9289e-12	Agricultural Weed
Ribes hirtellum	2.9289e-12	Agricultural Weed
Ribes inerme	2.9289e-12	Agricultural Weed
Ribes missouriense	2.9289e-12	Agricultural Weed
Ribes oxyacanthoides	2.9289e-12	Agricultural Weed
Rubus hispidus	2.9289e-12	Agricultural Weed
Rudbeckia serotina	2.9289e-12	Agricultural Weed
Rumex domesticus	2.9289e-12	Agricultural Weed	Environmental Weed
Rumex occidentalis	2.9289e-12	Agricultural Weed
Rumex pseudonatronatus	2.9289e-12	Agricultural Weed
Rumex venosus	2.9289e-12	Agricultural Weed
Sarcobatus vermiculatus	2.9289e-12	Agricultural Weed
Scirpus cyperinus	2.9289e-12	Agricultural Weed
Scrophularia lanceolata	2.9289e-12	Agricultural Weed
Sonchus glabrescens	2.9289e-12	Agricultural Weed
Sonchus uliginosus	2.9289e-12	Agricultural Weed
Sparganium eurycarpum	2.9289e-12	Agricultural Weed
Spergula morisonii	2.9289e-12		Environmental Weed
Suckleya suckleyana	2.9289e-12	Agricultural Weed
Teucrium canadense	2.9289e-12	Agricultural Weed
Tragopogon major	2.9289e-12	Agricultural Weed
Typha x glauca	2.9289e-12	Agricultural Weed	Environmental Weed
Urtica gracilis	2.9289e-12	Agricultural Weed
Urtica procera	2.9289e-12	Agricultural Weed
Vallisneria americana	2.9289e-12	Agricultural Weed	Environmental Weed
Zigadenus gramineus	2.9289e-12	Agricultural Weed
Eleocharis macrostachya	1.8015e-12	Agricultural Weed
Lemna minuscula	1.8015e-12	Agricultural Weed
Salix gooddingii	1.8015e-12	Agricultural Weed
Salix laevigata	1.8015e-12	Agricultural Weed

## Sheet: WA
Taxon name	SOM index	Recorded somewhere in the world specifically as 'Agricultural Weed' and/or 'Environmental Weed'
Myriophyllum spicatum	0.55407	Agricultural Weed	Environmental Weed
Striga gesnerioides	0.53272	Agricultural Weed
Gisekia pharnacioides	0.52761	Agricultural Weed
Hackelochloa granularis	0.50049	Agricultural Weed
Celosia trigyna	0.48982	Agricultural Weed
Setaria pallide-fusca	0.45804	Agricultural Weed
Galinsoga ciliata	0.43642	Agricultural Weed	Environmental Weed
Plantago virginica	0.43474	Agricultural Weed
Potamogeton pusillus	0.42494	Agricultural Weed
Euphorbia serrata	0.4249	Agricultural Weed
Stachytarpheta indica	0.42023	Agricultural Weed
Striga asiatica	0.42023	Agricultural Weed	Environmental Weed
Solanum nodiflorum	0.41979	Agricultural Weed
Vossia cuspidata	0.41979	Agricultural Weed
Myriophyllum brasiliense	0.41939	Agricultural Weed	Environmental Weed
Stipa trichotoma	0.41937	Agricultural Weed	Environmental Weed
Cardamine impatiens	0.41471	Agricultural Weed	Environmental Weed
Lappula echinata	0.4147	Agricultural Weed
Suaeda fruticosa	0.41426	Agricultural Weed
Boerhavia repens	0.41425	Agricultural Weed
Hydrocotyle americana	0.41425	Agricultural Weed
Hypochaeris brasiliensis	0.38669	Agricultural Weed
Cuscuta cassytoides	0.38201	Agricultural Weed
Amaranthus standleyanus	0.38158	Agricultural Weed
Brachiaria arrecta	0.38158	Agricultural Weed
Cestrum laevigatum	0.38158	Agricultural Weed	Environmental Weed
Eragrostis plana	0.38158	Agricultural Weed
Eupatorium macrocephalum	0.38158	Agricultural Weed
Senecio burchellii	0.38158	Agricultural Weed
Solanum gracile	0.38158	Agricultural Weed
Thelechitonia trilobata	0.38158
Cassia hirsuta	0.37647	Agricultural Weed
Senecio inaequidens	0.34933	Agricultural Weed	Environmental Weed
Stipa clandestina	0.34891	Agricultural Weed
Bidens biternata	0.34469	Agricultural Weed	Environmental Weed
Merremia tridentata	0.34467
Hewittia sublobata	0.34423	Agricultural Weed
Cyperus longus	0.33952	Agricultural Weed	Environmental Weed
Chenopodium schraderianum	0.3391	Agricultural Weed
Zaleya pentandra	0.33876	Agricultural Weed
Fimbristylis squarrosa	0.33872	Agricultural Weed
Ipomoea sinensis	0.33869	Agricultural Weed
Zygophyllum simplex	0.33869	Agricultural Weed
Acacia mellifera	0.33868
Acalypha segetalis	0.33868	Agricultural Weed
Alectra vogelii	0.33868	Agricultural Weed
Amaranthus thunbergii	0.33868	Agricultural Weed
Asystasia schimperi	0.33868	Agricultural Weed
Borreria scabra	0.33868	Agricultural Weed
Cynoglossum lanceolatum	0.33868	Agricultural Weed
Dicerocaryum zanguebarium	0.33868
Dichapetalum cymosum	0.33868	Agricultural Weed
Eragrostis aspera	0.33868	Agricultural Weed
Erodium chium	0.33868
Euphorbia inaequilatera	0.33868	Agricultural Weed
Fimbristylis hispidula	0.33868	Agricultural Weed	Environmental Weed
Ipomoea coscinosperma	0.33868	Agricultural Weed
Kohautia caespitosa	0.33868
Kyllinga erecta	0.33868	Agricultural Weed
Lopholaena coriifolia	0.33868	Agricultural Weed
Ludwigia stolonifera	0.33868	Agricultural Weed
Mollugo nudicaulis	0.33868	Agricultural Weed
Najas pectinata	0.33868	Agricultural Weed
Oldenlandia herbacea	0.33868	Agricultural Weed
Oxalis semiloba	0.33868	Agricultural Weed
Oxygonum sinuatum	0.33868	Agricultural Weed
Polygonum limbatum	0.33868	Agricultural Weed
Polygonum senegalense	0.33868	Agricultural Weed
Senecio latifolius	0.33868	Agricultural Weed
Stoebe vulgaris	0.33868	Agricultural Weed
Striga forbesii	0.33868	Agricultural Weed
Trigonella hamosa	0.33868	Agricultural Weed
Vernonia poskeana	0.33868	Agricultural Weed
Triumfetta semitriloba	0.28497	Agricultural Weed	Environmental Weed
Paspalum fimbriatum	0.26964	Agricultural Weed	Environmental Weed
Acalypha alopecuroides	0.2645	Agricultural Weed
Galinsoga quadriradiata	0.25314	Agricultural Weed	Environmental Weed
Caperonia palustris	0.24206	Agricultural Weed
Gomphrena serrata	0.24205
Heliotropium procumbens	0.23694	Agricultural Weed
Jacquemontia tamnifolia	0.23694	Agricultural Weed	Environmental Weed
Blechum pyramidatum	0.23183	Agricultural Weed	Environmental Weed
Ipomoea asarifolia	0.23183	Agricultural Weed
Anredera vesicaria	0.23182
Heteranthera limosa	0.20983	Agricultural Weed	Environmental Weed
Panicum purpurascens	0.20428	Agricultural Weed	Environmental Weed
Chamaecrista nictitans	0.19915		Environmental Weed
Hyptis mutabilis	0.19915	Agricultural Weed
Salvinia biloba	0.19915		Environmental Weed
Salvinia herzogii	0.19915		Environmental Weed
Hydrolea spinosa	0.19448	Agricultural Weed
Neyraudia reynaudiana	0.19446	Agricultural Weed	Environmental Weed
Abutilon hirtum	0.19404
Agdestis clematidea	0.19404
Cyperus giganteus	0.19404		Environmental Weed
Cyperus lanceolatus	0.19404
Launaea intybacea	0.19404	Agricultural Weed
Merremia cissoides	0.19404
Paspalum acuminatum	0.19404	Agricultural Weed
Pseuderanthemum fasciculatum	0.19404
Richardia grandiflora	0.19404
Zeuxine strateumatica	0.19404
Hyptis verticillata	0.18893	Agricultural Weed
Solanum tampicense	0.18893		Environmental Weed
Stemodia durantifolia	0.18893	Agricultural Weed
Thelypteris opulenta	0.18893		Environmental Weed
Trichilia hirta	0.18893	Agricultural Weed
Erechtites hieraciifolius	0.17759
Digitaria insularis	0.17671	Agricultural Weed	Environmental Weed
Solanum carolinense	0.16742	Agricultural Weed	Environmental Weed
Borreria alata	0.16738	Agricultural Weed
Ammannia coccinea	0.16694	Agricultural Weed
Batis maritima	0.16649	Agricultural Weed	Environmental Weed
Imperata brasiliensis	0.16649	Agricultural Weed
Polygonum punctatum	0.16649	Agricultural Weed	Environmental Weed
Malachra alceifolia	0.16648	Agricultural Weed	Environmental Weed
Geranium carolinianum	0.16183	Agricultural Weed	Environmental Weed
Eriochloa contracta	0.16179	Agricultural Weed
Triumfetta bartramia	0.16139
Chamaesyce lasiocarpa	0.16137
Opizia stolonifera	0.16137
Urochloa plantaginea	0.16137
Utricularia foliosa	0.16137		Environmental Weed
Clerodendrum indicum	0.15667	Agricultural Weed	Environmental Weed
Murdannia spirata	0.15667	Agricultural Weed	Environmental Weed
Panicum fasciculatum	0.15626	Agricultural Weed
Pluchea carolinensis	0.15626	Agricultural Weed	Environmental Weed
Erucastrum gallicum	0.1524	Agricultural Weed	Environmental Weed
Ipomoea lacunosa	0.15117	Agricultural Weed	Environmental Weed
Mazus pumilus	0.15117	Agricultural Weed
Acacia sphaerocephala	0.15114
Acmella pilosa	0.15114
Amaranthus crassipes	0.15114
Amaranthus polygonoides	0.15114
Aristolochia maxima	0.15114
Bucida buceras	0.15114
Cabomba haynesii	0.15114
Casearia nitida	0.15114
Cassia fasciculata	0.15114	Agricultural Weed	Environmental Weed
Cereus undatus	0.15114		Environmental Weed
Chromolaena ivaefolia	0.15114
Coleus pumilus	0.15114
Commelina caroliniana	0.15114
Commelina forskaolii	0.15114	Agricultural Weed
Commelina gambiae	0.15114
Conobea multifida	0.15114
Cyperus lentiginosus	0.15114
Cyperus ochraceus	0.15114	Agricultural Weed
Cypselea humifusa	0.15114
Cyrtopodium paranaense	0.15114
Eragrostis scaligera	0.15114
Eulalia amaura	0.15114
Euphorbia mercurialina	0.15114
Ficus nitida	0.15114		Environmental Weed
Guajacum officinale	0.15114
Heteropteris beecheyana	0.15114
Ipomoea macrorhiza	0.15114
Ipomoea trichocarpa	0.15114		Environmental Weed
Jacquinia macrocarpa	0.15114
Lepianthes umbellata	0.15114
Lipocarpha aristulata	0.15114
Lysiloma sabicu	0.15114
Marsilea macropoda	0.15114
Morrenia odorata	0.15114
Nephrolepis x averyi	0.15114
Ochrosia parviflora	0.15114		Environmental Weed
Onosmodium virginianum	0.15114
Oxalis florida	0.15114		Environmental Weed
Paederia cruddasiana	0.15114		Environmental Weed
Passiflora x pfordtii	0.15114
Pectis humifusa	0.15114
Petitia domingensis	0.15114
Phyla strigulosa	0.15114
Pithecellobium graciliflorum	0.15114
Portulaca amilis	0.15114
Pteris grandifolia	0.15114
Pyrrhopappus pauciflorus	0.15114
Rumex hastatulus	0.15114		Environmental Weed
Rumex obovatus	0.15114
Scleria lacustris	0.15114
Sesbania vesicaria	0.15114		Environmental Weed
Setaria rariflora	0.15114
Severinia monophylla	0.15114
Sida glabra	0.15114
Solanum diphyllum	0.15114	Agricultural Weed	Environmental Weed
Sorindeia madagascariensis	0.15114
Stachys floridana	0.15114	Agricultural Weed	Environmental Weed
Tabernaemontana alba	0.15114
Trema guineensis	0.15114
Urochloa arrecta	0.15114
Vanilla inodora	0.15114
Xyris jupicai	0.15114
Linaria canadensis	0.13895	Agricultural Weed
Eclipta alba	0.13469	Agricultural Weed
Brachiaria plantaginea	0.13381	Agricultural Weed
Scirpus californicus	0.13381	Agricultural Weed
Camelina microcarpa	0.12998	Agricultural Weed	Environmental Weed
Cardaria pubescens	0.12914	Agricultural Weed	Environmental Weed
Cardaria chalepensis	0.12913	Agricultural Weed	Environmental Weed
Cicuta maculata	0.12912	Agricultural Weed
Alternanthera caracasana	0.1287
Leptochloa uninervia	0.1287	Agricultural Weed
Pluchea odorata	0.1287	Agricultural Weed	Environmental Weed
Centaurea diffusa	0.12484	Agricultural Weed	Environmental Weed
Halogeton glomeratus	0.12403	Agricultural Weed	Environmental Weed
Lagascea mollis	0.12401	Agricultural Weed
Limosella aquatica	0.124
Ludwigia decurrens	0.12361	Agricultural Weed
Sphaerophysa salsula	0.12361	Agricultural Weed	Environmental Weed
Bowlesia incana	0.12358	Agricultural Weed
Cecropia obtusifolia	0.12358		Environmental Weed
Cyperus entrerianus	0.12358		Environmental Weed
Heliocarpus popayanensis	0.12358		Environmental Weed
Limosella subulata	0.12358
Oxyspora paniculata	0.12358		Environmental Weed
Rubus argutus	0.12358	Agricultural Weed	Environmental Weed
Spermacoce laevis	0.12358	Agricultural Weed
Tibouchina herbacea	0.12358	Agricultural Weed	Environmental Weed
Phragmites communis	0.11893	Agricultural Weed	Environmental Weed
Camelina parodii	0.11889	Agricultural Weed
Chenopodium leptophyllum	0.11889	Agricultural Weed
Dracocephalum parviflorum	0.11889	Agricultural Weed
Plantago patagonica	0.11889	Agricultural Weed
Scirpus olneyi	0.11889	Agricultural Weed	Environmental Weed
Acalypha ostryifolia	0.11847	Agricultural Weed
Andropogon glomeratus	0.11847	Agricultural Weed	Environmental Weed
Aristida longespica	0.11847
Cassia leptocarpa	0.11847
Cladium jamaicense	0.11847	Agricultural Weed
Codium fragile	0.11847		Environmental Weed
Cordia glabra	0.11847		Environmental Weed
Eleocharis baldwinii	0.11847	Agricultural Weed
Facelis apiculata	0.11847
Grateloupia doryphora	0.11847		Environmental Weed
Hoffmannseggia glauca	0.11847
Hydrochloa caroliniensis	0.11847
Hypnea musciformis	0.11847		Environmental Weed
Ipomoea cordatotriloba	0.11847
Ipomoea wrightii	0.11847	Agricultural Weed
Kappaphycus striatum	0.11847		Environmental Weed
Leptochloa panicoides	0.11847	Agricultural Weed
Ludwigia uruguayensis	0.11847		Environmental Weed
Luziola fluitans	0.11847
Luziola peruviana	0.11847	Agricultural Weed	Environmental Weed
Macaranga mappa	0.11847		Environmental Weed
Mimosa pellita	0.11847
Miscanthus japonicus	0.11847
Myriophyllum quitense	0.11847		Environmental Weed
Panicum hemitomon	0.11847	Agricultural Weed	Environmental Weed
Passiflora pulchella	0.11847	Agricultural Weed	Environmental Weed
Prosopis ruscifolia	0.11847	Agricultural Weed
Sagittaria falcata	0.11847	Agricultural Weed
Sargassum muticum	0.11847	Agricultural Weed	Environmental Weed
Sida linifolia	0.11847	Agricultural Weed
Sida urens	0.11847	Agricultural Weed
Zizaniopsis miliacea	0.11847
Centaurea virgata	0.11377	Agricultural Weed	Environmental Weed
Oxytropis sericea	0.11377
Toxicodendron rydbergii	0.11377	Agricultural Weed	Environmental Weed
Asclepias subverticillata	0.11336	Agricultural Weed
Aster exilis	0.11336	Agricultural Weed
Astragalus flavus	0.11336
Astragalus lentiginosus	0.11336
Chloris petraea	0.11336	Agricultural Weed
Eugenia cumini	0.11336		Environmental Weed
Eupatorium capillifolium	0.11336	Agricultural Weed
Polygonum densiflorum	0.11336	Agricultural Weed	Environmental Weed
Rhynchospora caduca	0.11336		Environmental Weed
Rubus sieboldii	0.11336		Environmental Weed
Zanthoxylum fagara	0.11336	Agricultural Weed
Zigadenus paniculatus	0.11336
Rumex salicifolius	0.096864
Amaranthus palmeri	0.096544	Agricultural Weed
Euphorbia serpens	0.096514	Agricultural Weed
Ambrosia acanthicarpa	0.096445	Agricultural Weed
Croton lobatus	0.096029	Agricultural Weed
Cordia curassavica	0.096025	Agricultural Weed	Environmental Weed
Dyssodia papposa	0.096025	Agricultural Weed
Orobanche ludoviciana	0.096025
Potentilla rivalis	0.096025
Solanum cardiophyllum	0.096025
Solanum lanceolatum	0.096025
Suaeda moquinii	0.096025
Bidens frondosa	0.091789	Agricultural Weed	Environmental Weed
Striga lutea	0.091751	Agricultural Weed
Spigelia anthelmia	0.091336	Agricultural Weed
Limnophila indica	0.090962		Environmental Weed
Chaptalia nutans	0.090911	Agricultural Weed
Eragrostis diffusa	0.090911	Agricultural Weed
Polygonum polystachyum	0.090911	Agricultural Weed	Environmental Weed
Bidens cernua	0.087082	Agricultural Weed	Environmental Weed
Ambrosia trifida	0.086745	Agricultural Weed	Environmental Weed
Veronica polita	0.086707	Agricultural Weed	Environmental Weed
Rumex maritimus	0.086663	Agricultural Weed
Triglochin palustris	0.086662
Artemisia biennis	0.08665	Agricultural Weed
Euphorbia hypericifolia	0.086637	Agricultural Weed
Galium parisiense	0.086637	Agricultural Weed	Environmental Weed
Potamogeton gramineus	0.086637	Agricultural Weed	Environmental Weed
Potamogeton nodosus	0.086637	Agricultural Weed
Rorippa austriaca	0.086637	Agricultural Weed	Environmental Weed
Eragrostis pooides	0.086269	Agricultural Weed
Scirpus tabernaemontani	0.086255	Agricultural Weed	Environmental Weed
Lindernia dubia	0.086243	Agricultural Weed	Environmental Weed
Salsola collina	0.086243	Agricultural Weed	Environmental Weed
Sium suave	0.086243	Agricultural Weed	Environmental Weed
Triglochin maritima	0.086243	Agricultural Weed
Centaurea squarrosa	0.086217	Agricultural Weed
Cirsium undulatum	0.086217	Agricultural Weed
Digitaria fuscescens	0.086217	Agricultural Weed
Helianthus petiolaris	0.086217	Agricultural Weed	Environmental Weed
Lactuca canadensis	0.086217	Agricultural Weed	Environmental Weed
Mirabilis linearis	0.086217	Agricultural Weed
Monolepis nuttalliana	0.086217	Agricultural Weed
Myriophyllum sibiricum	0.086217	Agricultural Weed
Oxalis barrelieri	0.086217	Agricultural Weed
Plantago aristata	0.086217	Agricultural Weed	Environmental Weed
Polygonum coccineum	0.086217	Agricultural Weed	Environmental Weed
Polygonum ramosissimum	0.086217	Agricultural Weed	Environmental Weed
Potamogeton amplifolius	0.086217	Agricultural Weed
Potamogeton richardsonii	0.086217	Agricultural Weed	Environmental Weed
Potamogeton zosteriformis	0.086217	Agricultural Weed
Pulicaria paludosa	0.086217
Rotala ramosior	0.086217	Agricultural Weed	Environmental Weed
Rumex mexicanus	0.086217	Agricultural Weed
Salsola iberica	0.086217	Agricultural Weed	Environmental Weed
Scirpus acutus	0.086217	Agricultural Weed	Environmental Weed
Scirpus americanus	0.086217	Agricultural Weed
Senecio squalidus	0.086217	Agricultural Weed
Setaria lutescens	0.086217	Agricultural Weed
Silene antirrhina	0.086217	Agricultural Weed
Verbena bracteata	0.086217	Agricultural Weed	Environmental Weed
Silene conoidea	0.085906	Agricultural Weed
Euphorbia oblongata	0.085867	Agricultural Weed
Rumex dentatus	0.085836	Agricultural Weed
Cuscuta reflexa	0.085823	Agricultural Weed
Scirpus fluviatilis	0.085823	Agricultural Weed
Veronica americana	0.085823
Chamaesyce hypericifolia	0.085802	Agricultural Weed
Imperata contracta	0.085802	Agricultural Weed
Priva lappulacea	0.085802	Agricultural Weed
Muhlenbergia schreberi	0.085798	Agricultural Weed	Environmental Weed
Salsola vermiculata	0.085798	Agricultural Weed
Sibara virginica	0.085798	Agricultural Weed
Acaena pallida	0.085797
Alopecurus carolinianus	0.085797
Amblyopappus pusillus	0.085797
Amsinckia spectabilis	0.085797
Andropogon barbinodis	0.085797
Andropogon saccharoides	0.085797	Agricultural Weed
Angelica genuflexa	0.085797
Arenaria paludicola	0.085797
Artemisia douglasiana	0.085797	Agricultural Weed
Aster bernardinus	0.085797
Aster lentus	0.085797
Aster spinosus	0.085797	Agricultural Weed
Astragalus asymmetricus	0.085797	Agricultural Weed
Astragalus mollissimus	0.085797
Astragalus nuttallianus	0.085797
Astragalus pomonensis	0.085797
Astragalus pycnostachyus	0.085797
Astragalus wootonii	0.085797
Atriplex californica	0.085797
Atriplex watsonii	0.085797
Azolla mexicana	0.085797
Baccharis douglasii	0.085797
Bacopa eisenii	0.085797	Agricultural Weed
Bidens laevis	0.085797
Botrychium crenulatum	0.085797
Bromus arizonicus	0.085797	Agricultural Weed
Calamagrostis bolanderi	0.085797
Calamagrostis crassiglumis	0.085797
Calamagrostis nutkaensis	0.085797
Callitriche trochlearis	0.085797
Campanula californica	0.085797
Cardamine oligosperma	0.085797	Agricultural Weed
Carex californica	0.085797
Carex cephalophora	0.085797
Carex comosa	0.085797	Agricultural Weed
Carex hystricina	0.085797
Carex lasiocarpa	0.085797	Agricultural Weed	Environmental Weed
Carex leavenworthii	0.085797
Carex leptalea	0.085797
Carex lyngbyei	0.085797
Carex vulpinoidea	0.085797
Carthamus baeticus	0.085797		Environmental Weed
Castilleja ambigua	0.085797
Castilleja arvensis	0.085797	Agricultural Weed	Environmental Weed
Castilleja uliginosa	0.085797
Centaurea sulphurea	0.085797
Centaurium trichanthum	0.085797
Chenopodium desiccatum	0.085797
Chorizanthe diffusa	0.085797
Cirsium crassicaule	0.085797
Cirsium hydrophilum	0.085797
Cirsium loncholepis	0.085797
Cirsium ochrocentrum	0.085797	Agricultural Weed
Cirsium pastoris	0.085797	Agricultural Weed
Cladium californicum	0.085797
Claytonia palustris	0.085797
Cordylanthus maritimus	0.085797
Cordylanthus mollis	0.085797
Crassula connata	0.085797
Cressa truxillensis	0.085797
Crockeria chrysantha	0.085797	Agricultural Weed
Cyperus aristatus	0.085797	Agricultural Weed
Cytisus striatus	0.085797		Environmental Weed
Damasonium californicum	0.085797
Elatine ambigua	0.085797	Agricultural Weed
Elatine chilensis	0.085797
Elatine gracilis	0.085797
Eleocharis quadrangulata	0.085797	Agricultural Weed
Eleocharis thermalis	0.085797
Elymus multisetus	0.085797	Agricultural Weed
Epilobium paniculatum	0.085797	Agricultural Weed
Equisetum laevigatum	0.085797	Agricultural Weed	Environmental Weed
Erectites glomerata	0.085797		Environmental Weed
Erectites minima	0.085797		Environmental Weed
Eriochloa acuminata	0.085797
Eriochloa gracilis	0.085797	Agricultural Weed
Eryngium aristulatum	0.085797
Eryngium articulatum	0.085797
Euthamia occidentalis	0.085797
Fimbristylis thermalis	0.085797
Frankenia palmeri	0.085797
Gaura drummondii	0.085797
Glyceria leptostachya	0.085797
Glyceria occidentalis	0.085797
Gnaphalium stramineum	0.085797		Environmental Weed
Gratiola heterosepala	0.085797
Hemizonia kelloggii	0.085797	Agricultural Weed
Hemizonia parryi	0.085797
Howellia aquatilis	0.085797
Hypericum anagalloides	0.085797
Hypericum mutilum	0.085797
Imperata brevifolia	0.085797
Isocoma menziesii	0.085797
Isoetes orcuttii	0.085797
Jaumea carnosa	0.085797
Juncus lesueurii	0.085797
Juncus nodosus	0.085797
Juncus supiniformis	0.085797
Lathyrus jepsonii	0.085797
Lathyrus lusseri	0.085797		Environmental Weed
Lemna valdiviana	0.085797
Lepidium oxycarpum	0.085797
Leptochloa fascicularis	0.085797	Agricultural Weed	Environmental Weed
Lilaeopsis masonii	0.085797
Lilaeopsis occidentalis	0.085797
Limonium californicum	0.085797
Limonium ramosissimum	0.085797		Environmental Weed
Limosella acaulis	0.085797
Linaria pinifolia	0.085797
Ludwigia hexapetala	0.085797		Environmental Weed
Lupinus formosus	0.085797
Marsilea oligospora	0.085797
Monanthochloe littoralis	0.085797
Myosotis latifolia	0.085797		Environmental Weed
Myosotis verna	0.085797
Nama stenocarpum	0.085797
Navarretia fossalis	0.085797
Nicotiana bigelovii	0.085797	Agricultural Weed
Nicotiana trigonophylla	0.085797	Agricultural Weed
Oenothera dentata	0.085797	Agricultural Weed
Ophioglossum pusillum	0.085797
Panicum texanum	0.085797	Agricultural Weed
Phacelia ciliata	0.085797	Agricultural Weed
Phyla lanceolata	0.085797
Physalis acutifolia	0.085797	Agricultural Weed
Plagiobothrys mollis	0.085797		Environmental Weed
Plantago rhodosperma	0.085797
Plantago subnuda	0.085797
Polygonum marinense	0.085797
Polypogon australis	0.085797		Environmental Weed
Polypogon interruptus	0.085797
Potamogeton diversifolius	0.085797
Potamogeton epihydrus	0.085797
Potamogeton filiformis	0.085797
Potamogeton foliosus	0.085797
Potamogeton latifolius	0.085797
Potamogeton robbinsii	0.085797
Potentilla hickmanii	0.085797
Potentilla newberryi	0.085797
Prosopis strombulifera	0.085797
Puccinellia grandis	0.085797
Puccinellia pumila	0.085797
Pyrrocoma racemosa	0.085797
Ranunculus californicus	0.085797
Ranunculus cymbalaria	0.085797
Ranunculus hydrocharoides	0.085797
Ranunculus lobbii	0.085797
Ranunculus pusillus	0.085797
Rhynchospora alba	0.085797
Rhynchospora californica	0.085797
Rhynchospora capitellata	0.085797
Rhynchospora globularis	0.085797
Rorippa gambellii	0.085797
Rorippa sinuata	0.085797	Agricultural Weed	Environmental Weed
Rubus pensilvanicus	0.085797
Sagittaria sanfordii	0.085797
Salicornia bigelovii	0.085797
Salicornia subterminalis	0.085797
Salicornia virginica	0.085797
Salsola paulsenii	0.085797		Environmental Weed
Scheuchzeria palustris	0.085797
Scirpus heterochaetus	0.085797
Scirpus koilolepis	0.085797
Scirpus robustus	0.085797
Scirpus subterminalis	0.085797
Sebastiania corniculata	0.085797
Senecio hydrophilus	0.085797
Sidalcea calycosa	0.085797
Sidalcea stipularis	0.085797
Smilax jamesii	0.085797
Solidago occidentalis	0.085797	Agricultural Weed
Sparganium natans	0.085797
Spartina foliosa	0.085797
Spergularia canadensis	0.085797
Spergularia macrotheca	0.085797
Stephanomeria exigua	0.085797
Stephanomeria virgata	0.085797
Suaeda californica	0.085797
Suaeda esteroa	0.085797
Trichocoronis wrightii	0.085797
Trichostema lanceolatum	0.085797	Agricultural Weed
Triglochin concinna	0.085797
Urena sinuata	0.085797	Agricultural Weed
Urtica chamaedryoides	0.085797
Wislizenia refracta	0.085797	Agricultural Weed
Wyethia helenioides	0.085797	Agricultural Weed
Elatine triandra	0.081562	Agricultural Weed	Environmental Weed
Polygonum perfoliatum	0.081562	Agricultural Weed	Environmental Weed
Cuscuta pentagona	0.081549	Agricultural Weed
Mycelis muralis	0.081523	Agricultural Weed	Environmental Weed
Euphorbia prunifolia	0.081142	Agricultural Weed
Cyperus halpan	0.081116	Agricultural Weed	Environmental Weed
Anacharis canadensis	0.081104	Agricultural Weed
Anacharis densa	0.081104	Agricultural Weed
Chenopodium dessicatum	0.081104	Agricultural Weed
Crotalaria striata	0.081104	Agricultural Weed
Mosla dianthera	0.080722	Agricultural Weed	Environmental Weed
Digitaria pruriens	0.080709
Ammannia robusta	0.080689	Agricultural Weed
Salvia occidentalis	0.080689	Agricultural Weed
Brachiaria extensa	0.080688	Agricultural Weed
Eleocharis elegans	0.080688	Agricultural Weed	Environmental Weed
Eleocharis interstincta	0.080688	Agricultural Weed	Environmental Weed
Nama jamaicense	0.080688	Agricultural Weed
Panicum elephantipes	0.080688	Agricultural Weed
Tetrazygia bicolor	0.080688	Agricultural Weed	Environmental Weed
Acalypha arvensis	0.080684	Agricultural Weed
Borreria verticillata	0.080684	Agricultural Weed
Conyza apurensis	0.080684	Agricultural Weed
Cuphea racemosa	0.080684	Agricultural Weed
Cyperus ligularis	0.080684	Agricultural Weed
Dioscorea cayenensis	0.080684
Eleocharis macrostachya	0.080684	Agricultural Weed
Kyllinga pumila	0.080684	Agricultural Weed
Lemna minuscula	0.080684	Agricultural Weed
Mimosa casta	0.080684	Agricultural Weed
Nuphar polysepala	0.080684	Agricultural Weed	Environmental Weed
Phenax sonneratii	0.080684	Agricultural Weed
Salix exigua	0.080684	Agricultural Weed	Environmental Weed
Salix gooddingii	0.080684	Agricultural Weed
Salix laevigata	0.080684	Agricultural Weed
Tripsacum latifolium	0.080684		Environmental Weed
Odontites verna	0.076855	Agricultural Weed
Oenothera parviflora	0.076855	Agricultural Weed
Asperugo procumbens	0.076835	Agricultural Weed	Environmental Weed
Rumex longifolius	0.076829	Agricultural Weed
Rumex thyrsiflorus	0.076829	Agricultural Weed
Najas minor	0.076448	Agricultural Weed	Environmental Weed
Chenopodium urbicum	0.076435	Agricultural Weed
Hieracium umbellatum	0.076435	Agricultural Weed	Environmental Weed
Lactuca tatarica	0.076435	Agricultural Weed	Environmental Weed
Alyssum desertorum	0.076423	Agricultural Weed	Environmental Weed
Holosteum umbellatum	0.076423	Agricultural Weed
Acalypha virginica	0.07641	Agricultural Weed	Environmental Weed
Chenopodium polyspermum	0.07641	Agricultural Weed	Environmental Weed
Chenopodium strictum	0.07641	Agricultural Weed
Corispermum hyssopifolium	0.07641	Agricultural Weed
Corispermum nitidum	0.07641	Agricultural Weed	Environmental Weed
Cyclachaena xanthiifolia	0.07641
Dracocephalum thymiflorum	0.07641	Agricultural Weed
Euphorbia agraria	0.07641	Agricultural Weed	Environmental Weed
Euphorbia virgata	0.07641	Agricultural Weed
Lamium hybridum	0.07641	Agricultural Weed	Environmental Weed
Veronica triphyllos	0.07641	Agricultural Weed	Environmental Weed
Veronica verna	0.07641	Agricultural Weed	Environmental Weed
Amaranthus rudis	0.076059	Agricultural Weed
Myosoton aquaticum	0.076028	Agricultural Weed	Environmental Weed
Aster pilosus	0.076021	Agricultural Weed
Barbarea orthoceras	0.076015	Agricultural Weed	Environmental Weed
Brachyactis ciliata	0.076015	Agricultural Weed
Orobanche cumana	0.076015	Agricultural Weed
Polygonum scabrum	0.076015	Agricultural Weed
Salsola pestifer	0.076015	Agricultural Weed
Vicia dasycarpa	0.076015	Agricultural Weed	Environmental Weed
Vulpia octoflora	0.076015	Agricultural Weed
Polygonum sagittatum	0.076003	Agricultural Weed
Rumex stenophyllus	0.076003	Agricultural Weed	Environmental Weed
Acalypha rhomboidea	0.07599	Agricultural Weed
Achillea lanulosa	0.07599	Agricultural Weed
Acnida altissima	0.07599	Agricultural Weed
Agropyron triticeum	0.07599	Agricultural Weed	Environmental Weed
Agrostis interrupta	0.07599	Agricultural Weed	Environmental Weed
Agrostis spica-venti	0.07599	Agricultural Weed	Environmental Weed
Alliaria officinalis	0.07599	Agricultural Weed	Environmental Weed
Allium textile	0.07599	Agricultural Weed
Amaranthus tuberculatus	0.07599	Agricultural Weed
Apocynum sibiricum	0.07599	Agricultural Weed
Asclepias viridiflora	0.07599	Agricultural Weed
Aster simplex	0.07599	Agricultural Weed
Astragalus pectinatus	0.07599	Agricultural Weed
Atriplex argentea	0.07599	Agricultural Weed
Bidens beckii	0.07599	Agricultural Weed	Environmental Weed
Bidens comosa	0.07599	Agricultural Weed	Environmental Weed
Bidens connata	0.07599	Agricultural Weed	Environmental Weed
Bidens vulgata	0.07599	Agricultural Weed
Brassica alba	0.07599	Agricultural Weed	Environmental Weed
Brassica arvensis	0.07599	Agricultural Weed	Environmental Weed
Centaurea debeauxii	0.07599
Centaurea pratensis	0.07599	Agricultural Weed	Environmental Weed
Centaurea triumfettii	0.07599	Agricultural Weed	Environmental Weed
Centaurea x moncktonii	0.07599	Agricultural Weed
Cerastium dubium	0.07599		Environmental Weed
Cerastium nutans	0.07599	Agricultural Weed
Ceratocephala testiculata	0.07599		Environmental Weed
Chamaesyce serpyllifolia	0.07599	Agricultural Weed
Chenopodium gigantospermum	0.07599	Agricultural Weed	Environmental Weed
Chenopodium pratericola	0.07599	Agricultural Weed
Chenopodium simplex	0.07599	Agricultural Weed	Environmental Weed
Chrysothamnus nauseosus	0.07599	Agricultural Weed
Chrysothamnus viscidiflorus	0.07599	Agricultural Weed
Cicuta bulbifera	0.07599	Agricultural Weed
Cirsium altissimum	0.07599	Agricultural Weed
Cirsium discolor	0.07599	Agricultural Weed
Cirsium flodmanii	0.07599	Agricultural Weed
Convolvulus sepium	0.07599	Agricultural Weed
Cruciata pedemontana	0.07599
Cynanchum louiseae	0.07599	Agricultural Weed	Environmental Weed
Cynanchum nigrum	0.07599	Agricultural Weed	Environmental Weed
Cynanchum rossicum	0.07599	Agricultural Weed	Environmental Weed
Delphinium glaucum	0.07599	Agricultural Weed
Dennstaedtia punctilobula	0.07599	Agricultural Weed
Descurainia pinnata	0.07599	Agricultural Weed	Environmental Weed
Descurainia richardsonii	0.07599	Agricultural Weed	Environmental Weed
Distichlis stricta	0.07599	Agricultural Weed
Echinochloa pungens	0.07599	Agricultural Weed
Elodea longivaginata	0.07599		Environmental Weed
Ericameria nauseosa	0.07599	Agricultural Weed
Erigeron strigosus	0.07599	Agricultural Weed
Erysimum inconspicuum	0.07599	Agricultural Weed
Eupatorium maculatum	0.07599	Agricultural Weed
Euphorbia lucida	0.07599
Euphorbia preslii	0.07599	Agricultural Weed
Euphorbia vermiculata	0.07599	Agricultural Weed
Festuca octoflora	0.07599	Agricultural Weed
Franseria acanthicarpa	0.07599	Agricultural Weed
Galium humifusum	0.07599		Environmental Weed
Gaura odorata	0.07599	Agricultural Weed
Gnaphalium obtusifolium	0.07599	Agricultural Weed
Gnaphalium palustre	0.07599
Gutierrezia sarothrae	0.07599	Agricultural Weed	Environmental Weed
Hackelia floribunda	0.07599	Agricultural Weed
Helenium flexuosum	0.07599	Agricultural Weed
Helenium nudiflorum	0.07599	Agricultural Weed
Helianthus x laetiflorus	0.07599	Agricultural Weed	Environmental Weed
Hieracium canadense	0.07599	Agricultural Weed	Environmental Weed
Hieracium florentinum	0.07599	Agricultural Weed
Hieracium floribundum	0.07599	Agricultural Weed	Environmental Weed
Hieracium kalmii	0.07599	Agricultural Weed	Environmental Weed
Hieracium lachenalii	0.07599	Agricultural Weed	Environmental Weed
Hieracium piloselloides	0.07599	Agricultural Weed	Environmental Weed
Hieracium x floribundum	0.07599	Agricultural Weed	Environmental Weed
Juncus balticus	0.07599	Agricultural Weed
Lactuca biennis	0.07599	Agricultural Weed
Lactuca muralis	0.07599	Agricultural Weed	Environmental Weed
Lactuca pulchella	0.07599	Agricultural Weed	Environmental Weed
Lappula occidentalis	0.07599	Agricultural Weed
Ledum groenlandicum	0.07599	Agricultural Weed
Linaria minor	0.07599	Agricultural Weed
Ludwigia grandiflora	0.07599		Environmental Weed
Lycium halimifolium	0.07599	Agricultural Weed
Lycopus americanus	0.07599	Agricultural Weed
Lycopus uniflorus	0.07599	Agricultural Weed
Lygodesmia juncea	0.07599	Agricultural Weed
Machaeranthera pinnatifida	0.07599	Agricultural Weed
Madia glomerata	0.07599	Agricultural Weed
Milium vernale	0.07599		Environmental Weed
Muhlenbergia frondosa	0.07599	Agricultural Weed
Myriophyllum exalbescens	0.07599	Agricultural Weed	Environmental Weed
Najas flexilis	0.07599	Agricultural Weed
Oenothera nuttallii	0.07599	Agricultural Weed
Opuntia fragilis	0.07599	Agricultural Weed
Oxalis europaea	0.07599	Agricultural Weed
Oxytropis macounii	0.07599	Agricultural Weed
Oxytropis monticola	0.07599
Panicum gattingeri	0.07599	Agricultural Weed
Physalis heterophylla	0.07599	Agricultural Weed
Physalis longifolia	0.07599	Agricultural Weed
Physalis subglabrata	0.07599	Agricultural Weed
Plantago purshii	0.07599	Agricultural Weed
Plantago rugelii	0.07599	Agricultural Weed
Polygonum achoreum	0.07599	Agricultural Weed
Polygonum bistortoides	0.07599	Agricultural Weed
Polygonum cilinode	0.07599	Agricultural Weed
Polygonum pensylvanicum	0.07599	Agricultural Weed
Polygonum scandens	0.07599	Agricultural Weed
Potamogeton vaginatus	0.07599	Agricultural Weed
Potamogeton zosterifolius	0.07599
Rhinanthus crista-galli	0.07599	Agricultural Weed
Ribes hirtellum	0.07599	Agricultural Weed
Ribes inerme	0.07599	Agricultural Weed
Ribes missouriense	0.07599	Agricultural Weed
Ribes oxyacanthoides	0.07599	Agricultural Weed
Rubus hispidus	0.07599	Agricultural Weed
Rudbeckia serotina	0.07599	Agricultural Weed
Rumex domesticus	0.07599	Agricultural Weed	Environmental Weed
Rumex occidentalis	0.07599	Agricultural Weed
Rumex pseudonatronatus	0.07599	Agricultural Weed
Rumex venosus	0.07599	Agricultural Weed
Salicornia rubra	0.07599	Agricultural Weed	Environmental Weed
Sarcobatus vermiculatus	0.07599	Agricultural Weed
Scirpus cyperinus	0.07599	Agricultural Weed
Scirpus nevadensis	0.07599	Agricultural Weed	Environmental Weed
Scrophularia lanceolata	0.07599	Agricultural Weed
Silene csereii	0.07599	Agricultural Weed
Solanum ptycanthum	0.07599	Agricultural Weed
Sonchus glabrescens	0.07599	Agricultural Weed
Sonchus uliginosus	0.07599	Agricultural Weed
Sparganium eurycarpum	0.07599	Agricultural Weed
Spergula morisonii	0.07599		Environmental Weed
Suaeda calceoliformis	0.07599	Agricultural Weed	Environmental Weed
Suckleya suckleyana	0.07599	Agricultural Weed
Symphoricarpos occidentalis	0.07599	Agricultural Weed
Teucrium canadense	0.07599	Agricultural Weed
Tragopogon major	0.07599	Agricultural Weed
Trifolium agrarium	0.07599	Agricultural Weed	Environmental Weed
Typha x glauca	0.07599	Agricultural Weed	Environmental Weed
Urtica gracilis	0.07599	Agricultural Weed
Urtica procera	0.07599	Agricultural Weed
Vallisneria americana	0.07599	Agricultural Weed	Environmental Weed
Ventenata dubia	0.07599		Environmental Weed
Vincetoxicum nigrum	0.07599	Agricultural Weed	Environmental Weed
Vincetoxicum rossicum	0.07599	Agricultural Weed	Environmental Weed
Zigadenus gramineus	0.07599	Agricultural Weed
Heterotheca subaxillaris	0.07564	Agricultural Weed	Environmental Weed
Mazus japonicus	0.075609	Agricultural Weed
Cuscuta japonica	0.075608	Agricultural Weed
Cyperus amuricus	0.075608	Agricultural Weed	Environmental Weed
Digitaria henryi	0.075608	Agricultural Weed
Veronica biloba	0.075608	Agricultural Weed	Environmental Weed
Eragrostis nigra	0.075596	Agricultural Weed	Environmental Weed
Lepyrodiclis holosteoides	0.075596	Agricultural Weed	Environmental Weed
Polygonum caespitosum	0.075596	Agricultural Weed	Environmental Weed
Diodia virginiana	0.075595	Agricultural Weed
Nechamandra alternifolia	0.075595
Specularia perfoliata	0.075595
Stachys sieboldii	0.075595
Polygonum monspeliense	0.075583	Agricultural Weed	Environmental Weed
Bidens cynapiifolia	0.075575	Agricultural Weed	Environmental Weed
Sida ciliaris	0.075575	Agricultural Weed
Ambrosia discolor	0.07557	Agricultural Weed
Ambrosia tomentosa	0.07557	Agricultural Weed	Environmental Weed
Ampelamus albidus	0.07557	Agricultural Weed	Environmental Weed
Asclepias galioides	0.07557	Agricultural Weed
Bidens aristosa	0.07557	Agricultural Weed
Bidens polylepis	0.07557		Environmental Weed
Brassica incana	0.07557
Campanula floridana	0.07557		Environmental Weed
Cardamine occidentalis	0.07557		Environmental Weed
Carex flava	0.07557		Environmental Weed
Carex kobomugi	0.07557		Environmental Weed
Carex nebrascensis	0.07557		Environmental Weed
Carex rostrata	0.07557		Environmental Weed
Centaurea jacea x nigra	0.07557
Centaurea vulgaris	0.07557
Cruciata laevipes	0.07557	Agricultural Weed	Environmental Weed
Digitaria scalarum	0.07557	Agricultural Weed
Drymaria arenarioides	0.07557	Agricultural Weed
Ellisia nyctelea	0.07557	Agricultural Weed
Eupatorium fistulosum	0.07557	Agricultural Weed
Euphorbia humistrata	0.07557	Agricultural Weed	Environmental Weed
Heleochloa schoenoides	0.07557
Hieracium atratum	0.07557
Hieracium laevigatum	0.07557
Impatiens ecalcarata	0.07557		Environmental Weed
Iva annua	0.07557	Agricultural Weed
Lepidium repens	0.07557	Agricultural Weed
Lippia cuneifolia	0.07557	Agricultural Weed
Lychnis githago	0.07557		Environmental Weed
Lysimachia thyrsiflora	0.07557	Agricultural Weed	Environmental Weed
Lythrum alatum x virgatum	0.07557		Environmental Weed
Muhlenbergia asperifolia	0.07557		Environmental Weed
Muscari atlanticum	0.07557		Environmental Weed
Muscari comosus	0.07557
Nymphaea polysepela	0.07557		Environmental Weed
Packera glabella	0.07557	Agricultural Weed
Plagiobothrys scouleri	0.07557		Environmental Weed
Plantago elongata	0.07557	Agricultural Weed	Environmental Weed
Polygonum cespitosum	0.07557		Environmental Weed
Ranunculus natans	0.07557		Environmental Weed
Sagittaria cuneata	0.07557		Environmental Weed
Senecio glabellus	0.07557	Agricultural Weed
Smilax rotundifolia	0.07557	Agricultural Weed	Environmental Weed
Sporobolus poiretii	0.07557	Agricultural Weed	Environmental Weed
Subularia aquatica	0.07557		Environmental Weed
Polygonum acuminatum	0.05824	Agricultural Weed
Borreria laevis	0.054017	Agricultural Weed
Acicarpha tribuloides	0.053126	Agricultural Weed
Cleome serrata	0.053126	Agricultural Weed
Convolvulus crenatifolius	0.053126	Agricultural Weed
Cyperus hermaphroditus	0.053126	Agricultural Weed
Jaegeria hirta	0.053126
Melampodium perfoliatum	0.053126	Agricultural Weed
Melochia tomentosa	0.053126	Agricultural Weed
Ocimum micranthum	0.053126
Paspalum lividum	0.053126
Tithonia tubaeformis	0.053126	Agricultural Weed
Cyperus imbricatus	0.048903	Agricultural Weed	Environmental Weed
Hyptis brevipes	0.048903	Agricultural Weed
Borreria latifolia	0.048445	Agricultural Weed
Coleostephus myconis	0.048437	Agricultural Weed
Juncus arcticus	0.048432	Agricultural Weed
Malva crispa	0.048432	Agricultural Weed
Oenothera flava	0.048432	Agricultural Weed
Torulinium odoratum	0.048038	Agricultural Weed	Environmental Weed
Dicliptera assurgens	0.048017	Agricultural Weed
Milleria quinqueflora	0.048017	Agricultural Weed
Phyllanthus carolinensis	0.048017	Agricultural Weed
Viguiera dentata	0.048017	Agricultural Weed
Acacia bonariensis	0.048012	Agricultural Weed
Ambrosia elatior	0.048012
Baccharis coridifolia	0.048012	Agricultural Weed
Baccharis trimera	0.048012	Agricultural Weed
Barringtonia asiatica	0.048012		Environmental Weed
Commelina virginica	0.048012	Agricultural Weed
Cyperus luzulae	0.048012	Agricultural Weed
Daucus pusillus	0.048012
Dichromena ciliata	0.048012	Agricultural Weed	Environmental Weed
Echinochloa helodes	0.048012	Agricultural Weed
Elvira biflora	0.048012	Agricultural Weed
Eupatorium buniifolium	0.048012	Agricultural Weed
Hypochaeris tweediei	0.048012
Ipomoea aristolochiaefolia	0.048012	Agricultural Weed
Ipomoea grandifolia	0.048012	Agricultural Weed
Marsypianthes chamaedrys	0.048012	Agricultural Weed
Paspalum repens	0.048012	Agricultural Weed	Environmental Weed
Polygonum persicarioides	0.048012
Rhynchelytrum roseum	0.048012	Agricultural Weed
Rhynchospora cephalotes	0.048012
Rorippa heterophylla	0.048012
Scirpus giganteus	0.048012	Agricultural Weed
Scleria pterota	0.048012	Agricultural Weed
Senecio bonariensis	0.048012	Agricultural Weed
Senecio brasiliensis	0.048012	Agricultural Weed
Senecio grisebachii	0.048012	Agricultural Weed
Solidago chilensis	0.048012	Agricultural Weed
Spirodela intermedia	0.048012		Environmental Weed
Sporobolus pyramidatus	0.048012
Hygrophila erecta	0.043764	Agricultural Weed	Environmental Weed
Oxalis fontana	0.043764	Agricultural Weed
Caucalis platycarpos	0.043739	Agricultural Weed
Rorippa dubia	0.043357	Agricultural Weed
Polygonum chinense	0.043344	Agricultural Weed	Environmental Weed
Laurentia longiflora	0.043336	Agricultural Weed
Diodia ocymifolia	0.043331	Agricultural Weed
Oxalis repens	0.043331	Agricultural Weed
Fumaria agraria	0.043319	Agricultural Weed
Striga hermonthica	0.042956	Agricultural Weed
Kalimeris indica	0.042937	Agricultural Weed	Environmental Weed
Chara vulgaris	0.042924
Cirsium lanatum	0.042924	Agricultural Weed
Euphorbia pilulifera	0.042924	Agricultural Weed
Gynura crepidioides	0.042924	Agricultural Weed
Nothoscordum fragrans	0.042924	Agricultural Weed
Spilanthes americana	0.042924	Agricultural Weed
Torenia glabra	0.042924		Environmental Weed
Ludwigia erecta	0.042916	Agricultural Weed	Environmental Weed
Melochia nodiflora	0.042916	Agricultural Weed
Polygonum maritimum	0.042912
Austroeupatorium inulaefolium	0.042911	Agricultural Weed	Environmental Weed
Capraria biflora	0.042903	Agricultural Weed
Cassia uniflora	0.042903	Agricultural Weed
Fuirena simplex	0.042903	Agricultural Weed
Kallstroemia maxima	0.042903	Agricultural Weed
Pectis prostrata	0.042903	Agricultural Weed
Antithamnionella spirographidis	0.042899		Environmental Weed
Aristida pallens	0.042899	Agricultural Weed
Chloris chloridea	0.042899	Agricultural Weed
Chloris polydactyla	0.042899	Agricultural Weed
Clausena excavata	0.042899		Environmental Weed
Cyperus pseudovegetus	0.042899	Agricultural Weed
Derris elliptica	0.042899	Agricultural Weed	Environmental Weed
Elytraria imbricata	0.042899
Furcraea cubensis	0.042899		Environmental Weed
Homolepis aturensis	0.042899	Agricultural Weed
Iresine celosia	0.042899	Agricultural Weed
Laportea aestuans	0.042899	Agricultural Weed	Environmental Weed
Melanthera nivea	0.042899	Agricultural Weed
Mucuna albertisii	0.042899		Environmental Weed
Phyllanthus stipulatus	0.042899	Agricultural Weed
Polysiphonia harveyi	0.042899		Environmental Weed
Sida santaremensis	0.042899
Solanum grandiflorum	0.042899	Agricultural Weed
Tricholaena repens	0.042899	Agricultural Weed
Tripogandra cumanensis	0.042899	Agricultural Weed
Galeopsis bifida	0.039083	Agricultural Weed
Matricaria inodora	0.03907	Agricultural Weed
Solanum cornutum	0.03905	Agricultural Weed
Scirpus lacustris	0.039045	Agricultural Weed	Environmental Weed
Filaginella uliginosa	0.039044	Agricultural Weed
Circaea lutetiana	0.038694	Agricultural Weed
Chamaenerion angustifolium	0.03865	Agricultural Weed	Environmental Weed
Atriplex micrantha	0.038625	Agricultural Weed
Atriplex oblongifolia	0.038625	Agricultural Weed
Cirsium incanum	0.038625	Agricultural Weed
Euphrasia officinalis	0.038625	Agricultural Weed
Hieracium sabaudum	0.038625	Agricultural Weed	Environmental Weed
Medicago x varia	0.038625	Agricultural Weed
Melandrium album	0.038625	Agricultural Weed
Oenothera muricata	0.038625	Agricultural Weed
Oxalis dillenii	0.038625	Agricultural Weed
Sparganium emersum	0.038625	Agricultural Weed
Lappula myosotis	0.03823	Agricultural Weed
Lappula redowskii	0.03823	Agricultural Weed
Vallisneria asiatica	0.03823	Agricultural Weed
Chamaesyce serpens	0.03821	Agricultural Weed
Aster tradescantii	0.038205	Agricultural Weed	Environmental Weed
Blitum capitatum	0.038205	Agricultural Weed
Calamintha clinopodium	0.038205	Agricultural Weed
Chenopodium salinum	0.038205	Agricultural Weed
Convolvulvus arvensis	0.038205
Convolvulvus sepium	0.038205
Hieracium maculatum	0.038205	Agricultural Weed
Impatiens roylei	0.038205	Agricultural Weed
Melandrium noctiflorum	0.038205	Agricultural Weed
Polygonum fagopyrum	0.038205	Agricultural Weed
Ribes sylvestre	0.038205	Agricultural Weed
Symphoricarpos racemosus	0.038205	Agricultural Weed
Ischaemum indicum	0.03781	Agricultural Weed
Lindernia nummularifolia	0.03781
Lobelia zeylanica	0.03781
Heliotropium angiospermum	0.03779	Agricultural Weed
Tragia volubilis	0.03779	Agricultural Weed
Fleurya aestuans	0.037785	Agricultural Weed
Drymaria villosa	0.015761	Agricultural Weed
Panicum reptans	0.015354	Agricultural Weed
Mitracarpus villosus	0.011067	Agricultural Weed
Zizania latifolia	0.010685	Agricultural Weed	Environmental Weed
Diodia sarmentosa	0.01066	Agricultural Weed
Euphorbia lasiocarpa	0.010297	Agricultural Weed
Pharbitis purpurea	0.010253	Agricultural Weed
Stellaria ovata	0.010227	Agricultural Weed
Hedyotis diffusa	0.0060168	Agricultural Weed	Environmental Weed
Scirpus juncoides	0.0060045	Agricultural Weed	Environmental Weed
Spilanthes paniculata	0.0060041	Agricultural Weed
Scirpus grossus	0.0059785	Agricultural Weed	Environmental Weed
Merremia vitifolia	0.0059661	Agricultural Weed
Cyperus pulcherrimus	0.0059658	Agricultural Weed
Grangea maderaspatana	0.0059658	Agricultural Weed
Hedyotis vestita	0.0059658	Agricultural Weed
Spilanthes iabadicensis	0.0059658	Agricultural Weed	Environmental Weed
Cyrtococcum accrescens	0.0059534	Agricultural Weed
Bryonia cretica	0.0059533		Environmental Weed
Filago vulgaris	0.0059532	Agricultural Weed
Scirpus articulatus	0.0059532	Agricultural Weed
Leucas aspera	0.0055843	Agricultural Weed
Aeginetia indica	0.0055841	Agricultural Weed
Gnaphalium affine	0.0055722	Agricultural Weed
Siegesbeckia orientalis	0.005572	Agricultural Weed
Dichrocephala bicolor	0.0055719	Agricultural Weed
Plantago asiatica	0.0055716	Agricultural Weed
Brachiaria paspaloides	0.0055714	Agricultural Weed	Environmental Weed
Torenia violacea	0.0055714	Agricultural Weed
Bergia capensis	0.0055637	Agricultural Weed
Stellaria aquatica	0.0055594	Agricultural Weed
Gnaphalium hypoleucum	0.0055591	Agricultural Weed
Erigeron sumatrensis	0.005559	Agricultural Weed
Eleocharis congesta	0.0055589	Agricultural Weed	Environmental Weed
Lindernia sessiliflora	0.0055589	Agricultural Weed
Sagittaria aginashi	0.0055589	Agricultural Weed
Cassia leschenaultiana	0.0055588
Desmodium triquetrum	0.0055588	Agricultural Weed
Hedyotis herbacea	0.0055588	Agricultural Weed
Hedyotis tenelliflora	0.0055588	Agricultural Weed
Jussiaea linifolia	0.0055588	Agricultural Weed	Environmental Weed
Laggera pterodonta	0.0055588	Agricultural Weed
Leucas javanica	0.0055588	Agricultural Weed
Peristrophe roxburghiana	0.0055588	Agricultural Weed
Rungia pectinata	0.0055588	Agricultural Weed
Spinifex littoreus	0.0055588
Trapa maximowiczii	0.0055588		Environmental Weed
Lindernia cordifolia	0.0055465	Agricultural Weed
Polygonum pubescens	0.0055465	Agricultural Weed
Scirpus supinus	0.0055464	Agricultural Weed
Anisomeles indica	0.0055463	Agricultural Weed
Borreria repens	0.0055463	Agricultural Weed
Eupatorium inulaefolium	0.0055463	Agricultural Weed
Solanum verbascifolium	0.0055463	Agricultural Weed
Acrocephalus indicus	0.0055461	Agricultural Weed
Argyreia mollis	0.0055461	Agricultural Weed
Artanema longifolium	0.0055461	Agricultural Weed
Athroisma laciniatum	0.0055461	Agricultural Weed
Blepharis exigua	0.0055461	Agricultural Weed
Blepharis javanica	0.0055461	Agricultural Weed
Blumea mollis	0.0055461	Agricultural Weed
Blumea sessiliflora	0.0055461	Agricultural Weed
Borreria distans	0.0055461	Agricultural Weed
Borreria setidens	0.0055461	Agricultural Weed
Clerodendrum calamitosum	0.0055461	Agricultural Weed
Clinacanthus nutans	0.0055461	Agricultural Weed
Dicliptera canescens	0.0055461	Agricultural Weed
Dipteracanthus prostratus	0.0055461	Agricultural Weed
Dysophylla auricularia	0.0055461	Agricultural Weed
Eranthemum viscidum	0.0055461	Agricultural Weed
Gendarussa vulgaris	0.0055461	Agricultural Weed
Goodenia koningsbergeri	0.0055461	Agricultural Weed	Environmental Weed
Gymnopetalum cochinchinense	0.0055461	Agricultural Weed
Gymnopetalum leucostictum	0.0055461	Agricultural Weed
Hedyotis ovatifolia	0.0055461	Agricultural Weed
Hedyotis pinifolia	0.0055461	Agricultural Weed
Hedyotis pseudocorymbosa	0.0055461	Agricultural Weed
Hedyotis pterita	0.0055461	Agricultural Weed
Hedyotis verticilliata	0.0055461	Agricultural Weed
Heliotropium elongatum	0.0055461	Agricultural Weed
Hemigraphis brunelloides	0.0055461	Agricultural Weed
Hemigraphis javanica	0.0055461	Agricultural Weed
Hemigraphis serpens	0.0055461	Agricultural Weed
Hydrocera triflora	0.0055461	Agricultural Weed	Environmental Weed
Hypobathrum microcarpum	0.0055461	Agricultural Weed
Hypoestes decaisneana	0.0055461	Agricultural Weed
Hypoestes polythyrsa	0.0055461	Agricultural Weed
Ipomoea sepiaria	0.0055461	Agricultural Weed
Ixora paludosa	0.0055461	Agricultural Weed
Lepidagathis javanica	0.0055461	Agricultural Weed
Lepistemon binectariferum	0.0055461	Agricultural Weed
Limnophila erecta	0.0055461	Agricultural Weed
Limnophila rugosa	0.0055461	Agricultural Weed
Lindernia multiflora	0.0055461	Agricultural Weed
Lindernia viscosa	0.0055461	Agricultural Weed
Melothria maderaspatana	0.0055461	Agricultural Weed
Meyna grisea	0.0055461	Agricultural Weed
Mimulus orbicularis	0.0055461	Agricultural Weed	Environmental Weed
Morinda tomentosa	0.0055461	Agricultural Weed
Phaseolus lathyroides	0.0055461	Agricultural Weed
Polygonum tomentosum	0.0055461	Agricultural Weed	Environmental Weed
Porana volubilis	0.0055461	Agricultural Weed
Pseuderanthemum diversifolium	0.0055461	Agricultural Weed
Rungia blumeana	0.0055461	Agricultural Weed
Scirpus litoralis	0.0055461	Agricultural Weed	Environmental Weed
Solanum athroanthum	0.0055461	Agricultural Weed
Solanum comitis	0.0055461	Agricultural Weed
Spilanthes ocymifolia	0.0055461	Agricultural Weed
Staurogyne spathulata	0.0055461	Agricultural Weed
Tylophora villosa	0.0055461	Agricultural Weed
Wedelia montana	0.0055461	Agricultural Weed
Athyrium esculentum	0.0055336	Agricultural Weed
Cyperus babakan	0.0055336	Agricultural Weed
Dryopteris arida	0.0055336	Agricultural Weed
Ipomoea tuba	0.0055336	Agricultural Weed
Phaseolus sublobatus	0.0055336	Agricultural Weed
Streptocaulon horsfieldii	0.0055336	Agricultural Weed
Oxystelma esculentum	0.0055335	Agricultural Weed
Echinochloa glabrescens	0.0051521	Agricultural Weed
Blumea laciniata	0.0051517
Commelina nudiflora	0.0051517	Agricultural Weed
Gonostegia hirta	0.0051517	Agricultural Weed
Hydrodictyon reticulatum	0.0051517		Environmental Weed
Lindernia angustifolia	0.0051517	Agricultural Weed
Ludwigia prostrata	0.0051395	Agricultural Weed	Environmental Weed
Polygonum strigosum	0.0051392	Agricultural Weed
Duchesnea chrysantha	0.0051391	Agricultural Weed
Fimbristylis spathacea	0.005139
Melochia concatenata	0.005139	Agricultural Weed
Digitaria microbachne	0.0051267	Agricultural Weed
Schoenoplectus juncoides	0.0051267	Agricultural Weed
Lindernia pyxidaria	0.0051266	Agricultural Weed
Aneilema japonicum	0.0051265	Agricultural Weed
Medicago nigra	0.0051185	Agricultural Weed
Cissampelos pareira	0.0051139	Agricultural Weed
Ludwigia parviflora	0.0051139	Agricultural Weed
Senecio vernalis	0.00090913	Agricultural Weed
Veronica cymbalaria	0.0008966	Agricultural Weed
Chenopodium aristatum	0.00086523	Agricultural Weed
Cuscuta lupuliformis	0.00086486
Eriophorum latifolium	0.00086486
Capsella rubella	0.00084431	Agricultural Weed
Turgenia latifolia	0.00084028	Agricultural Weed
Torilis leptophylla	0.0008401	Agricultural Weed
Althaea hirsuta	0.00083979	Agricultural Weed
Anthemis altissima	0.00083979	Agricultural Weed
Solanum luteum	0.00083979	Agricultural Weed
Veronica praecox	0.00083979	Agricultural Weed
Galeopsis ladanum	0.00083974	Agricultural Weed
Cardaminopsis arenosa	0.00083965	Agricultural Weed
Galeopsis segetum	0.00083965	Agricultural Weed
Cirsium oleraceum	0.0008396	Agricultural Weed	Environmental Weed
Valerianella carinata	0.0008396	Agricultural Weed
Anthemis ruthenica	0.00083954	Agricultural Weed
Legousia hybrida	0.00083954	Agricultural Weed
Orobanche aegyptiaca	0.00052817	Agricultural Weed
Juncus compressus	0.00051459	Agricultural Weed	Environmental Weed
Orobanche crenata	0.00050681	Agricultural Weed
Cuscuta monogyna	0.00050219	Agricultural Weed
Cephalaria syriaca	0.00049442	Agricultural Weed
Diplotaxis erucoides	0.00048969	Agricultural Weed
Ridolfia segetum	0.00048958	Agricultural Weed
Euphorbia aleppica	0.00048924	Agricultural Weed
Galium verrucosum	0.00048924	Agricultural Weed
Oenanthe silaifolia	0.00048924	Agricultural Weed
Rubus canescens	0.00048924	Agricultural Weed
Convolvulus betonicifolius	0.00048151	Agricultural Weed
Leontice leontopetalum	0.00047662	Agricultural Weed
Theligonum cynocrambe	0.00047659	Agricultural Weed
Goldbachia laevigata	0.00045823	Agricultural Weed
Lycopus lucidus	0.00045815	Agricultural Weed
Monochoria korsakowii	0.00045815	Agricultural Weed	Environmental Weed
Ceratocarpus arenarius	0.00045792	Agricultural Weed
Euphorbia humifusa	0.00045778	Agricultural Weed
Humulus scandens	0.00045778	Agricultural Weed	Environmental Weed
Scirpus triqueter	0.00045778	Agricultural Weed	Environmental Weed
Stellaria neglecta	0.00045778
Cyperus serotinus	0.00044548	Agricultural Weed
Cirsium setosum	0.00044534	Agricultural Weed
Corispermum declinatum	0.00044534	Agricultural Weed
Dodartia orientalis	0.00044534	Agricultural Weed
Equisetum pratense	0.00044534	Agricultural Weed
Lactuca sibirica	0.00044534	Agricultural Weed
Lycopsis orientalis	0.00044534	Agricultural Weed
Cyperus fuscus	0.00044517	Agricultural Weed
Arabis pendula	0.00044511	Agricultural Weed
Artemisia sieversiana	0.00044511	Agricultural Weed
Bidens radiata	0.00044511		Environmental Weed
Ceratophyllum submersum	0.00044511
Inula britannica	0.00044511	Agricultural Weed
Juncellus serotinus	0.00044511	Agricultural Weed	Environmental Weed
Karelinia caspia	0.00044511	Agricultural Weed
Senecio integrifolius	0.00044511
Silene repens	0.00044511
Urtica cannabina	0.00044511	Agricultural Weed
Papaver macrostomum	0.00043274	Agricultural Weed
Camelina rumelica	0.00043257	Agricultural Weed
Lepidium pinnatifidum	0.00043257	Agricultural Weed
Torularia torulosa	0.00043257	Agricultural Weed
Diplotaxis catholica	0.00042476	Agricultural Weed
Amaranthus bouchonii	0.0004247	Agricultural Weed
Linaria spartea	0.0004247	Agricultural Weed
Crepis sancta	0.00042007	Agricultural Weed
Koelpinia linearis	0.00042007	Agricultural Weed
Alyssum hirsutum	0.00042004	Agricultural Weed
Anacyclus clavatus	0.00042004	Agricultural Weed
Androsace maxima	0.00042004	Agricultural Weed
Erucastrum nasturtiifolium	0.00042004	Agricultural Weed
Hypecoum imberbe	0.00042004	Agricultural Weed
Malva hispanica	0.00042004	Agricultural Weed
Papaver pinnatifidum	0.00042004	Agricultural Weed
Senecio gallicus	0.00042004	Agricultural Weed
Silene muscipula	0.00042004	Agricultural Weed
Sonchus maritimus	0.00042004	Agricultural Weed
Persicaria bungeana	0.00042002	Agricultural Weed
Cicerbita macrophylla	0.00041985	Agricultural Weed
Draba muralis	0.00041985	Agricultural Weed
Persicaria wallichii	0.00041985	Agricultural Weed	Environmental Weed
Senecio fluviatilis	0.00041985	Agricultural Weed
Aetheorhiza bulbosa	0.00041982
Amaranthus chlorostachys	0.00041982	Agricultural Weed
Andrachne telephioides	0.00041982
Arabidopsis pumila	0.00041982	Agricultural Weed
Bupleurum falcatum	0.00041982
Leptaleum filifolium	0.00041982	Agricultural Weed
Scirpus holoschoenus	0.00041982	Agricultural Weed
Thesium humile	0.00041982	Agricultural Weed
Carduus hamulosus	0.00041979	Agricultural Weed
Elatine alsinastrum	0.00041979
Moenchia mantica	0.00041979
Pulicaria vulgaris	0.00041979	Agricultural Weed
Thlaspi alliaceum	0.00041979	Agricultural Weed
Trisetum paniceum	0.00041979
Sophora alopecuroides	0.00010779	Agricultural Weed
Digera muricata	8.2472e-05	Agricultural Weed
Solanum coagulans	8.2159e-05
Erucaria hispanica	7.4491e-05	Agricultural Weed
Setaria adhaerens	6.9626e-05	Agricultural Weed
Anthemis pseudocotula	6.9546e-05	Agricultural Weed
Hyoscyamus reticulatus	6.9546e-05	Agricultural Weed
Isatis lusitanica	6.9546e-05	Agricultural Weed
Phyllanthus rotundifolius	6.9546e-05	Agricultural Weed
Sorghum virgatum	6.9546e-05	Agricultural Weed
Trachynia distachya	5.6902e-05	Agricultural Weed
Adonis dentata	5.687e-05	Agricultural Weed
Centaurea pallescens	5.687e-05	Agricultural Weed
Cynomorium coccineum	5.687e-05	Agricultural Weed
Veronica didyma	5.1388e-05	Agricultural Weed
Potamogeton distinctus	3.8835e-05	Agricultural Weed	Environmental Weed
Polypogon fugax	3.8663e-05	Agricultural Weed
Ranunculus cantoniensis	3.8572e-05	Agricultural Weed
Ixeris polycephala	3.848e-05	Agricultural Weed
Euphorbia indica	3.8431e-05	Agricultural Weed
Ixeris chinensis	3.8399e-05	Agricultural Weed
Juncus leschenaultii	3.8399e-05	Agricultural Weed
Polygonum japonicum	3.8399e-05	Agricultural Weed
Polygonum longisetum	3.8399e-05	Agricultural Weed
Ranunculus japonicus	3.8399e-05	Agricultural Weed
Rorippa cantoniensis	3.8399e-05	Agricultural Weed
Stellaria alsine	3.8399e-05	Agricultural Weed	Environmental Weed
Veronica undulata	3.8399e-05	Agricultural Weed
Acroglochin persicarioides	3.8339e-05	Agricultural Weed
Galium asperuloides	3.8339e-05	Agricultural Weed
Clinopodium gracile	3.8259e-05	Agricultural Weed
Echinochloa oryzicola	3.8259e-05	Agricultural Weed
Lactuca indica	3.8259e-05	Agricultural Weed
Potamogeton cristatus	3.8259e-05	Agricultural Weed	Environmental Weed
Ranunculus sieboldii	3.8259e-05	Agricultural Weed
Scirpus lineolatus	3.8259e-05	Agricultural Weed
Scirpus wallichii	3.8259e-05	Agricultural Weed
Artemisia japonica	3.8167e-05	Agricultural Weed
Callitriche japonica	3.8167e-05	Agricultural Weed
Cerastium caespitosum	3.8167e-05	Agricultural Weed
Cyperus microiria	3.8167e-05	Agricultural Weed
Cyperus nipponicus	3.8167e-05	Agricultural Weed
Eriocaulon robustius	3.8167e-05	Agricultural Weed	Environmental Weed
Inula japonica	3.8167e-05	Agricultural Weed
Ixeris dentata	3.8167e-05	Agricultural Weed
Lapsana apogonoides	3.8167e-05	Agricultural Weed
Leersia japonica	3.8167e-05	Agricultural Weed	Environmental Weed
Mosla punctulata	3.8167e-05	Agricultural Weed
Paspalum thunbergii	3.8167e-05	Agricultural Weed
Phyllanthus matsumurae	3.8167e-05	Agricultural Weed
Poa acroleuca	3.8167e-05	Agricultural Weed
Poa sphondylodes	3.8167e-05	Agricultural Weed
Polygonum conspicuum	3.8167e-05	Agricultural Weed
Potentilla fragarioides	3.8167e-05	Agricultural Weed
Rumex japonicus	3.8167e-05	Agricultural Weed
Sagina japonica	3.8167e-05	Agricultural Weed
Sedum bulbiferum	3.8167e-05	Agricultural Weed
Siegesbeckia pubescens	3.8167e-05	Agricultural Weed
Solanum xanthocarpum	3.8167e-05	Agricultural Weed
Sonchus brachyotus	3.8167e-05	Agricultural Weed
Thesium chinense	3.8167e-05	Agricultural Weed
Trigonotis peduncularis	3.8167e-05	Agricultural Weed
Schizachyrium brevifolium	3.803e-05	Agricultural Weed
Achillea alpina	3.8026e-05	Agricultural Weed
Alisma canaliculatum	3.8026e-05	Agricultural Weed
Alopecurus japonicus	3.8026e-05	Agricultural Weed
Artemisia rubripes	3.8026e-05
Azolla imbricata	3.8026e-05	Agricultural Weed	Environmental Weed
Carex dimorpholepis	3.8026e-05
Carex dispalata	3.8026e-05	Agricultural Weed
Carex lanceolata	3.8026e-05
Carpesium abrotanoides	3.8026e-05	Agricultural Weed
Chara braunii	3.8026e-05		Environmental Weed
Conyza japonica	3.8026e-05
Cymbopogon tortilis	3.8026e-05	Agricultural Weed
Cyperus orthostachyus	3.8026e-05
Eriocaulon decemflorum	3.8026e-05	Agricultural Weed
Eupatorium chinense	3.8026e-05
Fimbristylis diphylloides	3.8026e-05
Fimbristylis subbispicata	3.8026e-05
Glyceria acutiflora	3.8026e-05
Gratiola japonica	3.8026e-05	Agricultural Weed
Ixeris debilis	3.8026e-05	Agricultural Weed
Juncus alatus	3.8026e-05	Agricultural Weed	Environmental Weed
Juncus setchuensis	3.8026e-05
Lamium barbatum	3.8026e-05
Lepidium apetalum	3.8026e-05	Agricultural Weed
Patrinia scabiosaefolia	3.8026e-05		Environmental Weed
Polygonum sieboldii	3.8026e-05
Rubus hirsutus	3.8026e-05
Scirpus planiculmis	3.8026e-05	Agricultural Weed	Environmental Weed
Scirpus triangulatus	3.8026e-05
Scirpus yagara	3.8026e-05		Environmental Weed
Smilax riparia	3.8026e-05
Solanum photeinocarpum	3.8026e-05	Agricultural Weed
Spirogyra crassa	3.8026e-05	Agricultural Weed	Environmental Weed
Torilis scabra	3.8026e-05	Agricultural Weed
Ranunculus chinensis	2.5865e-05	Agricultural Weed
Wedelia chinensis	2.5865e-05	Agricultural Weed
Chenopodium serotinum	2.5755e-05	Agricultural Weed
Ajuga bracteosa	2.5724e-05	Agricultural Weed
Cyanotis vaga	2.5724e-05	Agricultural Weed
Equisetum diffusum	2.5724e-05	Agricultural Weed
Eragrostis multicaulis	2.5724e-05	Agricultural Weed
Fagopyrum gracilipes	2.5724e-05	Agricultural Weed
Lemna paucicostata	2.5724e-05	Agricultural Weed	Environmental Weed
Persicaria pubescens	2.5724e-05
Polygonum hastato-sagittatum	2.5724e-05	Agricultural Weed
Polygonum senticosum	2.5724e-05	Agricultural Weed
Pycreus pumilus	2.5724e-05	Agricultural Weed
Scurrula parasitica	2.5724e-05
Cyperus michelianus	2.5664e-05	Agricultural Weed	Environmental Weed
Rumex hastatus	2.5664e-05	Agricultural Weed
Typha angustata	2.5664e-05	Agricultural Weed
Arundinella bengalensis	2.5633e-05	Agricultural Weed
Panicum psilopodium	2.5633e-05	Agricultural Weed
Solanum surattense	2.5633e-05	Agricultural Weed
Calystegia dahurica	2.5586e-05	Agricultural Weed
Blumea hieracifolia	2.5583e-05
Eriocaulon sieboldtianum	2.5583e-05	Agricultural Weed	Environmental Weed
Lactuca formosana	2.5583e-05	Agricultural Weed
Leucas mollissima	2.5583e-05	Agricultural Weed
Potentilla discolor	2.5583e-05	Agricultural Weed
Pycreus globosus	2.5583e-05	Agricultural Weed	Environmental Weed
Rorippa atrovirens	2.5583e-05	Agricultural Weed
Rumex nipponicus	2.5583e-05
Sagina maxima	2.5583e-05
Spirodela oligorrhiza	2.5583e-05	Agricultural Weed
Digitaria cruciata	2.5523e-05	Agricultural Weed
Ajuga multiflora	2.5492e-05	Agricultural Weed
Amaranthus mangostanus	2.5492e-05	Agricultural Weed
Amphicarpaea edgeworthii	2.5492e-05	Agricultural Weed
Andropogon brevifolius	2.5492e-05	Agricultural Weed
Androsace filiformis	2.5492e-05	Agricultural Weed
Androsace umbellata	2.5492e-05	Agricultural Weed
Artemisia mongolica	2.5492e-05
Bidens parviflora	2.5492e-05	Agricultural Weed
Blyxa ceratosperma	2.5492e-05	Agricultural Weed
Carex leiorhyncha	2.5492e-05	Agricultural Weed
Carex maximowiczii	2.5492e-05	Agricultural Weed
Carex neurocarpa	2.5492e-05	Agricultural Weed
Cassia nomame	2.5492e-05	Agricultural Weed
Cephalonoplos setosum	2.5492e-05	Agricultural Weed
Cirsium maackii	2.5492e-05
Cyperus globosus	2.5492e-05	Agricultural Weed
Deinostema violacea	2.5492e-05	Agricultural Weed
Eleocharis kuroguwai	2.5492e-05	Agricultural Weed
Eleocharis mamillata	2.5492e-05
Eriocaulon miquelianum	2.5492e-05	Agricultural Weed
Glycine soja	2.5492e-05	Agricultural Weed
Hydrocotyle maritima	2.5492e-05	Agricultural Weed
Hypericum laxum	2.5492e-05	Agricultural Weed
Ixeris sonchifolia	2.5492e-05	Agricultural Weed
Ixeris stolonifera	2.5492e-05	Agricultural Weed
Juncus krameri	2.5492e-05	Agricultural Weed
Juncus wallichianus	2.5492e-05	Agricultural Weed
Lespedeza pilosa	2.5492e-05	Agricultural Weed
Linum stelleroides	2.5492e-05	Agricultural Weed
Mollugo stricta	2.5492e-05	Agricultural Weed
Polygonum bungeanum	2.5492e-05	Agricultural Weed
Polygonum nipponense	2.5492e-05	Agricultural Weed
Polygonum nodosum	2.5492e-05	Agricultural Weed
Potentilla kleiniana	2.5492e-05	Agricultural Weed
Rotala leptopetala	2.5492e-05	Agricultural Weed
Rubia akane	2.5492e-05	Agricultural Weed
Scirpus nipponicus	2.5492e-05	Agricultural Weed
Siegesbeckia glabrescens	2.5492e-05	Agricultural Weed
Solidago virga-aurea	2.5492e-05
Stachys baicalensis	2.5492e-05
Taraxacum albidum	2.5492e-05	Agricultural Weed
Taraxacum platycarpum	2.5492e-05	Agricultural Weed
Themeda japonica	2.5492e-05	Agricultural Weed
Utricularia japonica	2.5492e-05	Agricultural Weed	Environmental Weed
Vandellia angustifolia	2.5492e-05	Agricultural Weed
Chenopodium acuminatum	2.5384e-05	Agricultural Weed
Mariscus umbellatus	2.5354e-05	Agricultural Weed
Astragalus dahuricus	2.5351e-05	Agricultural Weed
Erodium stephanianum	2.5351e-05	Agricultural Weed
Oxytropis glabra	2.5351e-05	Agricultural Weed
Polygonum divaricatum	2.5351e-05	Agricultural Weed
Saussurea amara	2.5351e-05	Agricultural Weed
Sphallerocarpus gracilis	2.5351e-05	Agricultural Weed
Stellaria dichotoma	2.5351e-05	Agricultural Weed
Clinopodium umbrosum	1.3281e-05	Agricultural Weed
Veronica javanica	1.3281e-05	Agricultural Weed
Neslia apiculata	1.327e-05	Agricultural Weed
Eriocaulon sieboldianum	1.3129e-05	Agricultural Weed
Ceratocephala falcata	1.2989e-05
Rumex chalepensis	1.2989e-05	Agricultural Weed
Asphodelus tenuifolius	1.2957e-05	Agricultural Weed
Arnebia hispidissima	1.2879e-05	Agricultural Weed
Cleome brachycarpa	1.2879e-05	Agricultural Weed
Launaea nudicaulis	1.2879e-05	Agricultural Weed
Leptadenia pyrotechnica	1.2879e-05	Agricultural Weed
Polygonum plebejum	1.2879e-05	Agricultural Weed
Salsola baryosma	1.2879e-05	Agricultural Weed
Tribulus longipetalus	1.2879e-05	Agricultural Weed
Polygonum argyrocoleum	1.2849e-05
Corchorus depressus	1.2848e-05	Agricultural Weed
Anchusa stylosa	4.9447e-06
Boreava aptera	4.9447e-06
Chamaesyce humifusa	4.9447e-06
Chamaesyce humistrata	4.9447e-06	Agricultural Weed
Trifolium suaveolens	4.9447e-06
Vinca difformis	4.9447e-06		Environmental Weed
Carex nubigena	5.452e-07	Agricultural Weed
Mazus delavayi	5.452e-07	Agricultural Weed
Sonchus wightianus	5.452e-07	Agricultural Weed
Commelina hasskarlii	5.1378e-07	Agricultural Weed
Marsilea minuta	4.3581e-07	Agricultural Weed
Arundinella hookeri	4.0439e-07	Agricultural Weed
Chrozophora obliqua	3.7588e-07	Agricultural Weed
Galium setaceum	3.7588e-07	Agricultural Weed
Launaea procumbens	3.4446e-07	Agricultural Weed
Peristrophe bicalyculata	3.4446e-07
Solanum dubium	3.2699e-07	Agricultural Weed
Blepharis ciliaris	3.2642e-07	Agricultural Weed
Heliotropium zeylanicum	3.2642e-07	Agricultural Weed
Leucas urticifolia	3.1362e-07	Agricultural Weed
Agropyron canaliculatum	3.1304e-07	Agricultural Weed
Agropyron striatum	3.1304e-07	Agricultural Weed
Allium thomsonii	3.1304e-07	Agricultural Weed
Anchusa ovata	3.1304e-07	Agricultural Weed
Anthriscus nemorosa	3.1304e-07	Agricultural Weed
Artemisia parviflora	3.1304e-07	Agricultural Weed
Artemisia tournefortiana	3.1304e-07	Agricultural Weed
Artemisia vestita	3.1304e-07	Agricultural Weed
Astragalus grahamianus	3.1304e-07	Agricultural Weed
Astragalus leucocephalus	3.1304e-07	Agricultural Weed
Bunium persicum	3.1304e-07	Agricultural Weed
Bupleurum lanceolatum	3.1304e-07	Agricultural Weed
Bupleurum marginatum	3.1304e-07	Agricultural Weed
Calamintha umbrosa	3.1304e-07	Agricultural Weed
Calamintha vulgaris	3.1304e-07	Agricultural Weed
Campanula colorata	3.1304e-07	Agricultural Weed
Canscora decussata	3.1304e-07	Agricultural Weed
Carduus edelbergii	3.1304e-07	Agricultural Weed
Carex fedia	3.1304e-07	Agricultural Weed
Carex foliosa	3.1304e-07	Agricultural Weed
Carex kashmirensis	3.1304e-07	Agricultural Weed
Carex notha	3.1304e-07	Agricultural Weed
Carex philocrena	3.1304e-07	Agricultural Weed
Carex pseudocyperus	3.1304e-07	Agricultural Weed
Chaerophyllum villosum	3.1304e-07	Agricultural Weed
Cirsium argyracanthum	3.1304e-07	Agricultural Weed
Crepis thompsonii	3.1304e-07	Agricultural Weed
Cymbopogon olivieri	3.1304e-07	Agricultural Weed
Dactylorhiza hatagirea	3.1304e-07	Agricultural Weed
Delphinium denudatum	3.1304e-07	Agricultural Weed
Delphinium roylei	3.1304e-07	Agricultural Weed
Drabopsis verna	3.1304e-07	Agricultural Weed
Elsholtzia strobilifera	3.1304e-07	Agricultural Weed
Epilobium royleanum	3.1304e-07	Agricultural Weed
Erysimum altaicum	3.1304e-07	Agricultural Weed
Euphorbia hispida	3.1304e-07	Agricultural Weed
Gagea dschungarica	3.1304e-07	Agricultural Weed
Gagea elegans	3.1304e-07	Agricultural Weed
Gagea kashmirensis	3.1304e-07	Agricultural Weed
Garhadiolus minutissimus	3.1304e-07	Agricultural Weed
Heterocaryum rigidum	3.1304e-07	Agricultural Weed
Impatiens brachycentra	3.1304e-07	Agricultural Weed
Inula indica	3.1304e-07	Agricultural Weed
Juncus membranaceus	3.1304e-07		Environmental Weed
Kickxia subsessilis	3.1304e-07	Agricultural Weed
Lactuca dissecta	3.1304e-07	Agricultural Weed
Lathyrus erectus	3.1304e-07	Agricultural Weed
Leptorhabdos parviflora	3.1304e-07	Agricultural Weed
Lespedeza elegans	3.1304e-07	Agricultural Weed
Leucas lanata	3.1304e-07	Agricultural Weed
Myriactis wallichii	3.1304e-07	Agricultural Weed
Nepeta connata	3.1304e-07	Agricultural Weed
Nepeta linearis	3.1304e-07	Agricultural Weed
Nepeta raphanorhiza	3.1304e-07	Agricultural Weed
Oenanthe pecten-veneris	3.1304e-07	Agricultural Weed
Pimpinella diversifolia	3.1304e-07	Agricultural Weed
Polygonum rottboellioides	3.1304e-07	Agricultural Weed
Ranunculus diffusus	3.1304e-07	Agricultural Weed
Ranunculus flaccidus	3.1304e-07	Agricultural Weed
Ranunculus laetus	3.1304e-07	Agricultural Weed
Saussurea heteromalla	3.1304e-07	Agricultural Weed
Scirpus affinis	3.1304e-07	Agricultural Weed	Environmental Weed
Sedum adenotrichum	3.1304e-07	Agricultural Weed
Senecio chrysanthemoides	3.1304e-07	Agricultural Weed
Sium latijugum	3.1304e-07	Agricultural Weed
Stachys sericea	3.1304e-07	Agricultural Weed
Sternbergia fischeriana	3.1304e-07	Agricultural Weed
Teucrium royleanum	3.1304e-07	Agricultural Weed
Tricholepis elongata	3.1304e-07	Agricultural Weed
Trigonella emodi	3.1304e-07	Agricultural Weed
Valerianella szovitsiana	3.1304e-07	Agricultural Weed
Veronica campylopoda	3.1304e-07	Agricultural Weed
Veronica secunda	3.1304e-07	Agricultural Weed
Veronica stewartii	3.1304e-07	Agricultural Weed
Vicatia coniifolia	3.1304e-07	Agricultural Weed
Acacia seyal	2.95e-07	Agricultural Weed
Sphaeranthus senegalensis	2.8319e-07	Agricultural Weed
Guizotia scabra	2.6366e-07	Agricultural Weed
Hibiscus asper	2.3372e-07	Agricultural Weed
Posidonia oceanica	2.0365e-07		Environmental Weed
Stipa capensis	2.0365e-07	Agricultural Weed
Acaena pusilla	9.4258e-08
Alisma natans	9.4258e-08
Anacharis alsinastrum	9.4258e-08
Anemagrostis spica-venti	9.4258e-08
Antennaria margaritacea	9.4258e-08
Archangelica officinalis	9.4258e-08
Arenaria tenuifolia	9.4258e-08
Asperula ciliata	9.4258e-08
Aster novi-belgii x lanceolatus	9.4258e-08
Berberis darwinii x empetrifolia	9.4258e-08
Berberis diversifolia	9.4258e-08
Bilderdykia baldschuanica	9.4258e-08
Brassica gallica	9.4258e-08
Brassica rutabaga	9.4258e-08
Buddleja variabilis	9.4258e-08
Bupleurum protractum	9.4258e-08
Calystegia sylvestris	9.4258e-08
Camelina sylvestris	9.4258e-08
Cardamine uniflora	9.4258e-08
Castanea vulgaris	9.4258e-08
Cerasus laurocerasus	9.4258e-08
Chaerophyllum sativum	9.4258e-08
Chenopodium striatum	9.4258e-08
Chenopodium viride	9.4258e-08	Agricultural Weed
Claytonia alsinoides	9.4258e-08
Cochlearia draba	9.4258e-08
Cotoneaster frigidus x salicifolius	9.4258e-08
Crocosmia pottsii x aurea	9.4258e-08
Dentaria bulbifera	9.4258e-08
Echinospermum lappula	9.4258e-08
Epilobium adnatum	9.4258e-08	Agricultural Weed
Epilobium lamyi	9.4258e-08
Epilobium linnaeoides	9.4258e-08
Epilobium nerterioides	9.4258e-08
Erucastrum pollichii	9.4258e-08
Erysimum decumbens x perofskianum	9.4258e-08
Euphorbia uralensis	9.4258e-08
Euphorbia x pseudovirgata	9.4258e-08
Fallopia japonica x sachalinensis	9.4258e-08
Fragaria elatior	9.4258e-08
Fumaria boraei	9.4258e-08
Fumaria confusa	9.4258e-08
Galeobdolon argentatum	9.4258e-08
Galium cruciata	9.4258e-08
Geranium striatum	9.4258e-08
Gilia pungens	9.4258e-08
Helianthus tomentosus	9.4258e-08
Heracleum giganteum	9.4258e-08
Heracleum villosum	9.4258e-08
Hieracium gougetianum	9.4258e-08	Agricultural Weed
Hieracium grandidens	9.4258e-08	Agricultural Weed
Hyacinthoides non-scripta x hispanica	9.4258e-08	Agricultural Weed
Hypericum androsaemum x hircinum	9.4258e-08
Hypericum anglicum	9.4258e-08
Hypericum elatum	9.4258e-08
Juncus macer	9.4258e-08
Lamiastrum argentatum	9.4258e-08
Laurocerasus officinalis	9.4258e-08
Leucanthemum lacustre x maximum	9.4258e-08
Limnanthemum nymphaeoides	9.4258e-08
Limnanthemum peltatum	9.4258e-08
Linaria viscida	9.4258e-08
Lupinus arboreus x polyphyllus	9.4258e-08		Environmental Weed
Luzula albida	9.4258e-08
Macleaya cordata x microcarpa	9.4258e-08
Malva borealis	9.4258e-08
Mariana lactea	9.4258e-08
Matricaria disciformis	9.4258e-08	Agricultural Weed
Matricaria occidentalis	9.4258e-08
Matricaria suaveolens	9.4258e-08	Agricultural Weed
Medicago sylvestris	9.4258e-08
Melilotus leucanthus	9.4258e-08
Melilotus vulgaris	9.4258e-08
Mentha alopecuroides	9.4258e-08
Mentha rubra	9.4258e-08
Mimulus langsdorfii	9.4258e-08
Mulgedium tataricum	9.4258e-08	Agricultural Weed
Narcissus poeticus x tazetta	9.4258e-08
Narcissus x biflorus	9.4258e-08
Nicotiana alata x forgetiana	9.4258e-08
Oenothera glazioviana x biennis	9.4258e-08
Persicaria amplexicaulis	9.4258e-08	Agricultural Weed
Peucedanum sativum	9.4258e-08
Populus alba x tremula	9.4258e-08
Populus nigra x deltoides	9.4258e-08
Poterium muricatum	9.4258e-08
Prunus grandifolia	9.4258e-08
Rapistrum orientale	9.4258e-08
Reseda fruticulosa	9.4258e-08
Reseda suffruticulosa	9.4258e-08
Rosa polyantha	9.4258e-08
Salix viminalis x caprea x aurita	9.4258e-08
Sambucus rupestris	9.4258e-08	Agricultural Weed
Sedum micranthum	9.4258e-08
Senecio sarracenicus	9.4258e-08
Senecio tanguticus	9.4258e-08
Sisymbrium pannonicum	9.4258e-08
Spiraea cantoniensis x trilobata	9.4258e-08
Spiraea salicifolia x douglasii	9.4258e-08
Symphytum leonhardtianum	9.4258e-08
Symphytum officinale x asperum	9.4258e-08
Tamarix anglica	9.4258e-08
Thelycrania sericea	9.4258e-08
Tillaea helmsii	9.4258e-08
Tillaea recurva	9.4258e-08
Valerianella auricula	9.4258e-08
Veronica crista-galli	9.4258e-08	Agricultural Weed
Villarsia nymphoides	9.4258e-08
Abutilon pannosum	6.3414e-08
Cassia senna	6.3414e-08
Chrozophora plicata	6.3414e-08	Agricultural Weed
Echium rauwolfii	6.3414e-08	Agricultural Weed
Farsetia longisiliqua	6.3414e-08
Francoeuria crispa	6.3414e-08
Heliotropium bacciferum	6.3414e-08	Agricultural Weed
Oxygonum atriplicifolium	6.3414e-08
Polygala erioptera	6.3414e-08
Diplotaxis harra	6.2917e-08
Erodium glaucophyllum	6.2917e-08

## Sheet: NT
Taxon name	SOM index	Recorded somewhere in the world specifically as 'Agricultural Weed' and/or 'Environmental Weed'
Triumfetta semitriloba	0.59021	Agricultural Weed	Environmental Weed
Galinsoga quadriradiata	0.46988	Agricultural Weed	Environmental Weed
Paspalum fimbriatum	0.42179	Agricultural Weed	Environmental Weed
Erechtites hieraciifolius	0.41897
Caperonia palustris	0.40338	Agricultural Weed
Digitaria insularis	0.40008	Agricultural Weed	Environmental Weed
Gomphrena serrata	0.39991
Borreria alata	0.39033	Agricultural Weed
Myriophyllum spicatum	0.38391	Agricultural Weed	Environmental Weed
Jacquemontia tamnifolia	0.37776	Agricultural Weed	Environmental Weed
Heliotropium procumbens	0.37428	Agricultural Weed
Spigelia anthelmia	0.36735	Agricultural Weed
Acalypha alopecuroides	0.35212	Agricultural Weed
Ipomoea asarifolia	0.35212	Agricultural Weed
Anredera vesicaria	0.34866
Chamaecrista nictitans	0.34866		Environmental Weed
Panicum purpurascens	0.33719	Agricultural Weed	Environmental Weed
Croton lobatus	0.33338	Agricultural Weed
Cordia curassavica	0.3299	Agricultural Weed	Environmental Weed
Striga gesnerioides	0.31044	Agricultural Weed
Blechum pyramidatum	0.3081	Agricultural Weed	Environmental Weed
Imperata brasiliensis	0.30809	Agricultural Weed
Heteranthera limosa	0.30501	Agricultural Weed	Environmental Weed
Hyptis mutabilis	0.30462	Agricultural Weed
Hydrolea spinosa	0.30165	Agricultural Weed
Eclipta alba	0.29586	Agricultural Weed
Neyraudia reynaudiana	0.29454	Agricultural Weed	Environmental Weed
Oxalis barrelieri	0.29437	Agricultural Weed
Digitaria fuscescens	0.29419	Agricultural Weed
Sida linifolia	0.28212	Agricultural Weed
Sida urens	0.28212	Agricultural Weed
Hackelochloa granularis	0.2816	Agricultural Weed
Salvinia biloba	0.27917		Environmental Weed
Salvinia herzogii	0.27917		Environmental Weed
Triumfetta bartramia	0.279
Abutilon hirtum	0.27899
Agdestis clematidea	0.27899
Cyperus giganteus	0.27899		Environmental Weed
Cyperus lanceolatus	0.27899
Launaea intybacea	0.27899	Agricultural Weed
Merremia cissoides	0.27899
Paspalum acuminatum	0.27899	Agricultural Weed
Pseuderanthemum fasciculatum	0.27899
Richardia grandiflora	0.27899
Utricularia foliosa	0.27899		Environmental Weed
Zeuxine strateumatica	0.27899
Lemna valdiviana	0.27865
Sebastiania corniculata	0.27865
Urena sinuata	0.27865	Agricultural Weed
Euphorbia hypericifolia	0.2657	Agricultural Weed
Malachra alceifolia	0.26059	Agricultural Weed	Environmental Weed
Chaptalia nutans	0.26025	Agricultural Weed
Cyperus imbricatus	0.24719	Agricultural Weed	Environmental Weed
Hyptis brevipes	0.24719	Agricultural Weed
Gisekia pharnacioides	0.2406	Agricultural Weed
Polygonum punctatum	0.2386	Agricultural Weed	Environmental Weed
Chamaesyce hypericifolia	0.23808	Agricultural Weed
Imperata contracta	0.23808	Agricultural Weed
Borreria laevis	0.22895	Agricultural Weed
Clerodendrum indicum	0.22488	Agricultural Weed	Environmental Weed
Murdannia spirata	0.22488	Agricultural Weed	Environmental Weed
Ammannia coccinea	0.21666	Agricultural Weed
Brachiaria plantaginea	0.21656	Agricultural Weed
Polygonum acuminatum	0.21621	Agricultural Weed
Batis maritima	0.21315	Agricultural Weed	Environmental Weed
Hyptis verticillata	0.2128	Agricultural Weed
Pluchea carolinensis	0.2128	Agricultural Weed	Environmental Weed
Stemodia durantifolia	0.2128	Agricultural Weed
Trichilia hirta	0.2128	Agricultural Weed
Eleocharis elegans	0.21245	Agricultural Weed	Environmental Weed
Eleocharis interstincta	0.21245	Agricultural Weed	Environmental Weed
Tetrazygia bicolor	0.21245	Agricultural Weed	Environmental Weed
Cecropia obtusifolia	0.20933		Environmental Weed
Heliocarpus popayanensis	0.20933		Environmental Weed
Oxyspora paniculata	0.20933		Environmental Weed
Solanum tampicense	0.20933		Environmental Weed
Thelypteris opulenta	0.20933		Environmental Weed
Tibouchina herbacea	0.20933	Agricultural Weed	Environmental Weed
Acalypha arvensis	0.20899	Agricultural Weed
Barringtonia asiatica	0.20899		Environmental Weed
Borreria verticillata	0.20899	Agricultural Weed
Cuphea racemosa	0.20899	Agricultural Weed
Cyperus ligularis	0.20899	Agricultural Weed
Dioscorea cayenensis	0.20899
Mimosa casta	0.20899	Agricultural Weed
Phenax sonneratii	0.20899	Agricultural Weed
Tripsacum latifolium	0.20899		Environmental Weed
Setaria pallide-fusca	0.2088	Agricultural Weed
Hypochaeris brasiliensis	0.19604	Agricultural Weed
Priva lappulacea	0.19405	Agricultural Weed
Chamaesyce lasiocarpa	0.19092
Opizia stolonifera	0.19092
Urochloa plantaginea	0.19092
Cleome serrata	0.19058	Agricultural Weed
Cyperus hermaphroditus	0.19058	Agricultural Weed
Jaegeria hirta	0.19058
Melampodium perfoliatum	0.19058	Agricultural Weed
Melochia tomentosa	0.19058	Agricultural Weed
Ocimum micranthum	0.19058
Cuscuta cassytoides	0.18942	Agricultural Weed
Lagascea mollis	0.18431	Agricultural Weed
Borreria latifolia	0.18396	Agricultural Weed
Hygrophila erecta	0.17735	Agricultural Weed	Environmental Weed
Celosia trigyna	0.17094	Agricultural Weed
Brachiaria arrecta	0.17041	Agricultural Weed
Cestrum laevigatum	0.17041	Agricultural Weed	Environmental Weed
Eragrostis plana	0.17041	Agricultural Weed
Eupatorium macrocephalum	0.17041	Agricultural Weed
Thelechitonia trilobata	0.17041
Panicum fasciculatum	0.16877	Agricultural Weed
Salvia occidentalis	0.16859	Agricultural Weed
Coleostephus myconis	0.16846	Agricultural Weed
Brachiaria extensa	0.16842	Agricultural Weed
Nama jamaicense	0.16842	Agricultural Weed
Panicum elephantipes	0.16842	Agricultural Weed
Scirpus californicus	0.16564	Agricultural Weed
Bowlesia incana	0.1653	Agricultural Weed
Cyperus entrerianus	0.1653		Environmental Weed
Ludwigia decurrens	0.1653	Agricultural Weed
Spermacoce laevis	0.1653	Agricultural Weed
Acicarpha tribuloides	0.16512	Agricultural Weed
Conyza apurensis	0.16496	Agricultural Weed
Kyllinga pumila	0.16496	Agricultural Weed
Torulinium odoratum	0.16496	Agricultural Weed	Environmental Weed
Acacia bonariensis	0.16495	Agricultural Weed
Ambrosia elatior	0.16495
Baccharis coridifolia	0.16495	Agricultural Weed
Baccharis trimera	0.16495	Agricultural Weed
Commelina virginica	0.16495	Agricultural Weed
Cyperus luzulae	0.16495	Agricultural Weed
Daucus pusillus	0.16495
Dichromena ciliata	0.16495	Agricultural Weed	Environmental Weed
Echinochloa helodes	0.16495	Agricultural Weed
Elvira biflora	0.16495	Agricultural Weed
Eupatorium buniifolium	0.16495	Agricultural Weed
Ipomoea aristolochiaefolia	0.16495	Agricultural Weed
Ipomoea grandifolia	0.16495	Agricultural Weed
Marsypianthes chamaedrys	0.16495	Agricultural Weed
Paspalum repens	0.16495	Agricultural Weed	Environmental Weed
Polygonum persicarioides	0.16495
Rhynchelytrum roseum	0.16495	Agricultural Weed
Rhynchospora cephalotes	0.16495
Rorippa heterophylla	0.16495
Scirpus giganteus	0.16495	Agricultural Weed
Scleria pterota	0.16495	Agricultural Weed
Senecio bonariensis	0.16495	Agricultural Weed
Senecio brasiliensis	0.16495	Agricultural Weed
Senecio grisebachii	0.16495	Agricultural Weed
Solidago chilensis	0.16495	Agricultural Weed
Spirodela intermedia	0.16495		Environmental Weed
Laurentia longiflora	0.1618	Agricultural Weed
Diodia ocymifolia	0.15834	Agricultural Weed
Polygonum chinense	0.15505	Agricultural Weed	Environmental Weed
Rorippa dubia	0.15488	Agricultural Weed
Euphorbia serpens	0.15068	Agricultural Weed
Linaria canadensis	0.14724	Agricultural Weed
Convolvulus crenatifolius	0.14654	Agricultural Weed
Paspalum lividum	0.14654
Tithonia tubaeformis	0.14654	Agricultural Weed
Ludwigia erecta	0.14626	Agricultural Weed	Environmental Weed
Melochia nodiflora	0.14626	Agricultural Weed
Solanum carolinense	0.14428	Agricultural Weed	Environmental Weed
Alternanthera caracasana	0.14348
Cladium jamaicense	0.14314	Agricultural Weed
Galinsoga ciliata	0.14296	Agricultural Weed	Environmental Weed
Austroeupatorium inulaefolium	0.14279	Agricultural Weed	Environmental Weed
Bidens cynapiifolia	0.14279	Agricultural Weed	Environmental Weed
Capraria biflora	0.14279	Agricultural Weed
Sida ciliaris	0.14279	Agricultural Weed
Striga hermonthica	0.14016	Agricultural Weed
Geranium carolinianum	0.1401	Agricultural Weed	Environmental Weed
Eriochloa contracta	0.14006	Agricultural Weed
Leptochloa uninervia	0.14001	Agricultural Weed
Pluchea odorata	0.14001	Agricultural Weed	Environmental Weed
Mazus pumilus	0.13985	Agricultural Weed
Rubus argutus	0.13984	Agricultural Weed	Environmental Weed
Erucastrum gallicum	0.13979	Agricultural Weed	Environmental Weed
Ipomoea lacunosa	0.13972	Agricultural Weed	Environmental Weed
Acalypha ostryifolia	0.13971	Agricultural Weed
Cassia fasciculata	0.13971	Agricultural Weed	Environmental Weed
Scirpus olneyi	0.13971	Agricultural Weed	Environmental Weed
Commelina forskaolii	0.13968	Agricultural Weed
Acacia sphaerocephala	0.13967
Acmella pilosa	0.13967
Amaranthus crassipes	0.13967
Amaranthus polygonoides	0.13967
Andropogon glomeratus	0.13967	Agricultural Weed	Environmental Weed
Aristida longespica	0.13967
Aristolochia maxima	0.13967
Bucida buceras	0.13967
Cabomba haynesii	0.13967
Casearia nitida	0.13967
Cassia leptocarpa	0.13967
Cereus undatus	0.13967		Environmental Weed
Chromolaena ivaefolia	0.13967
Codium fragile	0.13967		Environmental Weed
Coleus pumilus	0.13967
Commelina caroliniana	0.13967
Commelina gambiae	0.13967
Conobea multifida	0.13967
Cordia glabra	0.13967		Environmental Weed
Cyperus lentiginosus	0.13967
Cyperus ochraceus	0.13967	Agricultural Weed
Cypselea humifusa	0.13967
Cyrtopodium paranaense	0.13967
Eleocharis baldwinii	0.13967	Agricultural Weed
Eragrostis scaligera	0.13967
Eulalia amaura	0.13967
Euphorbia mercurialina	0.13967
Facelis apiculata	0.13967
Ficus nitida	0.13967		Environmental Weed
Grateloupia doryphora	0.13967		Environmental Weed
Guajacum officinale	0.13967
Heteropteris beecheyana	0.13967
Hydrochloa caroliniensis	0.13967
Hypnea musciformis	0.13967		Environmental Weed
Ipomoea macrorhiza	0.13967
Ipomoea trichocarpa	0.13967		Environmental Weed
Ipomoea wrightii	0.13967	Agricultural Weed
Jacquinia macrocarpa	0.13967
Kappaphycus striatum	0.13967		Environmental Weed
Lepianthes umbellata	0.13967
Leptochloa panicoides	0.13967	Agricultural Weed
Lipocarpha aristulata	0.13967
Ludwigia uruguayensis	0.13967		Environmental Weed
Luziola fluitans	0.13967
Luziola peruviana	0.13967	Agricultural Weed	Environmental Weed
Lysiloma sabicu	0.13967
Macaranga mappa	0.13967		Environmental Weed
Marsilea macropoda	0.13967
Mimosa pellita	0.13967
Miscanthus japonicus	0.13967
Morrenia odorata	0.13967
Nephrolepis x averyi	0.13967
Ochrosia parviflora	0.13967		Environmental Weed
Onosmodium virginianum	0.13967
Oxalis florida	0.13967		Environmental Weed
Paederia cruddasiana	0.13967		Environmental Weed
Panicum hemitomon	0.13967	Agricultural Weed	Environmental Weed
Passiflora pulchella	0.13967	Agricultural Weed	Environmental Weed
Passiflora x pfordtii	0.13967
Pectis humifusa	0.13967
Petitia domingensis	0.13967
Phyla strigulosa	0.13967
Pithecellobium graciliflorum	0.13967
Portulaca amilis	0.13967
Pteris grandifolia	0.13967
Pyrrhopappus pauciflorus	0.13967
Rumex hastatulus	0.13967		Environmental Weed
Rumex obovatus	0.13967
Sargassum muticum	0.13967	Agricultural Weed	Environmental Weed
Scleria lacustris	0.13967
Sesbania vesicaria	0.13967		Environmental Weed
Setaria rariflora	0.13967
Severinia monophylla	0.13967
Sida glabra	0.13967
Solanum diphyllum	0.13967	Agricultural Weed	Environmental Weed
Sorindeia madagascariensis	0.13967
Stachys floridana	0.13967	Agricultural Weed	Environmental Weed
Tabernaemontana alba	0.13967
Trema guineensis	0.13967
Urochloa arrecta	0.13967
Vanilla inodora	0.13967
Xyris jupicai	0.13967
Zizaniopsis miliacea	0.13967
Anacharis canadensis	0.13954	Agricultural Weed
Anacharis densa	0.13954	Agricultural Weed
Derris elliptica	0.1395	Agricultural Weed	Environmental Weed
Tricholaena repens	0.1395	Agricultural Weed
Antithamnionella spirographidis	0.13933		Environmental Weed
Chara vulgaris	0.13933
Euphorbia pilulifera	0.13933	Agricultural Weed
Gynura crepidioides	0.13933	Agricultural Weed
Kalimeris indica	0.13933	Agricultural Weed	Environmental Weed
Phyllanthus stipulatus	0.13933	Agricultural Weed
Polysiphonia harveyi	0.13933		Environmental Weed
Torenia glabra	0.13933		Environmental Weed
Chloris polydactyla	0.13932	Agricultural Weed
Clausena excavata	0.13932		Environmental Weed
Furcraea cubensis	0.13932		Environmental Weed
Mucuna albertisii	0.13932		Environmental Weed
Sida santaremensis	0.13932
Solanum grandiflorum	0.13932	Agricultural Weed
Stachytarpheta indica	0.13929	Agricultural Weed
Drymaria villosa	0.13646	Agricultural Weed
Bidens biternata	0.13553	Agricultural Weed	Environmental Weed
Merremia tridentata	0.13531
Striga asiatica	0.13272	Agricultural Weed	Environmental Weed
Solanum nodiflorum	0.13006	Agricultural Weed
Mitracarpus villosus	0.12639	Agricultural Weed
Amaranthus standleyanus	0.12638	Agricultural Weed
Senecio burchellii	0.12638	Agricultural Weed
Solanum gracile	0.12638	Agricultural Weed
Dicliptera assurgens	0.12438	Agricultural Weed
Milleria quinqueflora	0.12438	Agricultural Weed
Panicum reptans	0.12438	Agricultural Weed
Phyllanthus carolinensis	0.12438	Agricultural Weed
Viguiera dentata	0.12438	Agricultural Weed
Sporobolus pyramidatus	0.12093
Hewittia sublobata	0.11976	Agricultural Weed
Vossia cuspidata	0.11665	Agricultural Weed
Diodia sarmentosa	0.1143	Agricultural Weed
Rotala ramosior	0.11118	Agricultural Weed	Environmental Weed
Hedyotis diffusa	0.10787	Agricultural Weed	Environmental Weed
Spilanthes paniculata	0.10787	Agricultural Weed
Scirpus grossus	0.10769	Agricultural Weed	Environmental Weed
Scirpus juncoides	0.10444	Agricultural Weed	Environmental Weed
Merremia vitifolia	0.10439	Agricultural Weed
Cassia hirsuta	0.10422	Agricultural Weed
Cyperus pulcherrimus	0.10422	Agricultural Weed
Grangea maderaspatana	0.10422	Agricultural Weed
Hedyotis vestita	0.10422	Agricultural Weed
Spilanthes iabadicensis	0.10422	Agricultural Weed	Environmental Weed
Striga lutea	0.10161	Agricultural Weed
Myriophyllum brasiliense	0.10111	Agricultural Weed	Environmental Weed
Cyrtococcum accrescens	0.10092	Agricultural Weed
Scirpus articulatus	0.10075	Agricultural Weed
Cardaria chalepensis	0.099487	Agricultural Weed	Environmental Weed
Cassia uniflora	0.098758	Agricultural Weed
Fuirena simplex	0.098758	Agricultural Weed
Kallstroemia maxima	0.098758	Agricultural Weed
Pectis prostrata	0.098758	Agricultural Weed
Polygonum maritimum	0.098758
Camelina microcarpa	0.096296	Agricultural Weed	Environmental Weed
Cardaria pubescens	0.096043	Agricultural Weed	Environmental Weed
Cicuta maculata	0.096022	Agricultural Weed
Dracocephalum parviflorum	0.095694	Agricultural Weed
Phragmites communis	0.095683	Agricultural Weed	Environmental Weed
Chenopodium leptophyllum	0.095677	Agricultural Weed
Camelina parodii	0.095673	Agricultural Weed
Plantago patagonica	0.095673	Agricultural Weed
Hoffmannseggia glauca	0.095635
Ipomoea cordatotriloba	0.095635
Myriophyllum quitense	0.095635		Environmental Weed
Prosopis ruscifolia	0.095635	Agricultural Weed
Sagittaria falcata	0.095635	Agricultural Weed
Cuscuta pentagona	0.095545	Agricultural Weed
Chenopodium dessicatum	0.095501	Agricultural Weed
Hypochaeris tweediei	0.095462
Caucalis platycarpos	0.095378	Agricultural Weed
Fumaria agraria	0.095331	Agricultural Weed
Laportea aestuans	0.095298	Agricultural Weed	Environmental Weed
Cirsium lanatum	0.095296	Agricultural Weed
Nothoscordum fragrans	0.095296	Agricultural Weed
Spilanthes americana	0.095296	Agricultural Weed
Aristida pallens	0.09529	Agricultural Weed
Chloris chloridea	0.09529	Agricultural Weed
Cyperus pseudovegetus	0.09529	Agricultural Weed
Iresine celosia	0.09529	Agricultural Weed
Melanthera nivea	0.09529	Agricultural Weed
Tripogandra cumanensis	0.09529	Agricultural Weed
Elytraria imbricata	0.095289
Homolepis aturensis	0.095289	Agricultural Weed
Leucas aspera	0.092321	Agricultural Weed
Erigeron sumatrensis	0.092315	Agricultural Weed
Hedyotis herbacea	0.092142	Agricultural Weed
Leucas javanica	0.092142	Agricultural Weed
Peristrophe roxburghiana	0.092142	Agricultural Weed
Euphorbia prunifolia	0.089198	Agricultural Weed
Dichrocephala bicolor	0.089026	Agricultural Weed
Cyperus halpan	0.089019	Agricultural Weed	Environmental Weed
Siegesbeckia orientalis	0.088853	Agricultural Weed
Anisomeles indica	0.088847	Agricultural Weed
Borreria repens	0.088847	Agricultural Weed
Eupatorium inulaefolium	0.088847	Agricultural Weed
Solanum verbascifolium	0.088847	Agricultural Weed
Lindernia sessiliflora	0.088716	Agricultural Weed
Aeginetia indica	0.088684	Agricultural Weed
Bergia capensis	0.088681	Agricultural Weed
Brachiaria paspaloides	0.08868	Agricultural Weed	Environmental Weed
Torenia violacea	0.08868	Agricultural Weed
Acrocephalus indicus	0.088674	Agricultural Weed
Argyreia mollis	0.088674	Agricultural Weed
Artanema longifolium	0.088674	Agricultural Weed
Athroisma laciniatum	0.088674	Agricultural Weed
Blepharis exigua	0.088674	Agricultural Weed
Blepharis javanica	0.088674	Agricultural Weed
Blumea mollis	0.088674	Agricultural Weed
Blumea sessiliflora	0.088674	Agricultural Weed
Borreria distans	0.088674	Agricultural Weed
Borreria setidens	0.088674	Agricultural Weed
Clerodendrum calamitosum	0.088674	Agricultural Weed
Clinacanthus nutans	0.088674	Agricultural Weed
Dicliptera canescens	0.088674	Agricultural Weed
Dipteracanthus prostratus	0.088674	Agricultural Weed
Dysophylla auricularia	0.088674	Agricultural Weed
Eranthemum viscidum	0.088674	Agricultural Weed
Gendarussa vulgaris	0.088674	Agricultural Weed
Goodenia koningsbergeri	0.088674	Agricultural Weed	Environmental Weed
Gymnopetalum cochinchinense	0.088674	Agricultural Weed
Gymnopetalum leucostictum	0.088674	Agricultural Weed
Hedyotis ovatifolia	0.088674	Agricultural Weed
Hedyotis pinifolia	0.088674	Agricultural Weed
Hedyotis pseudocorymbosa	0.088674	Agricultural Weed
Hedyotis pterita	0.088674	Agricultural Weed
Hedyotis verticilliata	0.088674	Agricultural Weed
Heliotropium elongatum	0.088674	Agricultural Weed
Hemigraphis brunelloides	0.088674	Agricultural Weed
Hemigraphis javanica	0.088674	Agricultural Weed
Hemigraphis serpens	0.088674	Agricultural Weed
Hydrocera triflora	0.088674	Agricultural Weed	Environmental Weed
Hypobathrum microcarpum	0.088674	Agricultural Weed
Hypoestes decaisneana	0.088674	Agricultural Weed
Hypoestes polythyrsa	0.088674	Agricultural Weed
Ipomoea sepiaria	0.088674	Agricultural Weed
Ixora paludosa	0.088674	Agricultural Weed
Lepidagathis javanica	0.088674	Agricultural Weed
Lepistemon binectariferum	0.088674	Agricultural Weed
Limnophila erecta	0.088674	Agricultural Weed
Limnophila rugosa	0.088674	Agricultural Weed
Lindernia multiflora	0.088674	Agricultural Weed
Lindernia viscosa	0.088674	Agricultural Weed
Melothria maderaspatana	0.088674	Agricultural Weed
Meyna grisea	0.088674	Agricultural Weed
Mimulus orbicularis	0.088674	Agricultural Weed	Environmental Weed
Morinda tomentosa	0.088674	Agricultural Weed
Phaseolus lathyroides	0.088674	Agricultural Weed
Polygonum tomentosum	0.088674	Agricultural Weed	Environmental Weed
Porana volubilis	0.088674	Agricultural Weed
Pseuderanthemum diversifolium	0.088674	Agricultural Weed
Rungia blumeana	0.088674	Agricultural Weed
Solanum athroanthum	0.088674	Agricultural Weed
Solanum comitis	0.088674	Agricultural Weed
Spilanthes ocymifolia	0.088674	Agricultural Weed
Staurogyne spathulata	0.088674	Agricultural Weed
Tylophora villosa	0.088674	Agricultural Weed
Wedelia montana	0.088674	Agricultural Weed
Polygonum perfoliatum	0.085849	Agricultural Weed	Environmental Weed
Elatine triandra	0.08581	Agricultural Weed	Environmental Weed
Gnaphalium affine	0.085599	Agricultural Weed
Lindernia cordifolia	0.085554	Agricultural Weed
Crotalaria striata	0.085551	Agricultural Weed
Stellaria aquatica	0.085424	Agricultural Weed
Polygonum pubescens	0.08542	Agricultural Weed
Zizania latifolia	0.085388	Agricultural Weed	Environmental Weed
Gnaphalium hypoleucum	0.085385	Agricultural Weed
Athyrium esculentum	0.085378	Agricultural Weed
Cyperus babakan	0.085378	Agricultural Weed
Dryopteris arida	0.085378	Agricultural Weed
Ipomoea tuba	0.085378	Agricultural Weed
Phaseolus sublobatus	0.085378	Agricultural Weed
Streptocaulon horsfieldii	0.085378	Agricultural Weed
Plantago asiatica	0.085254	Agricultural Weed
Eleocharis congesta	0.085251	Agricultural Weed	Environmental Weed
Sagittaria aginashi	0.085251	Agricultural Weed
Cassia leschenaultiana	0.085212
Desmodium triquetrum	0.085212	Agricultural Weed
Hedyotis tenelliflora	0.085212	Agricultural Weed
Jussiaea linifolia	0.085212	Agricultural Weed	Environmental Weed
Laggera pterodonta	0.085212	Agricultural Weed
Rungia pectinata	0.085212	Agricultural Weed
Spinifex littoreus	0.085212
Trapa maximowiczii	0.085212		Environmental Weed
Oxystelma esculentum	0.085206	Agricultural Weed
Plantago virginica	0.083042	Agricultural Weed
Senecio inaequidens	0.082604	Agricultural Weed	Environmental Weed
Stipa clandestina	0.082342	Agricultural Weed
Melochia concatenata	0.076599	Agricultural Weed
Limnophila indica	0.073831		Environmental Weed
Aster exilis	0.073476	Agricultural Weed
Chloris petraea	0.073476	Agricultural Weed
Eupatorium capillifolium	0.073476	Agricultural Weed
Polygonum densiflorum	0.073476	Agricultural Weed	Environmental Weed
Zanthoxylum fagara	0.073476	Agricultural Weed
Oxalis repens	0.073342	Agricultural Weed
Echinochloa glabrescens	0.073309	Agricultural Weed
Digitaria microbachne	0.073303	Agricultural Weed
Schoenoplectus juncoides	0.073303	Agricultural Weed
Scirpus litoralis	0.073169	Agricultural Weed	Environmental Weed
Scirpus supinus	0.073169	Agricultural Weed
Tragia volubilis	0.073148	Agricultural Weed
Heliotropium angiospermum	0.073139	Agricultural Weed
Blumea laciniata	0.073137
Commelina nudiflora	0.073137	Agricultural Weed
Gonostegia hirta	0.073137	Agricultural Weed
Centaurea diffusa	0.070544	Agricultural Weed	Environmental Weed
Halogeton glomeratus	0.070401	Agricultural Weed	Environmental Weed
Limosella aquatica	0.070391
Sphaerophysa salsula	0.070377	Agricultural Weed	Environmental Weed
Limosella subulata	0.070353
Digitaria pruriens	0.070186
Ludwigia prostrata	0.070052	Agricultural Weed	Environmental Weed
Toxicodendron rydbergii	0.070052	Agricultural Weed	Environmental Weed
Centaurea virgata	0.070049	Agricultural Weed	Environmental Weed
Oxytropis sericea	0.070046
Mosla dianthera	0.070017	Agricultural Weed	Environmental Weed
Asclepias subverticillata	0.070007	Agricultural Weed
Astragalus flavus	0.070007
Astragalus lentiginosus	0.070007
Eugenia cumini	0.070007		Environmental Weed
Rhynchospora caduca	0.070007		Environmental Weed
Rubus sieboldii	0.070007		Environmental Weed
Zigadenus paniculatus	0.070007
Polygonum strigosum	0.069841	Agricultural Weed
Lindernia pyxidaria	0.069838	Agricultural Weed
Fleurya aestuans	0.069835	Agricultural Weed
Duchesnea chrysantha	0.069707	Agricultural Weed
Aneilema japonicum	0.069704	Agricultural Weed
Lindernia angustifolia	0.069672	Agricultural Weed
Ischaemum indicum	0.069668	Agricultural Weed
Lindernia nummularifolia	0.069668
Lobelia zeylanica	0.069668
Ludwigia parviflora	0.069662	Agricultural Weed
Amaranthus palmeri	0.059227	Agricultural Weed
Euphorbia lasiocarpa	0.055007	Agricultural Weed
Veronica polita	0.053238	Agricultural Weed	Environmental Weed
Rumex salicifolius	0.052061
Ambrosia acanthicarpa	0.051984	Agricultural Weed
Dyssodia papposa	0.051952	Agricultural Weed
Orobanche ludoviciana	0.051945
Potentilla rivalis	0.051945
Solanum cardiophyllum	0.051945
Solanum lanceolatum	0.051945
Suaeda moquinii	0.051945
Rumex mexicanus	0.051645	Agricultural Weed
Setaria lutescens	0.051638	Agricultural Weed
Andropogon barbinodis	0.0516
Andropogon saccharoides	0.0516	Agricultural Weed
Aster spinosus	0.0516	Agricultural Weed
Astragalus mollissimus	0.0516
Astragalus nuttallianus	0.0516
Astragalus wootonii	0.0516
Castilleja arvensis	0.0516	Agricultural Weed	Environmental Weed
Chenopodium desiccatum	0.0516
Nicotiana trigonophylla	0.0516	Agricultural Weed
Polypogon interruptus	0.0516
Ranunculus cymbalaria	0.0516
Urtica chamaedryoides	0.0516
Juncus arcticus	0.051466	Agricultural Weed
Malva crispa	0.051466	Agricultural Weed
Oenothera flava	0.051466	Agricultural Weed
Pharbitis purpurea	0.051261	Agricultural Weed
Stellaria ovata	0.051255	Agricultural Weed
Zaleya pentandra	0.038318	Agricultural Weed
Cardamine impatiens	0.034985	Agricultural Weed	Environmental Weed
Suaeda fruticosa	0.034901	Agricultural Weed
Zygophyllum simplex	0.034556	Agricultural Weed
Potamogeton pusillus	0.032037	Agricultural Weed
Euphorbia serrata	0.031817	Agricultural Weed
Stipa trichotoma	0.031605	Agricultural Weed	Environmental Weed
Cyperus longus	0.031488	Agricultural Weed	Environmental Weed
Lappula echinata	0.031478	Agricultural Weed
Boerhavia repens	0.031442	Agricultural Weed
Borreria scabra	0.031441	Agricultural Weed
Oxygonum sinuatum	0.031436	Agricultural Weed
Asystasia schimperi	0.031433	Agricultural Weed
Fimbristylis hispidula	0.031433	Agricultural Weed	Environmental Weed
Hydrocotyle americana	0.031433	Agricultural Weed
Mollugo nudicaulis	0.031433	Agricultural Weed
Chenopodium schraderianum	0.031319	Agricultural Weed
Ipomoea sinensis	0.031272	Agricultural Weed
Fimbristylis squarrosa	0.03127	Agricultural Weed
Acalypha segetalis	0.031269	Agricultural Weed
Alectra vogelii	0.031269	Agricultural Weed
Amaranthus thunbergii	0.031269	Agricultural Weed
Dicerocaryum zanguebarium	0.031269
Dichapetalum cymosum	0.031269	Agricultural Weed
Euphorbia inaequilatera	0.031269	Agricultural Weed
Lopholaena coriifolia	0.031269	Agricultural Weed
Oldenlandia herbacea	0.031269	Agricultural Weed
Oxalis semiloba	0.031269	Agricultural Weed
Senecio latifolius	0.031269	Agricultural Weed
Stoebe vulgaris	0.031269	Agricultural Weed
Striga forbesii	0.031269	Agricultural Weed
Cynoglossum lanceolatum	0.03126	Agricultural Weed
Kyllinga erecta	0.03126	Agricultural Weed
Ludwigia stolonifera	0.03126	Agricultural Weed
Ipomoea coscinosperma	0.031096	Agricultural Weed
Najas pectinata	0.031096	Agricultural Weed
Trigonella hamosa	0.031096	Agricultural Weed
Acacia mellifera	0.031088
Eragrostis aspera	0.031088	Agricultural Weed
Erodium chium	0.031088
Kohautia caespitosa	0.031088
Polygonum limbatum	0.031088	Agricultural Weed
Polygonum senegalense	0.031088	Agricultural Weed
Vernonia poskeana	0.031087	Agricultural Weed
Fimbristylis spathacea	0.025634
Cissampelos pareira	0.025627	Agricultural Weed
Orobanche crenata	0.0085393	Agricultural Weed
Cephalaria syriaca	0.0072721	Agricultural Weed
Digera muricata	0.0072302	Agricultural Weed
Erucaria hispanica	0.0072217	Agricultural Weed
Orobanche aegyptiaca	0.0060528	Agricultural Weed
Sophora alopecuroides	0.00532	Agricultural Weed
Eragrostis pooides	0.004591	Agricultural Weed
Ambrosia trifida	0.0045751	Agricultural Weed	Environmental Weed
Euphorbia oblongata	0.0044437	Agricultural Weed
Artemisia biennis	0.0042747	Agricultural Weed
Diplotaxis erucoides	0.0042491	Agricultural Weed
Rumex dentatus	0.0041657	Agricultural Weed
Amaranthus rudis	0.0041368	Agricultural Weed
Heterotheca subaxillaris	0.0040983	Agricultural Weed	Environmental Weed
Ammannia robusta	0.0039865	Agricultural Weed
Solanum cornutum	0.0039774	Agricultural Weed
Ridolfia segetum	0.0039645	Agricultural Weed
Asperugo procumbens	0.0039332	Agricultural Weed	Environmental Weed
Aster pilosus	0.0039007	Agricultural Weed
Alyssum desertorum	0.003891	Agricultural Weed	Environmental Weed
Holosteum umbellatum	0.003891	Agricultural Weed
Senecio vernalis	0.0038686	Agricultural Weed
Veronica biloba	0.0038203	Agricultural Weed	Environmental Weed
Polygonum monspeliense	0.003814	Agricultural Weed	Environmental Weed
Goldbachia laevigata	0.0037982	Agricultural Weed
Convolvulus betonicifolius	0.0037917	Agricultural Weed
Setaria adhaerens	0.0037916	Agricultural Weed
Euphorbia aleppica	0.0037915	Agricultural Weed
Galium verrucosum	0.0037915	Agricultural Weed
Anthemis pseudocotula	0.0037533	Agricultural Weed
Hyoscyamus reticulatus	0.0037533	Agricultural Weed
Isatis lusitanica	0.0037533	Agricultural Weed
Phyllanthus rotundifolius	0.0037533	Agricultural Weed
Sorghum virgatum	0.0037533	Agricultural Weed
Veronica didyma	0.0036893	Agricultural Weed
Diplotaxis catholica	0.0036798	Agricultural Weed
Chamaesyce serpens	0.0036797	Agricultural Weed
Euphorbia indica	0.0036561	Agricultural Weed
Medicago nigra	0.003641	Agricultural Weed
Capsella rubella	0.003584	Agricultural Weed
Amaranthus bouchonii	0.0035454	Agricultural Weed
Ceratocarpus arenarius	0.0035132	Agricultural Weed
Papaver macrostomum	0.0035071	Agricultural Weed
Linaria spartea	0.003507	Agricultural Weed
Camelina rumelica	0.0035069	Agricultural Weed
Lepidium pinnatifidum	0.0035069	Agricultural Weed
Torularia torulosa	0.0035069	Agricultural Weed
Polygonum argyrocoleum	0.0034801
Corchorus depressus	0.0034771	Agricultural Weed
Acroglochin persicarioides	0.0034749	Agricultural Weed
Galium asperuloides	0.0034749	Agricultural Weed
Solanum xanthocarpum	0.0034747	Agricultural Weed
Neslia apiculata	0.0034688	Agricultural Weed
Arnebia hispidissima	0.0034687	Agricultural Weed
Cleome brachycarpa	0.0034687	Agricultural Weed
Launaea nudicaulis	0.0034687	Agricultural Weed
Leptadenia pyrotechnica	0.0034687	Agricultural Weed
Polygonum plebejum	0.0034687	Agricultural Weed
Salsola baryosma	0.0034687	Agricultural Weed
Tribulus longipetalus	0.0034687	Agricultural Weed
Ceratocephala falcata	0.0034686
Rumex chalepensis	0.0034686	Agricultural Weed
Anchusa stylosa	0.0034685
Asphodelus tenuifolius	0.0034685	Agricultural Weed
Boreava aptera	0.0034685
Chamaesyce humifusa	0.0034685
Chamaesyce humistrata	0.0034685	Agricultural Weed
Trifolium suaveolens	0.0034685
Vinca difformis	0.0034685		Environmental Weed
Silene conoidea	0.0025463	Agricultural Weed
Circaea lutetiana	0.0018103	Agricultural Weed
Juncus compressus	0.0016055	Agricultural Weed	Environmental Weed
Oenanthe silaifolia	0.0015991	Agricultural Weed
Rubus canescens	0.0015991	Agricultural Weed
Bidens frondosa	0.0011707	Agricultural Weed	Environmental Weed
Rumex maritimus	0.00095852	Agricultural Weed
Lindernia dubia	0.00090842	Agricultural Weed	Environmental Weed
Salsola collina	0.00090823	Agricultural Weed	Environmental Weed
Muhlenbergia schreberi	0.00090516	Agricultural Weed	Environmental Weed
Polygonum polystachyum	0.00087935	Agricultural Weed	Environmental Weed
Cuscuta reflexa	0.0008698	Agricultural Weed
Eragrostis diffusa	0.00086338	Agricultural Weed
Bidens cernua	0.00081578	Agricultural Weed	Environmental Weed
Rorippa austriaca	0.00077971	Agricultural Weed	Environmental Weed
Chenopodium polyspermum	0.00077753	Agricultural Weed	Environmental Weed
Triglochin palustris	0.00077408
Potamogeton gramineus	0.00077108	Agricultural Weed	Environmental Weed
Potamogeton nodosus	0.00076807	Agricultural Weed
Galium parisiense	0.00076776	Agricultural Weed	Environmental Weed
Salsola iberica	0.00074204	Agricultural Weed	Environmental Weed
Scirpus tabernaemontani	0.00073872	Agricultural Weed	Environmental Weed
Senecio squalidus	0.00073872	Agricultural Weed
Triglochin maritima	0.00073872	Agricultural Weed
Scirpus acutus	0.00073581	Agricultural Weed	Environmental Weed
Polygonum coccineum	0.00073565	Agricultural Weed	Environmental Weed
Helianthus petiolaris	0.00073555	Agricultural Weed	Environmental Weed
Plantago aristata	0.00073555	Agricultural Weed	Environmental Weed
Scirpus fluviatilis	0.00073555	Agricultural Weed
Sium suave	0.00073555	Agricultural Weed	Environmental Weed
Verbena bracteata	0.00073555	Agricultural Weed	Environmental Weed
Cirsium undulatum	0.00073255	Agricultural Weed
Monolepis nuttalliana	0.00073239	Agricultural Weed
Potamogeton richardsonii	0.00073239	Agricultural Weed	Environmental Weed
Sibara virginica	0.00073239	Agricultural Weed
Centaurea squarrosa	0.00072923	Agricultural Weed
Lactuca canadensis	0.00072923	Agricultural Weed	Environmental Weed
Mirabilis linearis	0.00072923	Agricultural Weed
Myriophyllum sibiricum	0.00072923	Agricultural Weed
Polygonum ramosissimum	0.00072923	Agricultural Weed	Environmental Weed
Potamogeton amplifolius	0.00072923	Agricultural Weed
Potamogeton zosteriformis	0.00072923	Agricultural Weed
Pulicaria paludosa	0.00072923
Scirpus americanus	0.00072923	Agricultural Weed
Silene antirrhina	0.00072923	Agricultural Weed
Rorippa sinuata	0.00069718	Agricultural Weed	Environmental Weed
Veronica americana	0.00069703
Equisetum laevigatum	0.00069402	Agricultural Weed	Environmental Weed
Eriochloa gracilis	0.00069402	Agricultural Weed
Leptochloa fascicularis	0.00069402	Agricultural Weed	Environmental Weed
Plagiobothrys mollis	0.00069402		Environmental Weed
Cytisus striatus	0.00069386		Environmental Weed
Salsola vermiculata	0.00069102	Agricultural Weed
Centaurea sulphurea	0.00069089
Acaena pallida	0.0006907
Alopecurus carolinianus	0.0006907
Amblyopappus pusillus	0.0006907
Amsinckia spectabilis	0.0006907
Angelica genuflexa	0.0006907
Arenaria paludicola	0.0006907
Artemisia douglasiana	0.0006907	Agricultural Weed
Aster bernardinus	0.0006907
Aster lentus	0.0006907
Astragalus asymmetricus	0.0006907	Agricultural Weed
Astragalus pomonensis	0.0006907
Astragalus pycnostachyus	0.0006907
Atriplex californica	0.0006907
Atriplex watsonii	0.0006907
Azolla mexicana	0.0006907
Baccharis douglasii	0.0006907
Bacopa eisenii	0.0006907	Agricultural Weed
Bidens laevis	0.0006907
Botrychium crenulatum	0.0006907
Bromus arizonicus	0.0006907	Agricultural Weed
Calamagrostis bolanderi	0.0006907
Calamagrostis crassiglumis	0.0006907
Calamagrostis nutkaensis	0.0006907
Callitriche trochlearis	0.0006907
Campanula californica	0.0006907
Cardamine oligosperma	0.0006907	Agricultural Weed
Carex californica	0.0006907
Carex cephalophora	0.0006907
Carex comosa	0.0006907	Agricultural Weed
Carex hystricina	0.0006907
Carex lasiocarpa	0.0006907	Agricultural Weed	Environmental Weed
Carex leavenworthii	0.0006907
Carex leptalea	0.0006907
Carex lyngbyei	0.0006907
Carex vulpinoidea	0.0006907
Carthamus baeticus	0.0006907		Environmental Weed
Castilleja ambigua	0.0006907
Castilleja uliginosa	0.0006907
Centaurium trichanthum	0.0006907
Chorizanthe diffusa	0.0006907
Cirsium crassicaule	0.0006907
Cirsium hydrophilum	0.0006907
Cirsium loncholepis	0.0006907
Cirsium ochrocentrum	0.0006907	Agricultural Weed
Cirsium pastoris	0.0006907	Agricultural Weed
Cladium californicum	0.0006907
Claytonia palustris	0.0006907
Cordylanthus maritimus	0.0006907
Cordylanthus mollis	0.0006907
Crassula connata	0.0006907
Cressa truxillensis	0.0006907
Crockeria chrysantha	0.0006907	Agricultural Weed
Cyperus aristatus	0.0006907	Agricultural Weed
Damasonium californicum	0.0006907
Elatine ambigua	0.0006907	Agricultural Weed
Elatine chilensis	0.0006907
Elatine gracilis	0.0006907
Eleocharis quadrangulata	0.0006907	Agricultural Weed
Eleocharis thermalis	0.0006907
Elymus multisetus	0.0006907	Agricultural Weed
Epilobium paniculatum	0.0006907	Agricultural Weed
Erectites glomerata	0.0006907		Environmental Weed
Erectites minima	0.0006907		Environmental Weed
Eriochloa acuminata	0.0006907
Eryngium aristulatum	0.0006907
Eryngium articulatum	0.0006907
Euthamia occidentalis	0.0006907
Fimbristylis thermalis	0.0006907
Frankenia palmeri	0.0006907
Gaura drummondii	0.0006907
Glyceria leptostachya	0.0006907
Glyceria occidentalis	0.0006907
Gnaphalium stramineum	0.0006907		Environmental Weed
Gratiola heterosepala	0.0006907
Hemizonia kelloggii	0.0006907	Agricultural Weed
Hemizonia parryi	0.0006907
Howellia aquatilis	0.0006907
Hypericum anagalloides	0.0006907
Hypericum mutilum	0.0006907
Imperata brevifolia	0.0006907
Isocoma menziesii	0.0006907
Isoetes orcuttii	0.0006907
Jaumea carnosa	0.0006907
Juncus lesueurii	0.0006907
Juncus nodosus	0.0006907
Juncus supiniformis	0.0006907
Lathyrus jepsonii	0.0006907
Lathyrus lusseri	0.0006907		Environmental Weed
Lepidium oxycarpum	0.0006907
Lilaeopsis masonii	0.0006907
Lilaeopsis occidentalis	0.0006907
Limonium californicum	0.0006907
Limonium ramosissimum	0.0006907		Environmental Weed
Limosella acaulis	0.0006907
Linaria pinifolia	0.0006907
Ludwigia hexapetala	0.0006907		Environmental Weed
Lupinus formosus	0.0006907
Marsilea oligospora	0.0006907
Monanthochloe littoralis	0.0006907
Myosotis latifolia	0.0006907		Environmental Weed
Myosotis verna	0.0006907
Nama stenocarpum	0.0006907
Navarretia fossalis	0.0006907
Nicotiana bigelovii	0.0006907	Agricultural Weed
Oenothera dentata	0.0006907	Agricultural Weed
Ophioglossum pusillum	0.0006907
Panicum texanum	0.0006907	Agricultural Weed
Phacelia ciliata	0.0006907	Agricultural Weed
Phyla lanceolata	0.0006907
Physalis acutifolia	0.0006907	Agricultural Weed
Plantago rhodosperma	0.0006907
Plantago subnuda	0.0006907
Polygonum marinense	0.0006907
Polypogon australis	0.0006907		Environmental Weed
Potamogeton diversifolius	0.0006907
Potamogeton epihydrus	0.0006907
Potamogeton filiformis	0.0006907
Potamogeton foliosus	0.0006907
Potamogeton latifolius	0.0006907
Potamogeton robbinsii	0.0006907
Potentilla hickmanii	0.0006907
Potentilla newberryi	0.0006907
Prosopis strombulifera	0.0006907
Puccinellia grandis	0.0006907
Puccinellia pumila	0.0006907
Pyrrocoma racemosa	0.0006907
Ranunculus californicus	0.0006907
Ranunculus hydrocharoides	0.0006907
Ranunculus lobbii	0.0006907
Ranunculus pusillus	0.0006907
Rhynchospora alba	0.0006907
Rhynchospora californica	0.0006907
Rhynchospora capitellata	0.0006907
Rhynchospora globularis	0.0006907
Rorippa gambellii	0.0006907
Rubus pensilvanicus	0.0006907
Sagittaria sanfordii	0.0006907
Salicornia bigelovii	0.0006907
Salicornia subterminalis	0.0006907
Salicornia virginica	0.0006907
Salsola paulsenii	0.0006907		Environmental Weed
Scheuchzeria palustris	0.0006907
Scirpus heterochaetus	0.0006907
Scirpus koilolepis	0.0006907
Scirpus robustus	0.0006907
Scirpus subterminalis	0.0006907
Senecio hydrophilus	0.0006907
Sidalcea calycosa	0.0006907
Sidalcea stipularis	0.0006907
Smilax jamesii	0.0006907
Solidago occidentalis	0.0006907	Agricultural Weed
Sparganium natans	0.0006907
Spartina foliosa	0.0006907
Spergularia canadensis	0.0006907
Spergularia macrotheca	0.0006907
Stephanomeria exigua	0.0006907
Stephanomeria virgata	0.0006907
Suaeda californica	0.0006907
Suaeda esteroa	0.0006907
Trichocoronis wrightii	0.0006907
Trichostema lanceolatum	0.0006907	Agricultural Weed
Triglochin concinna	0.0006907
Wislizenia refracta	0.0006907	Agricultural Weed
Wyethia helenioides	0.0006907	Agricultural Weed
Lepyrodiclis holosteoides	0.00064822	Agricultural Weed	Environmental Weed
Cuscuta monogyna	0.00061434	Agricultural Weed
Mycelis muralis	0.00060457	Agricultural Weed	Environmental Weed
Euphorbia virgata	0.00060141	Agricultural Weed
Lactuca tatarica	0.00060141	Agricultural Weed	Environmental Weed
Oxalis europaea	0.00056614	Agricultural Weed
Mazus japonicus	0.00056604	Agricultural Weed
Orobanche cumana	0.00056288	Agricultural Weed
Polypogon fugax	0.00052761	Agricultural Weed
Digitaria henryi	0.00052751	Agricultural Weed
Eragrostis nigra	0.0005247	Agricultural Weed	Environmental Weed
Nuphar polysepala	0.00052135	Agricultural Weed	Environmental Weed
Salix exigua	0.00052135	Agricultural Weed	Environmental Weed
Digitaria scalarum	0.00051803	Agricultural Weed
Eleocharis macrostachya	0.00051803	Agricultural Weed
Lemna minuscula	0.00051803	Agricultural Weed
Salix gooddingii	0.00051803	Agricultural Weed
Salix laevigata	0.00051803	Agricultural Weed
Oenothera parviflora	0.00050579	Agricultural Weed
Theligonum cynocrambe	0.0004959	Agricultural Weed
Chenopodium strictum	0.0004727	Agricultural Weed
Matricaria inodora	0.00047062	Agricultural Weed
Galeopsis bifida	0.00047052	Agricultural Weed
Najas minor	0.00047043	Agricultural Weed	Environmental Weed
Odontites verna	0.00046742	Agricultural Weed
Rumex longifolius	0.00046094	Agricultural Weed
Rumex thyrsiflorus	0.00046094	Agricultural Weed
Trachynia distachya	0.00046085	Agricultural Weed
Oxalis fontana	0.00043822	Agricultural Weed
Rumex stenophyllus	0.00043733	Agricultural Weed	Environmental Weed
Polygonum pensylvanicum	0.00043506	Agricultural Weed
Dracocephalum thymiflorum	0.00043417	Agricultural Weed
Lamium hybridum	0.00043417	Agricultural Weed	Environmental Weed
Chenopodium urbicum	0.00042892	Agricultural Weed
Cirsium discolor	0.00042889	Agricultural Weed
Cyclachaena xanthiifolia	0.00042883
Hieracium umbellatum	0.00042873	Agricultural Weed	Environmental Weed
Myriophyllum exalbescens	0.00042557	Agricultural Weed	Environmental Weed
Physalis heterophylla	0.00042557	Agricultural Weed
Polygonum sagittatum	0.00042557	Agricultural Weed
Solanum ptycanthum	0.00042557	Agricultural Weed
Veronica verna	0.00042276	Agricultural Weed	Environmental Weed
Veronica triphyllos	0.0004226	Agricultural Weed	Environmental Weed
Acalypha virginica	0.00042241	Agricultural Weed	Environmental Weed
Cirsium incanum	0.00042241	Agricultural Weed
Corispermum hyssopifolium	0.00042241	Agricultural Weed
Corispermum nitidum	0.00042241	Agricultural Weed	Environmental Weed
Euphorbia agraria	0.00042241	Agricultural Weed	Environmental Weed
Helianthus x laetiflorus	0.00042241	Agricultural Weed	Environmental Weed
Hieracium kalmii	0.00042241	Agricultural Weed	Environmental Weed
Hieracium lachenalii	0.00042241	Agricultural Weed	Environmental Weed
Melandrium album	0.00042241	Agricultural Weed
Vincetoxicum nigrum	0.00042241	Agricultural Weed	Environmental Weed
Vincetoxicum rossicum	0.00042241	Agricultural Weed	Environmental Weed
Salsola pestifer	0.00040618	Agricultural Weed
Plantago rugelii	0.00040196	Agricultural Weed
Hieracium x floribundum	0.00039896	Agricultural Weed	Environmental Weed
Brachyactis ciliata	0.00039653	Agricultural Weed
Lactuca muralis	0.00039653	Agricultural Weed	Environmental Weed
Centaurea pratensis	0.0003958	Agricultural Weed	Environmental Weed
Bidens connata	0.00039564	Agricultural Weed	Environmental Weed
Centaurea debeauxii	0.00039564
Potamogeton distinctus	0.00039378	Agricultural Weed	Environmental Weed
Myosoton aquaticum	0.00039372	Agricultural Weed	Environmental Weed
Agrostis spica-venti	0.00039337	Agricultural Weed	Environmental Weed
Barbarea orthoceras	0.00039337	Agricultural Weed	Environmental Weed
Brassica alba	0.00039337	Agricultural Weed	Environmental Weed
Cuscuta japonica	0.00039337	Agricultural Weed
Cyperus amuricus	0.00039337	Agricultural Weed	Environmental Weed
Linaria minor	0.00039337	Agricultural Weed
Lycium halimifolium	0.00039337	Agricultural Weed
Trifolium agrarium	0.00039337	Agricultural Weed	Environmental Weed
Ceratocephala testiculata	0.00039055		Environmental Weed
Hieracium piloselloides	0.00039036	Agricultural Weed	Environmental Weed
Convolvulus sepium	0.0003903	Agricultural Weed
Polygonum caespitosum	0.00039021	Agricultural Weed	Environmental Weed
Cirsium flodmanii	0.0003902	Agricultural Weed
Hackelia floribunda	0.0003902	Agricultural Weed
Lactuca pulchella	0.0003902	Agricultural Weed	Environmental Weed
Lappula occidentalis	0.0003902	Agricultural Weed
Lygodesmia juncea	0.0003902	Agricultural Weed
Polygonum scabrum	0.0003902	Agricultural Weed
Vicia dasycarpa	0.0003902	Agricultural Weed	Environmental Weed
Vulpia octoflora	0.0003902	Agricultural Weed
Descurainia pinnata	0.00038736	Agricultural Weed	Environmental Weed
Amaranthus tuberculatus	0.0003872	Agricultural Weed
Milium vernale	0.0003872		Environmental Weed
Salicornia rubra	0.0003872	Agricultural Weed	Environmental Weed
Scirpus nevadensis	0.0003872	Agricultural Weed	Environmental Weed
Suaeda calceoliformis	0.0003872	Agricultural Weed	Environmental Weed
Alliaria officinalis	0.00038714	Agricultural Weed	Environmental Weed
Ampelamus albidus	0.00038704	Agricultural Weed	Environmental Weed
Bidens aristosa	0.00038704	Agricultural Weed
Bidens beckii	0.00038704	Agricultural Weed	Environmental Weed
Bidens comosa	0.00038704	Agricultural Weed	Environmental Weed
Chenopodium gigantospermum	0.00038704	Agricultural Weed	Environmental Weed
Elodea longivaginata	0.00038704		Environmental Weed
Eupatorium fistulosum	0.00038704	Agricultural Weed
Gnaphalium palustre	0.00038704
Hieracium canadense	0.00038704	Agricultural Weed	Environmental Weed
Iva annua	0.00038704	Agricultural Weed
Oxytropis monticola	0.00038704
Senecio glabellus	0.00038704	Agricultural Weed
Smilax rotundifolia	0.00038704	Agricultural Weed	Environmental Weed
Symphoricarpos occidentalis	0.00038704	Agricultural Weed
Ventenata dubia	0.00038704		Environmental Weed
Centaurea triumfettii	0.00038407	Agricultural Weed	Environmental Weed
Distichlis stricta	0.00038407	Agricultural Weed
Silene csereii	0.00038404	Agricultural Weed
Aster tradescantii	0.00038397	Agricultural Weed	Environmental Weed
Acalypha rhomboidea	0.00038388	Agricultural Weed
Achillea lanulosa	0.00038388	Agricultural Weed
Acnida altissima	0.00038388	Agricultural Weed
Agropyron triticeum	0.00038388	Agricultural Weed	Environmental Weed
Agrostis interrupta	0.00038388	Agricultural Weed	Environmental Weed
Allium textile	0.00038388	Agricultural Weed
Apocynum sibiricum	0.00038388	Agricultural Weed
Asclepias viridiflora	0.00038388	Agricultural Weed
Aster simplex	0.00038388	Agricultural Weed
Astragalus pectinatus	0.00038388	Agricultural Weed
Atriplex argentea	0.00038388	Agricultural Weed
Bidens polylepis	0.00038388		Environmental Weed
Bidens vulgata	0.00038388	Agricultural Weed
Brassica arvensis	0.00038388	Agricultural Weed	Environmental Weed
Carex kobomugi	0.00038388		Environmental Weed
Centaurea x moncktonii	0.00038388	Agricultural Weed
Cerastium dubium	0.00038388		Environmental Weed
Cerastium nutans	0.00038388	Agricultural Weed
Chamaesyce serpyllifolia	0.00038388	Agricultural Weed
Chenopodium pratericola	0.00038388	Agricultural Weed
Chenopodium simplex	0.00038388	Agricultural Weed	Environmental Weed
Chrysothamnus nauseosus	0.00038388	Agricultural Weed
Chrysothamnus viscidiflorus	0.00038388	Agricultural Weed
Cicuta bulbifera	0.00038388	Agricultural Weed
Cirsium altissimum	0.00038388	Agricultural Weed
Cruciata pedemontana	0.00038388
Cynanchum louiseae	0.00038388	Agricultural Weed	Environmental Weed
Cynanchum nigrum	0.00038388	Agricultural Weed	Environmental Weed
Cynanchum rossicum	0.00038388	Agricultural Weed	Environmental Weed
Delphinium glaucum	0.00038388	Agricultural Weed
Dennstaedtia punctilobula	0.00038388	Agricultural Weed
Descurainia richardsonii	0.00038388	Agricultural Weed	Environmental Weed
Echinochloa pungens	0.00038388	Agricultural Weed
Ericameria nauseosa	0.00038388	Agricultural Weed
Erigeron strigosus	0.00038388	Agricultural Weed
Erysimum inconspicuum	0.00038388	Agricultural Weed
Eupatorium maculatum	0.00038388	Agricultural Weed
Euphorbia lucida	0.00038388
Euphorbia preslii	0.00038388	Agricultural Weed
Euphorbia vermiculata	0.00038388	Agricultural Weed
Festuca octoflora	0.00038388	Agricultural Weed
Franseria acanthicarpa	0.00038388	Agricultural Weed
Galium humifusum	0.00038388		Environmental Weed
Gaura odorata	0.00038388	Agricultural Weed
Gnaphalium obtusifolium	0.00038388	Agricultural Weed
Gutierrezia sarothrae	0.00038388	Agricultural Weed	Environmental Weed
Helenium flexuosum	0.00038388	Agricultural Weed
Helenium nudiflorum	0.00038388	Agricultural Weed
Hieracium florentinum	0.00038388	Agricultural Weed
Hieracium floribundum	0.00038388	Agricultural Weed	Environmental Weed
Juncus balticus	0.00038388	Agricultural Weed
Lactuca biennis	0.00038388	Agricultural Weed
Ledum groenlandicum	0.00038388	Agricultural Weed
Ludwigia grandiflora	0.00038388		Environmental Weed
Lycopus americanus	0.00038388	Agricultural Weed
Lycopus uniflorus	0.00038388	Agricultural Weed
Machaeranthera pinnatifida	0.00038388	Agricultural Weed
Madia glomerata	0.00038388	Agricultural Weed
Muhlenbergia frondosa	0.00038388	Agricultural Weed
Najas flexilis	0.00038388	Agricultural Weed
Oenothera nuttallii	0.00038388	Agricultural Weed
Opuntia fragilis	0.00038388	Agricultural Weed
Oxytropis macounii	0.00038388	Agricultural Weed
Panicum gattingeri	0.00038388	Agricultural Weed
Physalis longifolia	0.00038388	Agricultural Weed
Physalis subglabrata	0.00038388	Agricultural Weed
Plantago purshii	0.00038388	Agricultural Weed
Polygonum achoreum	0.00038388	Agricultural Weed
Polygonum bistortoides	0.00038388	Agricultural Weed
Polygonum cespitosum	0.00038388		Environmental Weed
Polygonum cilinode	0.00038388	Agricultural Weed
Polygonum scandens	0.00038388	Agricultural Weed
Potamogeton vaginatus	0.00038388	Agricultural Weed
Potamogeton zosterifolius	0.00038388
Rhinanthus crista-galli	0.00038388	Agricultural Weed
Ribes hirtellum	0.00038388	Agricultural Weed
Ribes inerme	0.00038388	Agricultural Weed
Ribes missouriense	0.00038388	Agricultural Weed
Ribes oxyacanthoides	0.00038388	Agricultural Weed
Rubus hispidus	0.00038388	Agricultural Weed
Rudbeckia serotina	0.00038388	Agricultural Weed
Rumex domesticus	0.00038388	Agricultural Weed	Environmental Weed
Rumex occidentalis	0.00038388	Agricultural Weed
Rumex pseudonatronatus	0.00038388	Agricultural Weed
Rumex venosus	0.00038388	Agricultural Weed
Sarcobatus vermiculatus	0.00038388	Agricultural Weed
Scirpus cyperinus	0.00038388	Agricultural Weed
Scrophularia lanceolata	0.00038388	Agricultural Weed
Sonchus glabrescens	0.00038388	Agricultural Weed
Sonchus uliginosus	0.00038388	Agricultural Weed
Sparganium eurycarpum	0.00038388	Agricultural Weed
Spergula morisonii	0.00038388		Environmental Weed
Suckleya suckleyana	0.00038388	Agricultural Weed
Teucrium canadense	0.00038388	Agricultural Weed
Tragopogon major	0.00038388	Agricultural Weed
Typha x glauca	0.00038388	Agricultural Weed	Environmental Weed
Urtica gracilis	0.00038388	Agricultural Weed
Urtica procera	0.00038388	Agricultural Weed
Vallisneria americana	0.00038388	Agricultural Weed	Environmental Weed
Zigadenus gramineus	0.00038388	Agricultural Weed
Turgenia latifolia	0.00037405	Agricultural Weed
Sporobolus poiretii	0.00036254	Agricultural Weed	Environmental Weed
Veronica cymbalaria	0.00036194	Agricultural Weed
Anthemis altissima	0.00036185	Agricultural Weed
Centaurea jacea x nigra	0.00035711
Hieracium atratum	0.00035711
Hieracium laevigatum	0.00035711
Ambrosia tomentosa	0.000355	Agricultural Weed	Environmental Weed
Brassica incana	0.00035484
Cruciata laevipes	0.00035484	Agricultural Weed	Environmental Weed
Lychnis githago	0.00035484		Environmental Weed
Solanum dubium	0.00035426	Agricultural Weed
Chenopodium serotinum	0.00035177	Agricultural Weed
Ambrosia discolor	0.00035168	Agricultural Weed
Asclepias galioides	0.00035168	Agricultural Weed
Diodia virginiana	0.00035168	Agricultural Weed
Ellisia nyctelea	0.00035168	Agricultural Weed
Lepidium repens	0.00035168	Agricultural Weed
Lippia cuneifolia	0.00035168	Agricultural Weed
Nechamandra alternifolia	0.00035168
Specularia perfoliata	0.00035168
Stachys sieboldii	0.00035168
Impatiens ecalcarata	0.00034867		Environmental Weed
Lysimachia thyrsiflora	0.00034867	Agricultural Weed	Environmental Weed
Lythrum alatum x virgatum	0.00034867		Environmental Weed
Muhlenbergia asperifolia	0.00034867		Environmental Weed
Plagiobothrys scouleri	0.00034867		Environmental Weed
Plantago elongata	0.00034867	Agricultural Weed	Environmental Weed
Ranunculus natans	0.00034867		Environmental Weed
Sagittaria cuneata	0.00034867		Environmental Weed
Subularia aquatica	0.00034867		Environmental Weed
Clinopodium umbrosum	0.00034861	Agricultural Weed
Nymphaea polysepela	0.00034861		Environmental Weed
Veronica javanica	0.00034861	Agricultural Weed
Cardamine occidentalis	0.00034851		Environmental Weed
Carex flava	0.00034851		Environmental Weed
Carex nebrascensis	0.00034851		Environmental Weed
Carex rostrata	0.00034851		Environmental Weed
Centaurea vulgaris	0.00034851
Guizotia scabra	0.00034851	Agricultural Weed
Packera glabella	0.00034851	Agricultural Weed
Blepharis ciliaris	0.00034567	Agricultural Weed
Heleochloa schoenoides	0.00034567
Heliotropium zeylanicum	0.00034567	Agricultural Weed
Drymaria arenarioides	0.00034554	Agricultural Weed
Arundinella hookeri	0.00034545	Agricultural Weed
Campanula floridana	0.00034535		Environmental Weed
Euphorbia humistrata	0.00034535	Agricultural Weed	Environmental Weed
Muscari atlanticum	0.00034535		Environmental Weed
Muscari comosus	0.00034535
Leontice leontopetalum	0.00032354	Agricultural Weed
Alyssum hirsutum	0.00032332	Agricultural Weed
Medicago x varia	0.00029775	Agricultural Weed
Chenopodium aristatum	0.00029459	Agricultural Weed
Oxalis dillenii	0.00029152	Agricultural Weed
Solanum coagulans	0.00029102
Scirpus lacustris	0.00028861	Agricultural Weed	Environmental Weed
Atriplex micrantha	0.00028826	Agricultural Weed
Filaginella uliginosa	0.00028826	Agricultural Weed
Adonis dentata	0.00028501	Agricultural Weed
Centaurea pallescens	0.00028501	Agricultural Weed
Cynomorium coccineum	0.00028501	Agricultural Weed
Bryonia cretica	0.00025954		Environmental Weed
Lycopus lucidus	0.00025922	Agricultural Weed
Monochoria korsakowii	0.00025922	Agricultural Weed	Environmental Weed
Chamaenerion angustifolium	0.00025606	Agricultural Weed	Environmental Weed
Cyperus serotinus	0.00025606	Agricultural Weed
Atriplex oblongifolia	0.00024973	Agricultural Weed
Euphrasia officinalis	0.00024973	Agricultural Weed
Filago vulgaris	0.00024973	Agricultural Weed
Galeopsis ladanum	0.00024973	Agricultural Weed
Hieracium sabaudum	0.00024973	Agricultural Weed	Environmental Weed
Oenothera muricata	0.00024973	Agricultural Weed
Sparganium emersum	0.00024973	Agricultural Weed
Chenopodium salinum	0.00022296	Agricultural Weed
Persicaria bungeana	0.00022296	Agricultural Weed
Blitum capitatum	0.00022069	Agricultural Weed
Calamintha clinopodium	0.00022069	Agricultural Weed
Hieracium maculatum	0.00022069	Agricultural Weed
Impatiens roylei	0.00022069	Agricultural Weed
Ixeris chinensis	0.00022069	Agricultural Weed
Juncus leschenaultii	0.00022069	Agricultural Weed
Melandrium noctiflorum	0.00022069	Agricultural Weed
Polygonum fagopyrum	0.00022069	Agricultural Weed
Polygonum japonicum	0.00022069	Agricultural Weed
Polygonum longisetum	0.00022069	Agricultural Weed
Ranunculus japonicus	0.00022069	Agricultural Weed
Ribes sylvestre	0.00022069	Agricultural Weed
Rorippa cantoniensis	0.00022069	Agricultural Weed
Stellaria alsine	0.00022069	Agricultural Weed	Environmental Weed
Symphoricarpos racemosus	0.00022069	Agricultural Weed
Veronica undulata	0.00022069	Agricultural Weed
Ranunculus chinensis	0.00021762	Agricultural Weed
Cirsium setosum	0.00021753	Agricultural Weed
Corispermum declinatum	0.00021753	Agricultural Weed
Dodartia orientalis	0.00021753	Agricultural Weed
Equisetum pratense	0.00021753	Agricultural Weed
Eragrostis multicaulis	0.00021753	Agricultural Weed
Lactuca sibirica	0.00021753	Agricultural Weed
Lappula myosotis	0.00021753	Agricultural Weed
Lappula redowskii	0.00021753	Agricultural Weed
Lemna paucicostata	0.00021753	Agricultural Weed	Environmental Weed
Lycopsis orientalis	0.00021753	Agricultural Weed
Polygonum hastato-sagittatum	0.00021753	Agricultural Weed
Polygonum senticosum	0.00021753	Agricultural Weed
Vallisneria asiatica	0.00021753	Agricultural Weed
Convolvulvus arvensis	0.00021136
Convolvulvus sepium	0.00021136
Ranunculus cantoniensis	0.00018251	Agricultural Weed
Clinopodium gracile	0.00018216	Agricultural Weed
Echinochloa oryzicola	0.00018216	Agricultural Weed
Hydrodictyon reticulatum	0.00018216		Environmental Weed
Lactuca indica	0.00018216	Agricultural Weed
Potamogeton cristatus	0.00018216	Agricultural Weed	Environmental Weed
Ranunculus sieboldii	0.00018216	Agricultural Weed
Scirpus lineolatus	0.00018216	Agricultural Weed
Scirpus wallichii	0.00018216	Agricultural Weed
Hibiscus asper	0.00018127	Agricultural Weed
Wedelia chinensis	0.00017919	Agricultural Weed
Ajuga bracteosa	0.0001791	Agricultural Weed
Cyanotis vaga	0.0001791	Agricultural Weed
Digitaria cruciata	0.0001791	Agricultural Weed
Equisetum diffusum	0.0001791	Agricultural Weed
Fagopyrum gracilipes	0.0001791	Agricultural Weed
Persicaria pubescens	0.0001791
Pycreus pumilus	0.0001791	Agricultural Weed
Scurrula parasitica	0.0001791
Blumea hieracifolia	0.000179
Eriocaulon sieboldtianum	0.000179	Agricultural Weed	Environmental Weed
Lactuca formosana	0.000179	Agricultural Weed
Leucas mollissima	0.000179	Agricultural Weed
Potentilla discolor	0.000179	Agricultural Weed
Pycreus globosus	0.000179	Agricultural Weed	Environmental Weed
Rorippa atrovirens	0.000179	Agricultural Weed
Rumex nipponicus	0.000179
Sagina maxima	0.000179
Spirodela oligorrhiza	0.000179	Agricultural Weed
Acacia seyal	0.00017309	Agricultural Weed
Marsilea minuta	0.00017309	Agricultural Weed
Carex nubigena	0.00017302	Agricultural Weed
Mazus delavayi	0.00017302	Agricultural Weed
Sonchus wightianus	0.00017302	Agricultural Weed
Commelina hasskarlii	0.00017287	Agricultural Weed
Cardaminopsis arenosa	0.00011559	Agricultural Weed
Anthemis ruthenica	8.8818e-05	Agricultural Weed
Legousia hybrida	8.8818e-05	Agricultural Weed
Cirsium oleraceum	8.6546e-05	Agricultural Weed	Environmental Weed
Valerianella carinata	8.6546e-05	Agricultural Weed
Cuscuta lupuliformis	8.3383e-05
Eriophorum latifolium	8.3383e-05
Torilis leptophylla	7.7598e-05	Agricultural Weed
Althaea hirsuta	7.7249e-05	Agricultural Weed
Anacyclus clavatus	7.7249e-05	Agricultural Weed
Galeopsis segetum	7.7249e-05	Agricultural Weed
Solanum luteum	7.7249e-05	Agricultural Weed
Veronica praecox	7.7249e-05	Agricultural Weed
Calystegia dahurica	5.4342e-05	Agricultural Weed
Carduus hamulosus	5.0289e-05	Agricultural Weed
Elatine alsinastrum	5.0289e-05
Moenchia mantica	5.0289e-05
Pulicaria vulgaris	5.0289e-05	Agricultural Weed
Trisetum paniceum	5.0289e-05
Ixeris polycephala	4.8365e-05	Agricultural Weed
Humulus scandens	4.8112e-05	Agricultural Weed	Environmental Weed
Artemisia japonica	4.8017e-05	Agricultural Weed
Callitriche japonica	4.8017e-05	Agricultural Weed
Cerastium caespitosum	4.8017e-05	Agricultural Weed
Cicerbita macrophylla	4.8017e-05	Agricultural Weed
Cyperus microiria	4.8017e-05	Agricultural Weed
Cyperus nipponicus	4.8017e-05	Agricultural Weed
Draba muralis	4.8017e-05	Agricultural Weed
Eriocaulon robustius	4.8017e-05	Agricultural Weed	Environmental Weed
Euphorbia humifusa	4.8017e-05	Agricultural Weed
Inula japonica	4.8017e-05	Agricultural Weed
Ixeris dentata	4.8017e-05	Agricultural Weed
Lapsana apogonoides	4.8017e-05	Agricultural Weed
Leersia japonica	4.8017e-05	Agricultural Weed	Environmental Weed
Mosla punctulata	4.8017e-05	Agricultural Weed
Paspalum thunbergii	4.8017e-05	Agricultural Weed
Persicaria wallichii	4.8017e-05	Agricultural Weed	Environmental Weed
Phyllanthus matsumurae	4.8017e-05	Agricultural Weed
Poa acroleuca	4.8017e-05	Agricultural Weed
Poa sphondylodes	4.8017e-05	Agricultural Weed
Polygonum conspicuum	4.8017e-05	Agricultural Weed
Potentilla fragarioides	4.8017e-05	Agricultural Weed
Rumex japonicus	4.8017e-05	Agricultural Weed
Sagina japonica	4.8017e-05	Agricultural Weed
Scirpus triqueter	4.8017e-05	Agricultural Weed	Environmental Weed
Sedum bulbiferum	4.8017e-05	Agricultural Weed
Senecio fluviatilis	4.8017e-05	Agricultural Weed
Siegesbeckia pubescens	4.8017e-05	Agricultural Weed
Sonchus brachyotus	4.8017e-05	Agricultural Weed
Stellaria neglecta	4.8017e-05
Thesium chinense	4.8017e-05	Agricultural Weed
Trigonotis peduncularis	4.8017e-05	Agricultural Weed
Cyperus fuscus	4.5169e-05	Agricultural Weed
Artemisia sieversiana	4.495e-05	Agricultural Weed
Urtica cannabina	4.495e-05	Agricultural Weed
Ajuga multiflora	4.4854e-05	Agricultural Weed
Amaranthus mangostanus	4.4854e-05	Agricultural Weed
Amphicarpaea edgeworthii	4.4854e-05	Agricultural Weed
Andropogon brevifolius	4.4854e-05	Agricultural Weed
Androsace filiformis	4.4854e-05	Agricultural Weed
Androsace umbellata	4.4854e-05	Agricultural Weed
Arabis pendula	4.4854e-05	Agricultural Weed
Artemisia mongolica	4.4854e-05
Bidens parviflora	4.4854e-05	Agricultural Weed
Bidens radiata	4.4854e-05		Environmental Weed
Blyxa ceratosperma	4.4854e-05	Agricultural Weed
Carex leiorhyncha	4.4854e-05	Agricultural Weed
Carex maximowiczii	4.4854e-05	Agricultural Weed
Carex neurocarpa	4.4854e-05	Agricultural Weed
Cassia nomame	4.4854e-05	Agricultural Weed
Cephalonoplos setosum	4.4854e-05	Agricultural Weed
Ceratophyllum submersum	4.4854e-05
Cirsium maackii	4.4854e-05
Cyperus globosus	4.4854e-05	Agricultural Weed
Deinostema violacea	4.4854e-05	Agricultural Weed
Eleocharis kuroguwai	4.4854e-05	Agricultural Weed
Eleocharis mamillata	4.4854e-05
Eriocaulon miquelianum	4.4854e-05	Agricultural Weed
Glycine soja	4.4854e-05	Agricultural Weed
Hydrocotyle maritima	4.4854e-05	Agricultural Weed
Hypericum laxum	4.4854e-05	Agricultural Weed
Inula britannica	4.4854e-05	Agricultural Weed
Ixeris sonchifolia	4.4854e-05	Agricultural Weed
Ixeris stolonifera	4.4854e-05	Agricultural Weed
Juncellus serotinus	4.4854e-05	Agricultural Weed	Environmental Weed
Juncus krameri	4.4854e-05	Agricultural Weed
Juncus wallichianus	4.4854e-05	Agricultural Weed
Karelinia caspia	4.4854e-05	Agricultural Weed
Lespedeza pilosa	4.4854e-05	Agricultural Weed
Linum stelleroides	4.4854e-05	Agricultural Weed
Mollugo stricta	4.4854e-05	Agricultural Weed
Polygonum bungeanum	4.4854e-05	Agricultural Weed
Polygonum nipponense	4.4854e-05	Agricultural Weed
Polygonum nodosum	4.4854e-05	Agricultural Weed
Potentilla kleiniana	4.4854e-05	Agricultural Weed
Rotala leptopetala	4.4854e-05	Agricultural Weed
Rubia akane	4.4854e-05	Agricultural Weed
Scirpus nipponicus	4.4854e-05	Agricultural Weed
Senecio integrifolius	4.4854e-05
Siegesbeckia glabrescens	4.4854e-05	Agricultural Weed
Silene repens	4.4854e-05
Solidago virga-aurea	4.4854e-05
Stachys baicalensis	4.4854e-05
Taraxacum albidum	4.4854e-05	Agricultural Weed
Taraxacum platycarpum	4.4854e-05	Agricultural Weed
Themeda japonica	4.4854e-05	Agricultural Weed
Utricularia japonica	4.4854e-05	Agricultural Weed	Environmental Weed
Vandellia angustifolia	4.4854e-05	Agricultural Weed
Eriocaulon sieboldianum	4.204e-05	Agricultural Weed
Thlaspi alliaceum	4.1787e-05	Agricultural Weed
Amaranthus chlorostachys	3.8939e-05	Agricultural Weed
Crepis sancta	3.8877e-05	Agricultural Weed
Koelpinia linearis	3.8877e-05	Agricultural Weed
Aetheorhiza bulbosa	3.8844e-05
Andrachne telephioides	3.8844e-05
Arabidopsis pumila	3.8844e-05	Agricultural Weed
Bupleurum falcatum	3.8844e-05
Leptaleum filifolium	3.8844e-05	Agricultural Weed
Scirpus holoschoenus	3.8844e-05	Agricultural Weed
Thesium humile	3.8844e-05	Agricultural Weed
Androsace maxima	3.872e-05	Agricultural Weed
Erucastrum nasturtiifolium	3.872e-05	Agricultural Weed
Hypecoum imberbe	3.872e-05	Agricultural Weed
Malva hispanica	3.872e-05	Agricultural Weed
Papaver pinnatifidum	3.872e-05	Agricultural Weed
Senecio gallicus	3.872e-05	Agricultural Weed
Silene muscipula	3.872e-05	Agricultural Weed
Sonchus maritimus	3.872e-05	Agricultural Weed
Schizachyrium brevifolium	2.6682e-05	Agricultural Weed
Mariscus umbellatus	2.3519e-05	Agricultural Weed
Chenopodium acuminatum	1.8085e-05	Agricultural Weed
Acaena pusilla	9.488e-06
Achillea alpina	9.488e-06	Agricultural Weed
Alisma canaliculatum	9.488e-06	Agricultural Weed
Alisma natans	9.488e-06
Alopecurus japonicus	9.488e-06	Agricultural Weed
Anacharis alsinastrum	9.488e-06
Anemagrostis spica-venti	9.488e-06
Antennaria margaritacea	9.488e-06
Archangelica officinalis	9.488e-06
Arenaria tenuifolia	9.488e-06
Artemisia rubripes	9.488e-06
Asperula ciliata	9.488e-06
Aster novi-belgii x lanceolatus	9.488e-06
Azolla imbricata	9.488e-06	Agricultural Weed	Environmental Weed
Berberis darwinii x empetrifolia	9.488e-06
Berberis diversifolia	9.488e-06
Bilderdykia baldschuanica	9.488e-06
Brassica gallica	9.488e-06
Brassica rutabaga	9.488e-06
Buddleja variabilis	9.488e-06
Bupleurum protractum	9.488e-06
Calystegia sylvestris	9.488e-06
Camelina sylvestris	9.488e-06
Cardamine uniflora	9.488e-06
Carex dimorpholepis	9.488e-06
Carex dispalata	9.488e-06	Agricultural Weed
Carex lanceolata	9.488e-06
Carpesium abrotanoides	9.488e-06	Agricultural Weed
Castanea vulgaris	9.488e-06
Cerasus laurocerasus	9.488e-06
Chaerophyllum sativum	9.488e-06
Chara braunii	9.488e-06		Environmental Weed
Chenopodium striatum	9.488e-06
Chenopodium viride	9.488e-06	Agricultural Weed
Claytonia alsinoides	9.488e-06
Cochlearia draba	9.488e-06
Conyza japonica	9.488e-06
Cotoneaster frigidus x salicifolius	9.488e-06
Crocosmia pottsii x aurea	9.488e-06
Cymbopogon tortilis	9.488e-06	Agricultural Weed
Cyperus orthostachyus	9.488e-06
Dentaria bulbifera	9.488e-06
Echinospermum lappula	9.488e-06
Epilobium adnatum	9.488e-06	Agricultural Weed
Epilobium lamyi	9.488e-06
Epilobium linnaeoides	9.488e-06
Epilobium nerterioides	9.488e-06
Eriocaulon decemflorum	9.488e-06	Agricultural Weed
Erucastrum pollichii	9.488e-06
Erysimum decumbens x perofskianum	9.488e-06
Eupatorium chinense	9.488e-06
Euphorbia uralensis	9.488e-06
Euphorbia x pseudovirgata	9.488e-06
Fallopia japonica x sachalinensis	9.488e-06
Fimbristylis diphylloides	9.488e-06
Fimbristylis subbispicata	9.488e-06
Fragaria elatior	9.488e-06
Fumaria boraei	9.488e-06
Fumaria confusa	9.488e-06
Galeobdolon argentatum	9.488e-06
Galium cruciata	9.488e-06
Geranium striatum	9.488e-06
Gilia pungens	9.488e-06
Glyceria acutiflora	9.488e-06
Gratiola japonica	9.488e-06	Agricultural Weed
Helianthus tomentosus	9.488e-06
Heracleum giganteum	9.488e-06
Heracleum villosum	9.488e-06
Hieracium gougetianum	9.488e-06	Agricultural Weed
Hieracium grandidens	9.488e-06	Agricultural Weed
Hyacinthoides non-scripta x hispanica	9.488e-06	Agricultural Weed
Hypericum androsaemum x hircinum	9.488e-06
Hypericum anglicum	9.488e-06
Hypericum elatum	9.488e-06
Ixeris debilis	9.488e-06	Agricultural Weed
Juncus alatus	9.488e-06	Agricultural Weed	Environmental Weed
Juncus macer	9.488e-06
Juncus setchuensis	9.488e-06
Lamiastrum argentatum	9.488e-06
Lamium barbatum	9.488e-06
Laurocerasus officinalis	9.488e-06
Lepidium apetalum	9.488e-06	Agricultural Weed
Leucanthemum lacustre x maximum	9.488e-06
Limnanthemum nymphaeoides	9.488e-06
Limnanthemum peltatum	9.488e-06
Linaria viscida	9.488e-06
Lupinus arboreus x polyphyllus	9.488e-06		Environmental Weed
Luzula albida	9.488e-06
Macleaya cordata x microcarpa	9.488e-06
Malva borealis	9.488e-06
Mariana lactea	9.488e-06
Matricaria disciformis	9.488e-06	Agricultural Weed
Matricaria occidentalis	9.488e-06
Matricaria suaveolens	9.488e-06	Agricultural Weed
Medicago sylvestris	9.488e-06
Melilotus leucanthus	9.488e-06
Melilotus vulgaris	9.488e-06
Mentha alopecuroides	9.488e-06
Mentha rubra	9.488e-06
Mimulus langsdorfii	9.488e-06
Mulgedium tataricum	9.488e-06	Agricultural Weed
Narcissus poeticus x tazetta	9.488e-06
Narcissus x biflorus	9.488e-06
Nicotiana alata x forgetiana	9.488e-06
Oenothera glazioviana x biennis	9.488e-06
Patrinia scabiosaefolia	9.488e-06		Environmental Weed
Persicaria amplexicaulis	9.488e-06	Agricultural Weed
Peucedanum sativum	9.488e-06
Polygonum sieboldii	9.488e-06
Populus alba x tremula	9.488e-06
Populus nigra x deltoides	9.488e-06
Poterium muricatum	9.488e-06
Prunus grandifolia	9.488e-06
Rapistrum orientale	9.488e-06
Reseda fruticulosa	9.488e-06
Reseda suffruticulosa	9.488e-06
Rosa polyantha	9.488e-06
Rubus hirsutus	9.488e-06
Salix viminalis x caprea x aurita	9.488e-06
Sambucus rupestris	9.488e-06	Agricultural Weed
Scirpus planiculmis	9.488e-06	Agricultural Weed	Environmental Weed
Scirpus triangulatus	9.488e-06
Scirpus yagara	9.488e-06		Environmental Weed
Sedum micranthum	9.488e-06
Senecio sarracenicus	9.488e-06
Senecio tanguticus	9.488e-06
Sisymbrium pannonicum	9.488e-06
Smilax riparia	9.488e-06
Solanum photeinocarpum	9.488e-06	Agricultural Weed
Spiraea cantoniensis x trilobata	9.488e-06
Spiraea salicifolia x douglasii	9.488e-06
Spirogyra crassa	9.488e-06	Agricultural Weed	Environmental Weed
Symphytum leonhardtianum	9.488e-06
Symphytum officinale x asperum	9.488e-06
Tamarix anglica	9.488e-06
Thelycrania sericea	9.488e-06
Tillaea helmsii	9.488e-06
Tillaea recurva	9.488e-06
Torilis scabra	9.488e-06	Agricultural Weed
Valerianella auricula	9.488e-06
Veronica crista-galli	9.488e-06	Agricultural Weed
Villarsia nymphoides	9.488e-06
Leucas urticifolia	8.9455e-06	Agricultural Weed
Abutilon pannosum	8.9119e-06
Cassia senna	8.9119e-06
Chrozophora plicata	8.9119e-06	Agricultural Weed
Echium rauwolfii	8.9119e-06	Agricultural Weed
Farsetia longisiliqua	8.9119e-06
Francoeuria crispa	8.9119e-06
Heliotropium bacciferum	8.9119e-06	Agricultural Weed
Oxygonum atriplicifolium	8.9119e-06
Polygala erioptera	8.9119e-06
Sphaeranthus senegalensis	8.788e-06	Agricultural Weed
Cyperus michelianus	6.6738e-06	Agricultural Weed	Environmental Weed
Rumex hastatus	6.6738e-06	Agricultural Weed
Typha angustata	6.6738e-06	Agricultural Weed
Arundinella bengalensis	6.5163e-06	Agricultural Weed
Panicum psilopodium	6.5163e-06	Agricultural Weed
Solanum surattense	6.5163e-06	Agricultural Weed
Astragalus dahuricus	6.4208e-06	Agricultural Weed
Erodium stephanianum	6.4208e-06	Agricultural Weed
Oxytropis glabra	6.4208e-06	Agricultural Weed
Polygonum divaricatum	6.4208e-06	Agricultural Weed
Saussurea amara	6.4208e-06	Agricultural Weed
Sphallerocarpus gracilis	6.4208e-06	Agricultural Weed
Stellaria dichotoma	6.4208e-06	Agricultural Weed
Diplotaxis harra	3.4776e-06
Erodium glaucophyllum	3.4776e-06
Chrozophora obliqua	6.6339e-07	Agricultural Weed
Galium setaceum	6.6339e-07	Agricultural Weed
Launaea procumbens	5.0593e-07	Agricultural Weed
Peristrophe bicalyculata	5.0593e-07
Posidonia oceanica	4.1042e-07		Environmental Weed
Stipa capensis	4.1042e-07	Agricultural Weed
Agropyron canaliculatum	3.4847e-07	Agricultural Weed
Agropyron striatum	3.4847e-07	Agricultural Weed
Allium thomsonii	3.4847e-07	Agricultural Weed
Anchusa ovata	3.4847e-07	Agricultural Weed
Anthriscus nemorosa	3.4847e-07	Agricultural Weed
Artemisia parviflora	3.4847e-07	Agricultural Weed
Artemisia tournefortiana	3.4847e-07	Agricultural Weed
Artemisia vestita	3.4847e-07	Agricultural Weed
Astragalus grahamianus	3.4847e-07	Agricultural Weed
Astragalus leucocephalus	3.4847e-07	Agricultural Weed
Bunium persicum	3.4847e-07	Agricultural Weed
Bupleurum lanceolatum	3.4847e-07	Agricultural Weed
Bupleurum marginatum	3.4847e-07	Agricultural Weed
Calamintha umbrosa	3.4847e-07	Agricultural Weed
Calamintha vulgaris	3.4847e-07	Agricultural Weed
Campanula colorata	3.4847e-07	Agricultural Weed
Canscora decussata	3.4847e-07	Agricultural Weed
Carduus edelbergii	3.4847e-07	Agricultural Weed
Carex fedia	3.4847e-07	Agricultural Weed
Carex foliosa	3.4847e-07	Agricultural Weed
Carex kashmirensis	3.4847e-07	Agricultural Weed
Carex notha	3.4847e-07	Agricultural Weed
Carex philocrena	3.4847e-07	Agricultural Weed
Carex pseudocyperus	3.4847e-07	Agricultural Weed
Chaerophyllum villosum	3.4847e-07	Agricultural Weed
Cirsium argyracanthum	3.4847e-07	Agricultural Weed
Crepis thompsonii	3.4847e-07	Agricultural Weed
Cymbopogon olivieri	3.4847e-07	Agricultural Weed
Dactylorhiza hatagirea	3.4847e-07	Agricultural Weed
Delphinium denudatum	3.4847e-07	Agricultural Weed
Delphinium roylei	3.4847e-07	Agricultural Weed
Drabopsis verna	3.4847e-07	Agricultural Weed
Elsholtzia strobilifera	3.4847e-07	Agricultural Weed
Epilobium royleanum	3.4847e-07	Agricultural Weed
Erysimum altaicum	3.4847e-07	Agricultural Weed
Euphorbia hispida	3.4847e-07	Agricultural Weed
Gagea dschungarica	3.4847e-07	Agricultural Weed
Gagea elegans	3.4847e-07	Agricultural Weed
Gagea kashmirensis	3.4847e-07	Agricultural Weed
Garhadiolus minutissimus	3.4847e-07	Agricultural Weed
Heterocaryum rigidum	3.4847e-07	Agricultural Weed
Impatiens brachycentra	3.4847e-07	Agricultural Weed
Inula indica	3.4847e-07	Agricultural Weed
Juncus membranaceus	3.4847e-07		Environmental Weed
Kickxia subsessilis	3.4847e-07	Agricultural Weed
Lactuca dissecta	3.4847e-07	Agricultural Weed
Lathyrus erectus	3.4847e-07	Agricultural Weed
Leptorhabdos parviflora	3.4847e-07	Agricultural Weed
Lespedeza elegans	3.4847e-07	Agricultural Weed
Leucas lanata	3.4847e-07	Agricultural Weed
Myriactis wallichii	3.4847e-07	Agricultural Weed
Nepeta connata	3.4847e-07	Agricultural Weed
Nepeta linearis	3.4847e-07	Agricultural Weed
Nepeta raphanorhiza	3.4847e-07	Agricultural Weed
Oenanthe pecten-veneris	3.4847e-07	Agricultural Weed
Pimpinella diversifolia	3.4847e-07	Agricultural Weed
Polygonum rottboellioides	3.4847e-07	Agricultural Weed
Ranunculus diffusus	3.4847e-07	Agricultural Weed
Ranunculus flaccidus	3.4847e-07	Agricultural Weed
Ranunculus laetus	3.4847e-07	Agricultural Weed
Saussurea heteromalla	3.4847e-07	Agricultural Weed
Scirpus affinis	3.4847e-07	Agricultural Weed	Environmental Weed
Sedum adenotrichum	3.4847e-07	Agricultural Weed
Senecio chrysanthemoides	3.4847e-07	Agricultural Weed
Sium latijugum	3.4847e-07	Agricultural Weed
Stachys sericea	3.4847e-07	Agricultural Weed
Sternbergia fischeriana	3.4847e-07	Agricultural Weed
Teucrium royleanum	3.4847e-07	Agricultural Weed
Tricholepis elongata	3.4847e-07	Agricultural Weed
Trigonella emodi	3.4847e-07	Agricultural Weed
Valerianella szovitsiana	3.4847e-07	Agricultural Weed
Veronica campylopoda	3.4847e-07	Agricultural Weed
Veronica secunda	3.4847e-07	Agricultural Weed
Veronica stewartii	3.4847e-07	Agricultural Weed
Vicatia coniifolia	3.4847e-07	Agricultural Weed

## Sheet: QLD
Taxon name	SOM index	Recorded somewhere in the world specifically as 'Agricultural Weed' and/or 'Environmental Weed'
Triumfetta semitriloba	0.61857	Agricultural Weed	Environmental Weed
Paspalum fimbriatum	0.53071	Agricultural Weed	Environmental Weed
Myriophyllum spicatum	0.51426	Agricultural Weed	Environmental Weed
Gomphrena serrata	0.51167
Acalypha alopecuroides	0.46428	Agricultural Weed
Blechum pyramidatum	0.44315	Agricultural Weed	Environmental Weed
Galinsoga quadriradiata	0.44145	Agricultural Weed	Environmental Weed
Hydrolea spinosa	0.42476	Agricultural Weed
Anredera vesicaria	0.41997
Neyraudia reynaudiana	0.41997	Agricultural Weed	Environmental Weed
Abutilon hirtum	0.39553
Agdestis clematidea	0.39553
Launaea intybacea	0.39553	Agricultural Weed
Pseuderanthemum fasciculatum	0.39553
Zeuxine strateumatica	0.39553
Oxalis barrelieri	0.37661	Agricultural Weed
Caperonia palustris	0.37619	Agricultural Weed
Jacquemontia tamnifolia	0.37289	Agricultural Weed	Environmental Weed
Heliotropium procumbens	0.37167	Agricultural Weed
Ipomoea asarifolia	0.36958	Agricultural Weed
Hackelochloa granularis	0.36263	Agricultural Weed
Urena sinuata	0.3519	Agricultural Weed
Borreria alata	0.34125	Agricultural Weed
Hyptis verticillata	0.33032	Agricultural Weed
Stemodia durantifolia	0.33032	Agricultural Weed
Trichilia hirta	0.33032	Agricultural Weed
Solanum tampicense	0.3291		Environmental Weed
Thelypteris opulenta	0.3291		Environmental Weed
Chamaecrista nictitans	0.32527		Environmental Weed
Panicum purpurascens	0.32159	Agricultural Weed	Environmental Weed
Erechtites hieraciifolius	0.31654
Clerodendrum indicum	0.31045	Agricultural Weed	Environmental Weed
Murdannia spirata	0.31045	Agricultural Weed	Environmental Weed
Striga gesnerioides	0.30828	Agricultural Weed
Spigelia anthelmia	0.30731	Agricultural Weed
Gisekia pharnacioides	0.29318	Agricultural Weed
Malachra alceifolia	0.29263	Agricultural Weed	Environmental Weed
Chamaesyce hypericifolia	0.28999	Agricultural Weed
Digitaria insularis	0.28906	Agricultural Weed	Environmental Weed
Batis maritima	0.2873	Agricultural Weed	Environmental Weed
Pluchea carolinensis	0.28723	Agricultural Weed	Environmental Weed
Tetrazygia bicolor	0.28668	Agricultural Weed	Environmental Weed
Tripsacum latifolium	0.28547		Environmental Weed
Setaria pallide-fusca	0.28086	Agricultural Weed
Celosia trigyna	0.26874	Agricultural Weed
Heteranthera limosa	0.26223	Agricultural Weed	Environmental Weed
Hyptis mutabilis	0.26215	Agricultural Weed
Sida linifolia	0.25952	Agricultural Weed
Sida urens	0.25952	Agricultural Weed
Salvinia biloba	0.25888		Environmental Weed
Salvinia herzogii	0.25888		Environmental Weed
Cyperus giganteus	0.25884		Environmental Weed
Cyperus lanceolatus	0.25884
Merremia cissoides	0.25884
Paspalum acuminatum	0.25884	Agricultural Weed
Richardia grandiflora	0.25884
Cuscuta cassytoides	0.25257	Agricultural Weed
Euphorbia hypericifolia	0.25257	Agricultural Weed
Cecropia obtusifolia	0.24292		Environmental Weed
Heliocarpus popayanensis	0.24292		Environmental Weed
Oxyspora paniculata	0.24292		Environmental Weed
Tibouchina herbacea	0.24292	Agricultural Weed	Environmental Weed
Barringtonia asiatica	0.24238		Environmental Weed
Digitaria fuscescens	0.23964	Agricultural Weed
Priva lappulacea	0.22687	Agricultural Weed
Chamaesyce lasiocarpa	0.2262
Opizia stolonifera	0.2262
Urochloa plantaginea	0.2262
Thelechitonia trilobata	0.22482
Salvia occidentalis	0.22384	Agricultural Weed
Croton lobatus	0.22305	Agricultural Weed
Cordia curassavica	0.22182	Agricultural Weed	Environmental Weed
Imperata brasiliensis	0.22027	Agricultural Weed
Bidens cynapiifolia	0.22026	Agricultural Weed	Environmental Weed
Sida ciliaris	0.22026	Agricultural Weed
Solanum carolinense	0.21988	Agricultural Weed	Environmental Weed
Mazus pumilus	0.21986	Agricultural Weed
Eriochloa contracta	0.21966	Agricultural Weed
Geranium carolinianum	0.21966	Agricultural Weed	Environmental Weed
Commelina forskaolii	0.21959	Agricultural Weed
Erucastrum gallicum	0.21959	Agricultural Weed	Environmental Weed
Acacia sphaerocephala	0.21958
Acmella pilosa	0.21958
Amaranthus crassipes	0.21958
Amaranthus polygonoides	0.21958
Aristolochia maxima	0.21958
Bucida buceras	0.21958
Cabomba haynesii	0.21958
Casearia nitida	0.21958
Cassia fasciculata	0.21958	Agricultural Weed	Environmental Weed
Cereus undatus	0.21958		Environmental Weed
Chromolaena ivaefolia	0.21958
Coleus pumilus	0.21958
Commelina caroliniana	0.21958
Commelina gambiae	0.21958
Conobea multifida	0.21958
Cyperus lentiginosus	0.21958
Cyperus ochraceus	0.21958	Agricultural Weed
Cypselea humifusa	0.21958
Cyrtopodium paranaense	0.21958
Eragrostis scaligera	0.21958
Eulalia amaura	0.21958
Euphorbia mercurialina	0.21958
Ficus nitida	0.21958		Environmental Weed
Guajacum officinale	0.21958
Heteropteris beecheyana	0.21958
Ipomoea lacunosa	0.21958	Agricultural Weed	Environmental Weed
Ipomoea macrorhiza	0.21958
Ipomoea trichocarpa	0.21958		Environmental Weed
Jacquinia macrocarpa	0.21958
Lepianthes umbellata	0.21958
Lipocarpha aristulata	0.21958
Lysiloma sabicu	0.21958
Marsilea macropoda	0.21958
Morrenia odorata	0.21958
Nephrolepis x averyi	0.21958
Ochrosia parviflora	0.21958		Environmental Weed
Onosmodium virginianum	0.21958
Oxalis florida	0.21958		Environmental Weed
Paederia cruddasiana	0.21958		Environmental Weed
Passiflora x pfordtii	0.21958
Pectis humifusa	0.21958
Petitia domingensis	0.21958
Phyla strigulosa	0.21958
Pithecellobium graciliflorum	0.21958
Portulaca amilis	0.21958
Pteris grandifolia	0.21958
Pyrrhopappus pauciflorus	0.21958
Rumex hastatulus	0.21958		Environmental Weed
Rumex obovatus	0.21958
Scleria lacustris	0.21958
Sesbania vesicaria	0.21958		Environmental Weed
Setaria rariflora	0.21958
Severinia monophylla	0.21958
Sida glabra	0.21958
Solanum diphyllum	0.21958	Agricultural Weed	Environmental Weed
Sorindeia madagascariensis	0.21958
Stachys floridana	0.21958	Agricultural Weed	Environmental Weed
Tabernaemontana alba	0.21958
Trema guineensis	0.21958
Urochloa arrecta	0.21958
Vanilla inodora	0.21958
Xyris jupicai	0.21958
Triumfetta bartramia	0.21575
Utricularia foliosa	0.21575		Environmental Weed
Lemna valdiviana	0.21521
Sebastiania corniculata	0.21521
Lagascea mollis	0.20545	Agricultural Weed
Laurentia longiflora	0.20491	Agricultural Weed
Diodia ocymifolia	0.2037	Agricultural Weed
Polygonum chinense	0.20066	Agricultural Weed	Environmental Weed
Dioscorea cayenensis	0.20038
Mimosa casta	0.20038	Agricultural Weed
Cleome serrata	0.18256	Agricultural Weed
Ludwigia erecta	0.18047	Agricultural Weed	Environmental Weed
Melochia nodiflora	0.18047	Agricultural Weed
Austroeupatorium inulaefolium	0.17925	Agricultural Weed	Environmental Weed
Rorippa heterophylla	0.17925
Cladium jamaicense	0.17771	Agricultural Weed
Capraria biflora	0.17716	Agricultural Weed
Alternanthera caracasana	0.17684
Pluchea odorata	0.17656	Agricultural Weed	Environmental Weed
Rubus argutus	0.17653	Agricultural Weed	Environmental Weed
Acalypha ostryifolia	0.17649	Agricultural Weed
Andropogon glomeratus	0.17649	Agricultural Weed	Environmental Weed
Codium fragile	0.17649		Environmental Weed
Cordia glabra	0.17649		Environmental Weed
Eleocharis baldwinii	0.17649	Agricultural Weed
Grateloupia doryphora	0.17649		Environmental Weed
Hydrochloa caroliniensis	0.17649
Hypnea musciformis	0.17649		Environmental Weed
Kappaphycus striatum	0.17649		Environmental Weed
Leptochloa panicoides	0.17649	Agricultural Weed
Luziola fluitans	0.17649
Macaranga mappa	0.17649		Environmental Weed
Mimosa pellita	0.17649
Miscanthus japonicus	0.17649
Panicum hemitomon	0.17649	Agricultural Weed	Environmental Weed
Passiflora pulchella	0.17649	Agricultural Weed	Environmental Weed
Sargassum muticum	0.17649	Agricultural Weed	Environmental Weed
Zizaniopsis miliacea	0.17649
Anacharis canadensis	0.17622	Agricultural Weed
Anacharis densa	0.17622	Agricultural Weed
Derris elliptica	0.17622	Agricultural Weed	Environmental Weed
Tricholaena repens	0.17622	Agricultural Weed
Antithamnionella spirographidis	0.17595		Environmental Weed
Clausena excavata	0.17595		Environmental Weed
Furcraea cubensis	0.17595		Environmental Weed
Gynura crepidioides	0.17595	Agricultural Weed
Kalimeris indica	0.17595	Agricultural Weed	Environmental Weed
Mucuna albertisii	0.17595		Environmental Weed
Phyllanthus stipulatus	0.17595	Agricultural Weed
Polysiphonia harveyi	0.17595		Environmental Weed
Torenia glabra	0.17595		Environmental Weed
Stachytarpheta indica	0.17161	Agricultural Weed
Bidens biternata	0.16776	Agricultural Weed	Environmental Weed
Merremia tridentata	0.16748
Eclipta alba	0.16589	Agricultural Weed
Striga asiatica	0.16531	Agricultural Weed	Environmental Weed
Solanum nodiflorum	0.16319	Agricultural Weed
Cyperus imbricatus	0.16145	Agricultural Weed	Environmental Weed
Hyptis brevipes	0.16145	Agricultural Weed
Cassia hirsuta	0.15961	Agricultural Weed
Chaptalia nutans	0.1554	Agricultural Weed
Polygonum punctatum	0.15388	Agricultural Weed	Environmental Weed
Borreria laevis	0.15351	Agricultural Weed
Imperata contracta	0.1533	Agricultural Weed
Ammannia coccinea	0.15089	Agricultural Weed
Eleocharis elegans	0.15	Agricultural Weed	Environmental Weed
Eleocharis interstincta	0.15	Agricultural Weed	Environmental Weed
Acalypha arvensis	0.14878	Agricultural Weed
Borreria verticillata	0.14878	Agricultural Weed
Cuphea racemosa	0.14878	Agricultural Weed
Cyperus ligularis	0.14878	Agricultural Weed
Phenax sonneratii	0.14878	Agricultural Weed
Hygrophila erecta	0.14635	Agricultural Weed	Environmental Weed
Galinsoga ciliata	0.14368	Agricultural Weed	Environmental Weed
Hewittia sublobata	0.14305	Agricultural Weed
Vossia cuspidata	0.14029	Agricultural Weed
Panicum fasciculatum	0.13902	Agricultural Weed
Brachiaria extensa	0.13848	Agricultural Weed
Nama jamaicense	0.13848	Agricultural Weed
Panicum elephantipes	0.13848	Agricultural Weed
Conyza apurensis	0.13727	Agricultural Weed
Kyllinga pumila	0.13727	Agricultural Weed
Hedyotis diffusa	0.12219	Agricultural Weed	Environmental Weed
Spilanthes paniculata	0.12219	Agricultural Weed
Borreria latifolia	0.12192	Agricultural Weed
Scirpus grossus	0.12192	Agricultural Weed	Environmental Weed
Merremia vitifolia	0.11888	Agricultural Weed
Scirpus juncoides	0.11888	Agricultural Weed	Environmental Weed
Mitracarpus villosus	0.11862	Agricultural Weed
Cyperus pulcherrimus	0.11861	Agricultural Weed
Grangea maderaspatana	0.11861	Agricultural Weed
Hedyotis vestita	0.11861	Agricultural Weed
Spilanthes iabadicensis	0.11861	Agricultural Weed	Environmental Weed
Dicliptera assurgens	0.11735	Agricultural Weed
Milleria quinqueflora	0.11735	Agricultural Weed
Phyllanthus carolinensis	0.11735	Agricultural Weed
Viguiera dentata	0.11735	Agricultural Weed
Striga lutea	0.11619	Agricultural Weed
Sporobolus pyramidatus	0.11614
Myriophyllum brasiliense	0.11585	Agricultural Weed	Environmental Weed
Cyrtococcum accrescens	0.11557	Agricultural Weed
Rorippa dubia	0.1153	Agricultural Weed
Scirpus articulatus	0.1153	Agricultural Weed
Cassia uniflora	0.11404	Agricultural Weed
Fuirena simplex	0.11404	Agricultural Weed
Kallstroemia maxima	0.11404	Agricultural Weed
Pectis prostrata	0.11404	Agricultural Weed
Elytraria imbricata	0.11283
Laportea aestuans	0.11283	Agricultural Weed	Environmental Weed
Aster exilis	0.11128	Agricultural Weed
Chloris petraea	0.11128	Agricultural Weed
Eupatorium capillifolium	0.11128	Agricultural Weed
Polygonum densiflorum	0.11128	Agricultural Weed	Environmental Weed
Zanthoxylum fagara	0.11128	Agricultural Weed
Tragia volubilis	0.11075	Agricultural Weed
Heliotropium angiospermum	0.11074	Agricultural Weed
Centaurea diffusa	0.11015	Agricultural Weed	Environmental Weed
Halogeton glomeratus	0.11014	Agricultural Weed	Environmental Weed
Sphaerophysa salsula	0.11014	Agricultural Weed	Environmental Weed
Centaurea virgata	0.11007	Agricultural Weed	Environmental Weed
Oxytropis sericea	0.11007
Toxicodendron rydbergii	0.11007	Agricultural Weed	Environmental Weed
Asclepias subverticillata	0.11006	Agricultural Weed
Astragalus flavus	0.11006
Astragalus lentiginosus	0.11006
Eugenia cumini	0.11006		Environmental Weed
Rhynchospora caduca	0.11006		Environmental Weed
Rubus sieboldii	0.11006		Environmental Weed
Zigadenus paniculatus	0.11006
Ischaemum indicum	0.10952	Agricultural Weed
Lindernia nummularifolia	0.10952
Lobelia zeylanica	0.10952
Erigeron sumatrensis	0.097751	Agricultural Weed
Leucas aspera	0.097751	Agricultural Weed
Diodia sarmentosa	0.097479	Agricultural Weed
Drymaria villosa	0.097479	Agricultural Weed
Hedyotis herbacea	0.097479	Agricultural Weed
Leucas javanica	0.097479	Agricultural Weed
Peristrophe roxburghiana	0.097479	Agricultural Weed
Euphorbia prunifolia	0.094987	Agricultural Weed
Cyperus halpan	0.094715	Agricultural Weed	Environmental Weed
Dichrocephala bicolor	0.094715	Agricultural Weed
Rotala ramosior	0.094715	Agricultural Weed	Environmental Weed
Siegesbeckia orientalis	0.094444	Agricultural Weed
Anisomeles indica	0.094443	Agricultural Weed
Borreria repens	0.094443	Agricultural Weed
Eupatorium inulaefolium	0.094443	Agricultural Weed
Solanum verbascifolium	0.094443	Agricultural Weed
Acrocephalus indicus	0.094172	Agricultural Weed
Aeginetia indica	0.094172	Agricultural Weed
Argyreia mollis	0.094172	Agricultural Weed
Artanema longifolium	0.094172	Agricultural Weed
Athroisma laciniatum	0.094172	Agricultural Weed
Blepharis exigua	0.094172	Agricultural Weed
Blepharis javanica	0.094172	Agricultural Weed
Blumea mollis	0.094172	Agricultural Weed
Blumea sessiliflora	0.094172	Agricultural Weed
Borreria distans	0.094172	Agricultural Weed
Borreria setidens	0.094172	Agricultural Weed
Brachiaria paspaloides	0.094172	Agricultural Weed	Environmental Weed
Clerodendrum calamitosum	0.094172	Agricultural Weed
Clinacanthus nutans	0.094172	Agricultural Weed
Dicliptera canescens	0.094172	Agricultural Weed
Dipteracanthus prostratus	0.094172	Agricultural Weed
Dysophylla auricularia	0.094172	Agricultural Weed
Eranthemum viscidum	0.094172	Agricultural Weed
Gendarussa vulgaris	0.094172	Agricultural Weed
Goodenia koningsbergeri	0.094172	Agricultural Weed	Environmental Weed
Gymnopetalum cochinchinense	0.094172	Agricultural Weed
Gymnopetalum leucostictum	0.094172	Agricultural Weed
Hedyotis ovatifolia	0.094172	Agricultural Weed
Hedyotis pinifolia	0.094172	Agricultural Weed
Hedyotis pseudocorymbosa	0.094172	Agricultural Weed
Hedyotis pterita	0.094172	Agricultural Weed
Hedyotis verticilliata	0.094172	Agricultural Weed
Heliotropium elongatum	0.094172	Agricultural Weed
Hemigraphis brunelloides	0.094172	Agricultural Weed
Hemigraphis javanica	0.094172	Agricultural Weed
Hemigraphis serpens	0.094172	Agricultural Weed
Hydrocera triflora	0.094172	Agricultural Weed	Environmental Weed
Hypobathrum microcarpum	0.094172	Agricultural Weed
Hypoestes decaisneana	0.094172	Agricultural Weed
Hypoestes polythyrsa	0.094172	Agricultural Weed
Ipomoea sepiaria	0.094172	Agricultural Weed
Ixora paludosa	0.094172	Agricultural Weed
Lepidagathis javanica	0.094172	Agricultural Weed
Lepistemon binectariferum	0.094172	Agricultural Weed
Limnophila erecta	0.094172	Agricultural Weed
Limnophila rugosa	0.094172	Agricultural Weed
Lindernia multiflora	0.094172	Agricultural Weed
Lindernia sessiliflora	0.094172	Agricultural Weed
Lindernia viscosa	0.094172	Agricultural Weed
Melothria maderaspatana	0.094172	Agricultural Weed
Meyna grisea	0.094172	Agricultural Weed
Mimulus orbicularis	0.094172	Agricultural Weed	Environmental Weed
Morinda tomentosa	0.094172	Agricultural Weed
Phaseolus lathyroides	0.094172	Agricultural Weed
Polygonum tomentosum	0.094172	Agricultural Weed	Environmental Weed
Porana volubilis	0.094172	Agricultural Weed
Pseuderanthemum diversifolium	0.094172	Agricultural Weed
Rungia blumeana	0.094172	Agricultural Weed
Solanum athroanthum	0.094172	Agricultural Weed
Solanum comitis	0.094172	Agricultural Weed
Spilanthes ocymifolia	0.094172	Agricultural Weed
Staurogyne spathulata	0.094172	Agricultural Weed
Torenia violacea	0.094172	Agricultural Weed
Tylophora villosa	0.094172	Agricultural Weed
Wedelia montana	0.094172	Agricultural Weed
Elatine triandra	0.091683	Agricultural Weed	Environmental Weed
Polygonum perfoliatum	0.091683	Agricultural Weed	Environmental Weed
Hypochaeris brasiliensis	0.091441	Agricultural Weed
Crotalaria striata	0.091408	Agricultural Weed
Gnaphalium affine	0.091408	Agricultural Weed
Lindernia cordifolia	0.091408	Agricultural Weed
Polygonum pubescens	0.091137	Agricultural Weed
Stellaria aquatica	0.091137	Agricultural Weed
Athyrium esculentum	0.091136	Agricultural Weed
Bergia capensis	0.091136	Agricultural Weed
Cyperus babakan	0.091136	Agricultural Weed
Dryopteris arida	0.091136	Agricultural Weed
Gnaphalium hypoleucum	0.091136	Agricultural Weed
Ipomoea tuba	0.091136	Agricultural Weed
Phaseolus sublobatus	0.091136	Agricultural Weed
Streptocaulon horsfieldii	0.091136	Agricultural Weed
Zizania latifolia	0.090902	Agricultural Weed	Environmental Weed
Cassia leschenaultiana	0.090865
Desmodium triquetrum	0.090865	Agricultural Weed
Eleocharis congesta	0.090865	Agricultural Weed	Environmental Weed
Hedyotis tenelliflora	0.090865	Agricultural Weed
Jussiaea linifolia	0.090865	Agricultural Weed	Environmental Weed
Laggera pterodonta	0.090865	Agricultural Weed
Oxystelma esculentum	0.090865	Agricultural Weed
Plantago asiatica	0.090865	Agricultural Weed
Rungia pectinata	0.090865	Agricultural Weed
Sagittaria aginashi	0.090865	Agricultural Weed
Spinifex littoreus	0.090865
Trapa maximowiczii	0.090865		Environmental Weed
Brachiaria arrecta	0.088134	Agricultural Weed
Cestrum laevigatum	0.088134	Agricultural Weed	Environmental Weed
Eragrostis plana	0.088134	Agricultural Weed
Eupatorium macrocephalum	0.088134	Agricultural Weed
Amaranthus standleyanus	0.076619	Agricultural Weed
Senecio burchellii	0.076619	Agricultural Weed
Solanum gracile	0.076619	Agricultural Weed
Panicum reptans	0.076349	Agricultural Weed
Melochia concatenata	0.073042	Agricultural Weed
Limnophila indica	0.070351		Environmental Weed
Oxalis repens	0.070009	Agricultural Weed
Digitaria microbachne	0.070006	Agricultural Weed
Echinochloa glabrescens	0.070006	Agricultural Weed
Scirpus litoralis	0.069738	Agricultural Weed	Environmental Weed
Scirpus supinus	0.069738	Agricultural Weed
Blumea laciniata	0.069735
Commelina nudiflora	0.069735	Agricultural Weed
Gonostegia hirta	0.069735	Agricultural Weed
Digitaria pruriens	0.067242
Mosla dianthera	0.066971	Agricultural Weed	Environmental Weed
Schoenoplectus juncoides	0.066864	Agricultural Weed
Ludwigia prostrata	0.066736	Agricultural Weed	Environmental Weed
Lindernia pyxidaria	0.066699	Agricultural Weed
Polygonum strigosum	0.066699	Agricultural Weed
Aneilema japonicum	0.066428	Agricultural Weed
Duchesnea chrysantha	0.066428	Agricultural Weed
Lindernia angustifolia	0.066428	Agricultural Weed
Ludwigia parviflora	0.066427	Agricultural Weed
Plantago virginica	0.056106	Agricultural Weed
Senecio inaequidens	0.055496	Agricultural Weed	Environmental Weed
Stipa clandestina	0.055489	Agricultural Weed
Potamogeton pusillus	0.049766	Agricultural Weed
Brachiaria plantaginea	0.049732	Agricultural Weed
Cardamine impatiens	0.049586	Agricultural Weed	Environmental Weed
Suaeda fruticosa	0.049582	Agricultural Weed
Euphorbia serrata	0.049494	Agricultural Weed
Stipa trichotoma	0.049454	Agricultural Weed	Environmental Weed
Borreria scabra	0.049426	Agricultural Weed
Boerhavia repens	0.049421	Agricultural Weed
Lappula echinata	0.049421	Agricultural Weed
Hydrocotyle americana	0.049418	Agricultural Weed
Zaleya pentandra	0.049215	Agricultural Weed
Asystasia schimperi	0.049183	Agricultural Weed
Fimbristylis hispidula	0.049183	Agricultural Weed	Environmental Weed
Mollugo nudicaulis	0.049183	Agricultural Weed
Oxygonum sinuatum	0.049183	Agricultural Weed
Polygonum acuminatum	0.049181	Agricultural Weed
Chenopodium schraderianum	0.049157	Agricultural Weed
Acalypha segetalis	0.049154	Agricultural Weed
Alectra vogelii	0.049154	Agricultural Weed
Amaranthus thunbergii	0.049154	Agricultural Weed
Dicerocaryum zanguebarium	0.049154
Dichapetalum cymosum	0.049154	Agricultural Weed
Euphorbia inaequilatera	0.049154	Agricultural Weed
Lopholaena coriifolia	0.049154	Agricultural Weed
Oldenlandia herbacea	0.049154	Agricultural Weed
Oxalis semiloba	0.049154	Agricultural Weed
Senecio latifolius	0.049154	Agricultural Weed
Stoebe vulgaris	0.049154	Agricultural Weed
Striga forbesii	0.049154	Agricultural Weed
Ipomoea sinensis	0.049149	Agricultural Weed
Cynoglossum lanceolatum	0.049146	Agricultural Weed
Fimbristylis squarrosa	0.049146	Agricultural Weed
Kyllinga erecta	0.049146	Agricultural Weed
Ludwigia stolonifera	0.049146	Agricultural Weed
Zygophyllum simplex	0.049039	Agricultural Weed
Cyperus longus	0.048892	Agricultural Weed	Environmental Weed
Ipomoea coscinosperma	0.048878	Agricultural Weed
Najas pectinata	0.048878	Agricultural Weed
Trigonella hamosa	0.048878	Agricultural Weed
Acacia mellifera	0.048875
Eragrostis aspera	0.048875	Agricultural Weed
Erodium chium	0.048875
Kohautia caespitosa	0.048875
Polygonum limbatum	0.048875	Agricultural Weed
Polygonum senegalense	0.048875	Agricultural Weed
Vernonia poskeana	0.048875	Agricultural Weed
Cyperus hermaphroditus	0.045874	Agricultural Weed
Jaegeria hirta	0.045874
Melampodium perfoliatum	0.045874	Agricultural Weed
Melochia tomentosa	0.045874	Agricultural Weed
Ocimum micranthum	0.045874
Scirpus californicus	0.043183	Agricultural Weed
Ludwigia decurrens	0.04311	Agricultural Weed
Bowlesia incana	0.043109	Agricultural Weed
Cyperus entrerianus	0.043109		Environmental Weed
Spermacoce laevis	0.043109	Agricultural Weed
Coleostephus myconis	0.042841	Agricultural Weed
Acicarpha tribuloides	0.042603	Agricultural Weed
Cyperus luzulae	0.042567	Agricultural Weed
Dichromena ciliata	0.042567	Agricultural Weed	Environmental Weed
Scleria pterota	0.042567	Agricultural Weed
Torulinium odoratum	0.042567	Agricultural Weed	Environmental Weed
Acacia bonariensis	0.042566	Agricultural Weed
Ambrosia elatior	0.042566
Baccharis coridifolia	0.042566	Agricultural Weed
Baccharis trimera	0.042566	Agricultural Weed
Commelina virginica	0.042566	Agricultural Weed
Daucus pusillus	0.042566
Echinochloa helodes	0.042566	Agricultural Weed
Elvira biflora	0.042566	Agricultural Weed
Eupatorium buniifolium	0.042566	Agricultural Weed
Ipomoea aristolochiaefolia	0.042566	Agricultural Weed
Ipomoea grandifolia	0.042566	Agricultural Weed
Marsypianthes chamaedrys	0.042566	Agricultural Weed
Paspalum repens	0.042566	Agricultural Weed	Environmental Weed
Polygonum persicarioides	0.042566
Rhynchelytrum roseum	0.042566	Agricultural Weed
Rhynchospora cephalotes	0.042566
Scirpus giganteus	0.042566	Agricultural Weed
Senecio bonariensis	0.042566	Agricultural Weed
Senecio brasiliensis	0.042566	Agricultural Weed
Senecio grisebachii	0.042566	Agricultural Weed
Solidago chilensis	0.042566	Agricultural Weed
Spirodela intermedia	0.042566		Environmental Weed
Leptochloa uninervia	0.039876	Agricultural Weed
Striga hermonthica	0.039875	Agricultural Weed
Scirpus olneyi	0.039805	Agricultural Weed	Environmental Weed
Aristida longespica	0.039802
Cassia leptocarpa	0.039802
Facelis apiculata	0.039802
Ipomoea wrightii	0.039802	Agricultural Weed
Ludwigia uruguayensis	0.039802		Environmental Weed
Luziola peruviana	0.039802	Agricultural Weed	Environmental Weed
Chara vulgaris	0.039259
Chloris polydactyla	0.039259	Agricultural Weed
Euphorbia pilulifera	0.039259	Agricultural Weed
Sida santaremensis	0.039259
Solanum grandiflorum	0.039259	Agricultural Weed
Linaria canadensis	0.034976	Agricultural Weed
Euphorbia serpens	0.034843	Agricultural Weed
Convolvulus crenatifolius	0.034359	Agricultural Weed
Paspalum lividum	0.034359
Tithonia tubaeformis	0.034359	Agricultural Weed
Cardaria chalepensis	0.028529	Agricultural Weed	Environmental Weed
Camelina microcarpa	0.028373	Agricultural Weed	Environmental Weed
Cardaria pubescens	0.028364	Agricultural Weed	Environmental Weed
Cicuta maculata	0.028364	Agricultural Weed
Dracocephalum parviflorum	0.028291	Agricultural Weed
Phragmites communis	0.028291	Agricultural Weed	Environmental Weed
Camelina parodii	0.02829	Agricultural Weed
Chenopodium leptophyllum	0.02829	Agricultural Weed
Plantago patagonica	0.02829	Agricultural Weed
Hoffmannseggia glauca	0.028287
Ipomoea cordatotriloba	0.028287
Myriophyllum quitense	0.028287		Environmental Weed
Prosopis ruscifolia	0.028287	Agricultural Weed
Sagittaria falcata	0.028287	Agricultural Weed
Cuscuta pentagona	0.028022	Agricultural Weed
Chenopodium dessicatum	0.028019	Agricultural Weed
Polygonum maritimum	0.027909
Hypochaeris tweediei	0.027781
Caucalis platycarpos	0.027751	Agricultural Weed
Fumaria agraria	0.027748	Agricultural Weed
Aristida pallens	0.027745	Agricultural Weed
Chloris chloridea	0.027745	Agricultural Weed
Cirsium lanatum	0.027745	Agricultural Weed
Cyperus pseudovegetus	0.027745	Agricultural Weed
Homolepis aturensis	0.027745	Agricultural Weed
Iresine celosia	0.027745	Agricultural Weed
Melanthera nivea	0.027745	Agricultural Weed
Nothoscordum fragrans	0.027745	Agricultural Weed
Spilanthes americana	0.027745	Agricultural Weed
Tripogandra cumanensis	0.027745	Agricultural Weed
Limosella aquatica	0.025057
Limosella subulata	0.025054
Fleurya aestuans	0.024709	Agricultural Weed
Amaranthus palmeri	0.0076785	Agricultural Weed
Rumex salicifolius	0.0072373
Ambrosia acanthicarpa	0.0072339	Agricultural Weed
Dyssodia papposa	0.0072309	Agricultural Weed
Orobanche ludoviciana	0.0072309
Potentilla rivalis	0.0072309
Solanum cardiophyllum	0.0072309
Solanum lanceolatum	0.0072309
Suaeda moquinii	0.0072309
Veronica polita	0.0072084	Agricultural Weed	Environmental Weed
Rumex mexicanus	0.0071605	Agricultural Weed
Setaria lutescens	0.0071604	Agricultural Weed
Andropogon barbinodis	0.0071574
Andropogon saccharoides	0.0071574	Agricultural Weed
Aster spinosus	0.0071574	Agricultural Weed
Astragalus mollissimus	0.0071574
Astragalus nuttallianus	0.0071574
Astragalus wootonii	0.0071574
Castilleja arvensis	0.0071574	Agricultural Weed	Environmental Weed
Chenopodium desiccatum	0.0071574
Nicotiana trigonophylla	0.0071574	Agricultural Weed
Polypogon interruptus	0.0071574
Ranunculus cymbalaria	0.0071574
Urtica chamaedryoides	0.0071574
Juncus arcticus	0.0068889	Agricultural Weed
Malva crispa	0.0068889	Agricultural Weed
Oenothera flava	0.0068889	Agricultural Weed
Euphorbia lasiocarpa	0.0067873	Agricultural Weed
Pharbitis purpurea	0.0066146	Agricultural Weed
Stellaria ovata	0.0066145	Agricultural Weed
Fimbristylis spathacea	0.0033074
Cissampelos pareira	0.0033072	Agricultural Weed
Eragrostis pooides	0.0013277	Agricultural Weed
Rumex maritimus	0.00089423	Agricultural Weed
Cuscuta reflexa	0.00088808	Agricultural Weed
Ammannia robusta	0.00085116	Agricultural Weed
Asperugo procumbens	0.0008235	Agricultural Weed	Environmental Weed
Aster pilosus	0.00081805	Agricultural Weed
Mazus japonicus	0.0008151	Agricultural Weed
Digitaria henryi	0.00081469	Agricultural Weed
Digitaria scalarum	0.00081442	Agricultural Weed
Ambrosia trifida	0.00079604	Agricultural Weed	Environmental Weed
Euphorbia oblongata	0.00078928	Agricultural Weed
Artemisia biennis	0.00078753	Agricultural Weed
Rumex dentatus	0.00078127	Agricultural Weed
Amaranthus rudis	0.00071882	Agricultural Weed
Heterotheca subaxillaris	0.0007158	Agricultural Weed	Environmental Weed
Alyssum desertorum	0.00071364	Agricultural Weed	Environmental Weed
Holosteum umbellatum	0.00071364	Agricultural Weed
Veronica biloba	0.00070779	Agricultural Weed	Environmental Weed
Polygonum monspeliense	0.00070761	Agricultural Weed	Environmental Weed
Silene conoidea	0.00066984	Agricultural Weed
Bidens frondosa	0.00066296	Agricultural Weed	Environmental Weed
Polygonum polystachyum	0.00065327	Agricultural Weed	Environmental Weed
Eragrostis diffusa	0.00065317	Agricultural Weed
Bidens cernua	0.00062568	Agricultural Weed	Environmental Weed
Lindernia dubia	0.00062264	Agricultural Weed	Environmental Weed
Salsola collina	0.00062264	Agricultural Weed	Environmental Weed
Triglochin palustris	0.00062264
Rorippa austriaca	0.00062257	Agricultural Weed	Environmental Weed
Potamogeton gramineus	0.00062248	Agricultural Weed	Environmental Weed
Galium parisiense	0.00062246	Agricultural Weed	Environmental Weed
Potamogeton nodosus	0.00062246	Agricultural Weed
Muhlenbergia schreberi	0.00061987	Agricultural Weed	Environmental Weed
Scirpus acutus	0.00061987	Agricultural Weed	Environmental Weed
Scirpus tabernaemontani	0.00061972	Agricultural Weed	Environmental Weed
Triglochin maritima	0.00061965	Agricultural Weed
Sium suave	0.00061963	Agricultural Weed	Environmental Weed
Salsola iberica	0.00061953	Agricultural Weed	Environmental Weed
Senecio squalidus	0.0006195	Agricultural Weed
Helianthus petiolaris	0.00061948	Agricultural Weed	Environmental Weed
Plantago aristata	0.00061948	Agricultural Weed	Environmental Weed
Polygonum coccineum	0.00061948	Agricultural Weed	Environmental Weed
Verbena bracteata	0.00061948	Agricultural Weed	Environmental Weed
Cirsium undulatum	0.00061946	Agricultural Weed
Monolepis nuttalliana	0.00061946	Agricultural Weed
Potamogeton richardsonii	0.00061946	Agricultural Weed	Environmental Weed
Centaurea squarrosa	0.00061944	Agricultural Weed
Lactuca canadensis	0.00061944	Agricultural Weed	Environmental Weed
Mirabilis linearis	0.00061944	Agricultural Weed
Myriophyllum sibiricum	0.00061944	Agricultural Weed
Polygonum ramosissimum	0.00061944	Agricultural Weed	Environmental Weed
Potamogeton amplifolius	0.00061944	Agricultural Weed
Potamogeton zosteriformis	0.00061944	Agricultural Weed
Pulicaria paludosa	0.00061944
Scirpus americanus	0.00061944	Agricultural Weed
Silene antirrhina	0.00061944	Agricultural Weed
Scirpus fluviatilis	0.00061702	Agricultural Weed
Sibara virginica	0.00061686	Agricultural Weed
Veronica americana	0.00061661
Rorippa sinuata	0.00061647	Agricultural Weed	Environmental Weed
Cytisus striatus	0.00061645		Environmental Weed
Equisetum laevigatum	0.00061645	Agricultural Weed	Environmental Weed
Eriochloa gracilis	0.00061645	Agricultural Weed
Leptochloa fascicularis	0.00061645	Agricultural Weed	Environmental Weed
Plagiobothrys mollis	0.00061645		Environmental Weed
Acaena pallida	0.00061643
Alopecurus carolinianus	0.00061643
Amblyopappus pusillus	0.00061643
Amsinckia spectabilis	0.00061643
Angelica genuflexa	0.00061643
Arenaria paludicola	0.00061643
Artemisia douglasiana	0.00061643	Agricultural Weed
Aster bernardinus	0.00061643
Aster lentus	0.00061643
Astragalus asymmetricus	0.00061643	Agricultural Weed
Astragalus pomonensis	0.00061643
Astragalus pycnostachyus	0.00061643
Atriplex californica	0.00061643
Atriplex watsonii	0.00061643
Azolla mexicana	0.00061643
Baccharis douglasii	0.00061643
Bacopa eisenii	0.00061643	Agricultural Weed
Bidens laevis	0.00061643
Botrychium crenulatum	0.00061643
Bromus arizonicus	0.00061643	Agricultural Weed
Calamagrostis bolanderi	0.00061643
Calamagrostis crassiglumis	0.00061643
Calamagrostis nutkaensis	0.00061643
Callitriche trochlearis	0.00061643
Campanula californica	0.00061643
Cardamine oligosperma	0.00061643	Agricultural Weed
Carex californica	0.00061643
Carex cephalophora	0.00061643
Carex comosa	0.00061643	Agricultural Weed
Carex hystricina	0.00061643
Carex lasiocarpa	0.00061643	Agricultural Weed	Environmental Weed
Carex leavenworthii	0.00061643
Carex leptalea	0.00061643
Carex lyngbyei	0.00061643
Carex vulpinoidea	0.00061643
Carthamus baeticus	0.00061643		Environmental Weed
Castilleja ambigua	0.00061643
Castilleja uliginosa	0.00061643
Centaurea sulphurea	0.00061643
Centaurium trichanthum	0.00061643
Chorizanthe diffusa	0.00061643
Cirsium crassicaule	0.00061643
Cirsium hydrophilum	0.00061643
Cirsium loncholepis	0.00061643
Cirsium ochrocentrum	0.00061643	Agricultural Weed
Cirsium pastoris	0.00061643	Agricultural Weed
Cladium californicum	0.00061643
Claytonia palustris	0.00061643
Cordylanthus maritimus	0.00061643
Cordylanthus mollis	0.00061643
Crassula connata	0.00061643
Cressa truxillensis	0.00061643
Crockeria chrysantha	0.00061643	Agricultural Weed
Cyperus aristatus	0.00061643	Agricultural Weed
Damasonium californicum	0.00061643
Elatine ambigua	0.00061643	Agricultural Weed
Elatine chilensis	0.00061643
Elatine gracilis	0.00061643
Eleocharis quadrangulata	0.00061643	Agricultural Weed
Eleocharis thermalis	0.00061643
Elymus multisetus	0.00061643	Agricultural Weed
Epilobium paniculatum	0.00061643	Agricultural Weed
Erectites glomerata	0.00061643		Environmental Weed
Erectites minima	0.00061643		Environmental Weed
Eriochloa acuminata	0.00061643
Eryngium aristulatum	0.00061643
Eryngium articulatum	0.00061643
Euthamia occidentalis	0.00061643
Fimbristylis thermalis	0.00061643
Frankenia palmeri	0.00061643
Gaura drummondii	0.00061643
Glyceria leptostachya	0.00061643
Glyceria occidentalis	0.00061643
Gnaphalium stramineum	0.00061643		Environmental Weed
Gratiola heterosepala	0.00061643
Hemizonia kelloggii	0.00061643	Agricultural Weed
Hemizonia parryi	0.00061643
Howellia aquatilis	0.00061643
Hypericum anagalloides	0.00061643
Hypericum mutilum	0.00061643
Imperata brevifolia	0.00061643
Isocoma menziesii	0.00061643
Isoetes orcuttii	0.00061643
Jaumea carnosa	0.00061643
Juncus lesueurii	0.00061643
Juncus nodosus	0.00061643
Juncus supiniformis	0.00061643
Lathyrus jepsonii	0.00061643
Lathyrus lusseri	0.00061643		Environmental Weed
Lepidium oxycarpum	0.00061643
Lilaeopsis masonii	0.00061643
Lilaeopsis occidentalis	0.00061643
Limonium californicum	0.00061643
Limonium ramosissimum	0.00061643		Environmental Weed
Limosella acaulis	0.00061643
Linaria pinifolia	0.00061643
Ludwigia hexapetala	0.00061643		Environmental Weed
Lupinus formosus	0.00061643
Marsilea oligospora	0.00061643
Monanthochloe littoralis	0.00061643
Myosotis latifolia	0.00061643		Environmental Weed
Myosotis verna	0.00061643
Nama stenocarpum	0.00061643
Navarretia fossalis	0.00061643
Nicotiana bigelovii	0.00061643	Agricultural Weed
Oenothera dentata	0.00061643	Agricultural Weed
Ophioglossum pusillum	0.00061643
Panicum texanum	0.00061643	Agricultural Weed
Phacelia ciliata	0.00061643	Agricultural Weed
Phyla lanceolata	0.00061643
Physalis acutifolia	0.00061643	Agricultural Weed
Plantago rhodosperma	0.00061643
Plantago subnuda	0.00061643
Polygonum marinense	0.00061643
Polypogon australis	0.00061643		Environmental Weed
Potamogeton diversifolius	0.00061643
Potamogeton epihydrus	0.00061643
Potamogeton filiformis	0.00061643
Potamogeton foliosus	0.00061643
Potamogeton latifolius	0.00061643
Potamogeton robbinsii	0.00061643
Potentilla hickmanii	0.00061643
Potentilla newberryi	0.00061643
Prosopis strombulifera	0.00061643
Puccinellia grandis	0.00061643
Puccinellia pumila	0.00061643
Pyrrocoma racemosa	0.00061643
Ranunculus californicus	0.00061643
Ranunculus hydrocharoides	0.00061643
Ranunculus lobbii	0.00061643
Ranunculus pusillus	0.00061643
Rhynchospora alba	0.00061643
Rhynchospora californica	0.00061643
Rhynchospora capitellata	0.00061643
Rhynchospora globularis	0.00061643
Rorippa gambellii	0.00061643
Rubus pensilvanicus	0.00061643
Sagittaria sanfordii	0.00061643
Salicornia bigelovii	0.00061643
Salicornia subterminalis	0.00061643
Salicornia virginica	0.00061643
Salsola paulsenii	0.00061643		Environmental Weed
Salsola vermiculata	0.00061643	Agricultural Weed
Scheuchzeria palustris	0.00061643
Scirpus heterochaetus	0.00061643
Scirpus koilolepis	0.00061643
Scirpus robustus	0.00061643
Scirpus subterminalis	0.00061643
Senecio hydrophilus	0.00061643
Sidalcea calycosa	0.00061643
Sidalcea stipularis	0.00061643
Smilax jamesii	0.00061643
Solidago occidentalis	0.00061643	Agricultural Weed
Sparganium natans	0.00061643
Spartina foliosa	0.00061643
Spergularia canadensis	0.00061643
Spergularia macrotheca	0.00061643
Stephanomeria exigua	0.00061643
Stephanomeria virgata	0.00061643
Suaeda californica	0.00061643
Suaeda esteroa	0.00061643
Trichocoronis wrightii	0.00061643
Trichostema lanceolatum	0.00061643	Agricultural Weed
Triglochin concinna	0.00061643
Wislizenia refracta	0.00061643	Agricultural Weed
Wyethia helenioides	0.00061643	Agricultural Weed
Mycelis muralis	0.00058578	Agricultural Weed	Environmental Weed
Polypogon fugax	0.00057996	Agricultural Weed
Eragrostis nigra	0.00057987	Agricultural Weed	Environmental Weed
Nuphar polysepala	0.00057971	Agricultural Weed	Environmental Weed
Salix exigua	0.00057971	Agricultural Weed	Environmental Weed
Eleocharis macrostachya	0.00057969	Agricultural Weed
Lemna minuscula	0.00057969	Agricultural Weed
Salix gooddingii	0.00057969	Agricultural Weed
Salix laevigata	0.00057969	Agricultural Weed
Orobanche aegyptiaca	0.00056898	Agricultural Weed
Sporobolus poiretii	0.00055934	Agricultural Weed	Environmental Weed
Solanum cornutum	0.00055548	Agricultural Weed
Chenopodium polyspermum	0.00055507	Agricultural Weed	Environmental Weed
Oenothera parviflora	0.00055258	Agricultural Weed
Lactuca tatarica	0.00055218	Agricultural Weed	Environmental Weed
Odontites verna	0.00055218	Agricultural Weed
Euphorbia virgata	0.00055204	Agricultural Weed
Rumex longifolius	0.00055199	Agricultural Weed
Rumex thyrsiflorus	0.00055199	Agricultural Weed
Lepyrodiclis holosteoides	0.00055144	Agricultural Weed	Environmental Weed
Najas minor	0.00054966	Agricultural Weed	Environmental Weed
Chenopodium strictum	0.0005495	Agricultural Weed
Chenopodium urbicum	0.00054916	Agricultural Weed
Hieracium umbellatum	0.00054916	Agricultural Weed	Environmental Weed
Orobanche cumana	0.00054916	Agricultural Weed
Dracocephalum thymiflorum	0.00054909	Agricultural Weed
Lamium hybridum	0.00054909	Agricultural Weed	Environmental Weed
Oxalis europaea	0.00054904	Agricultural Weed
Cyclachaena xanthiifolia	0.00054902
Acalypha virginica	0.00054898	Agricultural Weed	Environmental Weed
Corispermum hyssopifolium	0.00054898	Agricultural Weed
Corispermum nitidum	0.00054898	Agricultural Weed	Environmental Weed
Euphorbia agraria	0.00054898	Agricultural Weed	Environmental Weed
Veronica triphyllos	0.00054898	Agricultural Weed	Environmental Weed
Veronica verna	0.00054898	Agricultural Weed	Environmental Weed
Rumex stenophyllus	0.00054657	Agricultural Weed	Environmental Weed
Polygonum sagittatum	0.00054646	Agricultural Weed
Polygonum pensylvanicum	0.00054645	Agricultural Weed
Cirsium discolor	0.00054641	Agricultural Weed
Myriophyllum exalbescens	0.00054639	Agricultural Weed	Environmental Weed
Physalis heterophylla	0.00054639	Agricultural Weed
Solanum ptycanthum	0.00054639	Agricultural Weed
Helianthus x laetiflorus	0.00054637	Agricultural Weed	Environmental Weed
Hieracium kalmii	0.00054637	Agricultural Weed	Environmental Weed
Hieracium lachenalii	0.00054637	Agricultural Weed	Environmental Weed
Vincetoxicum nigrum	0.00054637	Agricultural Weed	Environmental Weed
Vincetoxicum rossicum	0.00054637	Agricultural Weed	Environmental Weed
Salsola pestifer	0.00054625	Agricultural Weed
Myosoton aquaticum	0.00054624	Agricultural Weed	Environmental Weed
Brachyactis ciliata	0.00054619	Agricultural Weed
Barbarea orthoceras	0.00054617	Agricultural Weed	Environmental Weed
Polygonum scabrum	0.00054615	Agricultural Weed
Vicia dasycarpa	0.00054615	Agricultural Weed	Environmental Weed
Vulpia octoflora	0.00054615	Agricultural Weed
Plantago rugelii	0.00054612	Agricultural Weed
Hieracium x floribundum	0.0005461	Agricultural Weed	Environmental Weed
Centaurea pratensis	0.00054608	Agricultural Weed	Environmental Weed
Bidens connata	0.00054607	Agricultural Weed	Environmental Weed
Centaurea debeauxii	0.00054607
Lactuca muralis	0.00054604	Agricultural Weed	Environmental Weed
Agrostis spica-venti	0.00054602	Agricultural Weed	Environmental Weed
Brassica alba	0.00054602	Agricultural Weed	Environmental Weed
Linaria minor	0.00054602	Agricultural Weed
Lycium halimifolium	0.00054602	Agricultural Weed
Trifolium agrarium	0.00054602	Agricultural Weed	Environmental Weed
Ceratocephala testiculata	0.00054601		Environmental Weed
Cirsium flodmanii	0.000546	Agricultural Weed
Convolvulus sepium	0.000546	Agricultural Weed
Hackelia floribunda	0.000546	Agricultural Weed
Hieracium piloselloides	0.000546	Agricultural Weed	Environmental Weed
Lactuca pulchella	0.000546	Agricultural Weed	Environmental Weed
Lappula occidentalis	0.000546	Agricultural Weed
Lygodesmia juncea	0.000546	Agricultural Weed
Descurainia pinnata	0.00054599	Agricultural Weed	Environmental Weed
Alliaria officinalis	0.00054598	Agricultural Weed	Environmental Weed
Amaranthus tuberculatus	0.00054598	Agricultural Weed
Bidens beckii	0.00054598	Agricultural Weed	Environmental Weed
Bidens comosa	0.00054598	Agricultural Weed	Environmental Weed
Chenopodium gigantospermum	0.00054598	Agricultural Weed	Environmental Weed
Elodea longivaginata	0.00054598		Environmental Weed
Gnaphalium palustre	0.00054598
Hieracium canadense	0.00054598	Agricultural Weed	Environmental Weed
Milium vernale	0.00054598		Environmental Weed
Oxytropis monticola	0.00054598
Salicornia rubra	0.00054598	Agricultural Weed	Environmental Weed
Scirpus nevadensis	0.00054598	Agricultural Weed	Environmental Weed
Suaeda calceoliformis	0.00054598	Agricultural Weed	Environmental Weed
Symphoricarpos occidentalis	0.00054598	Agricultural Weed
Ventenata dubia	0.00054598		Environmental Weed
Centaurea triumfettii	0.00054597	Agricultural Weed	Environmental Weed
Chamaesyce serpens	0.00054597	Agricultural Weed
Distichlis stricta	0.00054597	Agricultural Weed
Acalypha rhomboidea	0.00054596	Agricultural Weed
Achillea lanulosa	0.00054596	Agricultural Weed
Acnida altissima	0.00054596	Agricultural Weed
Agropyron triticeum	0.00054596	Agricultural Weed	Environmental Weed
Agrostis interrupta	0.00054596	Agricultural Weed	Environmental Weed
Allium textile	0.00054596	Agricultural Weed
Apocynum sibiricum	0.00054596	Agricultural Weed
Asclepias viridiflora	0.00054596	Agricultural Weed
Aster simplex	0.00054596	Agricultural Weed
Astragalus pectinatus	0.00054596	Agricultural Weed
Atriplex argentea	0.00054596	Agricultural Weed
Bidens vulgata	0.00054596	Agricultural Weed
Brassica arvensis	0.00054596	Agricultural Weed	Environmental Weed
Centaurea x moncktonii	0.00054596	Agricultural Weed
Cerastium dubium	0.00054596		Environmental Weed
Cerastium nutans	0.00054596	Agricultural Weed
Chamaesyce serpyllifolia	0.00054596	Agricultural Weed
Chenopodium pratericola	0.00054596	Agricultural Weed
Chenopodium simplex	0.00054596	Agricultural Weed	Environmental Weed
Chrysothamnus nauseosus	0.00054596	Agricultural Weed
Chrysothamnus viscidiflorus	0.00054596	Agricultural Weed
Cicuta bulbifera	0.00054596	Agricultural Weed
Cirsium altissimum	0.00054596	Agricultural Weed
Cruciata pedemontana	0.00054596
Cynanchum louiseae	0.00054596	Agricultural Weed	Environmental Weed
Cynanchum nigrum	0.00054596	Agricultural Weed	Environmental Weed
Cynanchum rossicum	0.00054596	Agricultural Weed	Environmental Weed
Delphinium glaucum	0.00054596	Agricultural Weed
Dennstaedtia punctilobula	0.00054596	Agricultural Weed
Descurainia richardsonii	0.00054596	Agricultural Weed	Environmental Weed
Echinochloa pungens	0.00054596	Agricultural Weed
Ericameria nauseosa	0.00054596	Agricultural Weed
Erigeron strigosus	0.00054596	Agricultural Weed
Erysimum inconspicuum	0.00054596	Agricultural Weed
Eupatorium maculatum	0.00054596	Agricultural Weed
Euphorbia lucida	0.00054596
Euphorbia preslii	0.00054596	Agricultural Weed
Euphorbia vermiculata	0.00054596	Agricultural Weed
Festuca octoflora	0.00054596	Agricultural Weed
Franseria acanthicarpa	0.00054596	Agricultural Weed
Galium humifusum	0.00054596		Environmental Weed
Gaura odorata	0.00054596	Agricultural Weed
Gnaphalium obtusifolium	0.00054596	Agricultural Weed
Gutierrezia sarothrae	0.00054596	Agricultural Weed	Environmental Weed
Helenium flexuosum	0.00054596	Agricultural Weed
Helenium nudiflorum	0.00054596	Agricultural Weed
Hieracium florentinum	0.00054596	Agricultural Weed
Hieracium floribundum	0.00054596	Agricultural Weed	Environmental Weed
Juncus balticus	0.00054596	Agricultural Weed
Lactuca biennis	0.00054596	Agricultural Weed
Ledum groenlandicum	0.00054596	Agricultural Weed
Ludwigia grandiflora	0.00054596		Environmental Weed
Lycopus americanus	0.00054596	Agricultural Weed
Lycopus uniflorus	0.00054596	Agricultural Weed
Machaeranthera pinnatifida	0.00054596	Agricultural Weed
Madia glomerata	0.00054596	Agricultural Weed
Muhlenbergia frondosa	0.00054596	Agricultural Weed
Najas flexilis	0.00054596	Agricultural Weed
Oenothera nuttallii	0.00054596	Agricultural Weed
Opuntia fragilis	0.00054596	Agricultural Weed
Oxytropis macounii	0.00054596	Agricultural Weed
Panicum gattingeri	0.00054596	Agricultural Weed
Physalis longifolia	0.00054596	Agricultural Weed
Physalis subglabrata	0.00054596	Agricultural Weed
Plantago purshii	0.00054596	Agricultural Weed
Polygonum achoreum	0.00054596	Agricultural Weed
Polygonum bistortoides	0.00054596	Agricultural Weed
Polygonum cilinode	0.00054596	Agricultural Weed
Polygonum scandens	0.00054596	Agricultural Weed
Potamogeton vaginatus	0.00054596	Agricultural Weed
Potamogeton zosterifolius	0.00054596
Rhinanthus crista-galli	0.00054596	Agricultural Weed
Ribes hirtellum	0.00054596	Agricultural Weed
Ribes inerme	0.00054596	Agricultural Weed
Ribes missouriense	0.00054596	Agricultural Weed
Ribes oxyacanthoides	0.00054596	Agricultural Weed
Rubus hispidus	0.00054596	Agricultural Weed
Rudbeckia serotina	0.00054596	Agricultural Weed
Rumex domesticus	0.00054596	Agricultural Weed	Environmental Weed
Rumex occidentalis	0.00054596	Agricultural Weed
Rumex pseudonatronatus	0.00054596	Agricultural Weed
Rumex venosus	0.00054596	Agricultural Weed
Sarcobatus vermiculatus	0.00054596	Agricultural Weed
Scirpus cyperinus	0.00054596	Agricultural Weed
Scrophularia lanceolata	0.00054596	Agricultural Weed
Silene csereii	0.00054596	Agricultural Weed
Sonchus glabrescens	0.00054596	Agricultural Weed
Sonchus uliginosus	0.00054596	Agricultural Weed
Sparganium eurycarpum	0.00054596	Agricultural Weed
Spergula morisonii	0.00054596		Environmental Weed
Suckleya suckleyana	0.00054596	Agricultural Weed
Teucrium canadense	0.00054596	Agricultural Weed
Tragopogon major	0.00054596	Agricultural Weed
Typha x glauca	0.00054596	Agricultural Weed	Environmental Weed
Urtica gracilis	0.00054596	Agricultural Weed
Urtica procera	0.00054596	Agricultural Weed
Vallisneria americana	0.00054596	Agricultural Weed	Environmental Weed
Zigadenus gramineus	0.00054596	Agricultural Weed
Cuscuta japonica	0.00054363	Agricultural Weed
Cyperus amuricus	0.00054363	Agricultural Weed	Environmental Weed
Potamogeton distinctus	0.00054363	Agricultural Weed	Environmental Weed
Polygonum caespitosum	0.00054354	Agricultural Weed	Environmental Weed
Ampelamus albidus	0.00054338	Agricultural Weed	Environmental Weed
Bidens aristosa	0.00054338	Agricultural Weed
Eupatorium fistulosum	0.00054338	Agricultural Weed
Iva annua	0.00054338	Agricultural Weed
Senecio glabellus	0.00054338	Agricultural Weed
Smilax rotundifolia	0.00054338	Agricultural Weed	Environmental Weed
Bidens polylepis	0.00054336		Environmental Weed
Carex kobomugi	0.00054336		Environmental Weed
Polygonum cespitosum	0.00054336		Environmental Weed
Diodia virginiana	0.00054313	Agricultural Weed
Nechamandra alternifolia	0.00054313
Specularia perfoliata	0.00054313
Stachys sieboldii	0.00054313
Centaurea jacea x nigra	0.00054306
Hieracium atratum	0.00054306
Hieracium laevigatum	0.00054306
Clinopodium umbrosum	0.00054304	Agricultural Weed
Veronica javanica	0.00054304	Agricultural Weed
Ambrosia tomentosa	0.00054301	Agricultural Weed	Environmental Weed
Brassica incana	0.00054301
Cruciata laevipes	0.00054301	Agricultural Weed	Environmental Weed
Lychnis githago	0.00054301		Environmental Weed
Ambrosia discolor	0.00054299	Agricultural Weed
Asclepias galioides	0.00054299	Agricultural Weed
Ellisia nyctelea	0.00054299	Agricultural Weed
Lepidium repens	0.00054299	Agricultural Weed
Lippia cuneifolia	0.00054299	Agricultural Weed
Cardamine occidentalis	0.00054297		Environmental Weed
Carex flava	0.00054297		Environmental Weed
Carex nebrascensis	0.00054297		Environmental Weed
Carex rostrata	0.00054297		Environmental Weed
Centaurea vulgaris	0.00054297
Impatiens ecalcarata	0.00054297		Environmental Weed
Lysimachia thyrsiflora	0.00054297	Agricultural Weed	Environmental Weed
Lythrum alatum x virgatum	0.00054297		Environmental Weed
Muhlenbergia asperifolia	0.00054297		Environmental Weed
Nymphaea polysepela	0.00054297		Environmental Weed
Packera glabella	0.00054297	Agricultural Weed
Plagiobothrys scouleri	0.00054297		Environmental Weed
Plantago elongata	0.00054297	Agricultural Weed	Environmental Weed
Ranunculus natans	0.00054297		Environmental Weed
Sagittaria cuneata	0.00054297		Environmental Weed
Subularia aquatica	0.00054297		Environmental Weed
Campanula floridana	0.00054295		Environmental Weed
Drymaria arenarioides	0.00054295	Agricultural Weed
Euphorbia humistrata	0.00054295	Agricultural Weed	Environmental Weed
Heleochloa schoenoides	0.00054295
Muscari atlanticum	0.00054295		Environmental Weed
Muscari comosus	0.00054295
Orobanche crenata	0.00048411	Agricultural Weed
Cephalaria syriaca	0.00044746	Agricultural Weed
Erucaria hispanica	0.00044433	Agricultural Weed
Euphorbia indica	0.00043933	Agricultural Weed
Veronica didyma	0.00043682	Agricultural Weed
Digera muricata	0.00034053	Agricultural Weed
Circaea lutetiana	0.00032244	Agricultural Weed
Oxalis fontana	0.00031449	Agricultural Weed
Solanum dubium	0.00031123	Agricultural Weed
Guizotia scabra	0.00030862	Agricultural Weed
Chenopodium serotinum	0.0003084	Agricultural Weed
Blepharis ciliaris	0.00030822	Agricultural Weed
Heliotropium zeylanicum	0.00030822	Agricultural Weed
Arundinella hookeri	0.00030821	Agricultural Weed
Medicago nigra	0.00030821	Agricultural Weed
Matricaria inodora	0.00028892	Agricultural Weed
Galeopsis bifida	0.00028381	Agricultural Weed
Convolvulus betonicifolius	0.00028269	Agricultural Weed
Diplotaxis catholica	0.00028269	Agricultural Weed
Capsella rubella	0.00028052	Agricultural Weed
Cirsium incanum	0.00028052	Agricultural Weed
Filaginella uliginosa	0.00028052	Agricultural Weed
Melandrium album	0.00028052	Agricultural Weed
Scirpus lacustris	0.00028052	Agricultural Weed	Environmental Weed
Hibiscus asper	0.00027967	Agricultural Weed
Medicago x varia	0.00027797	Agricultural Weed
Oxalis dillenii	0.00027793	Agricultural Weed
Atriplex micrantha	0.00027791	Agricultural Weed
Chamaenerion angustifolium	0.00027769	Agricultural Weed	Environmental Weed
Aster tradescantii	0.00027751	Agricultural Weed	Environmental Weed
Atriplex oblongifolia	0.00027751	Agricultural Weed
Euphrasia officinalis	0.00027751	Agricultural Weed
Hieracium sabaudum	0.00027751	Agricultural Weed	Environmental Weed
Oenothera muricata	0.00027751	Agricultural Weed
Sparganium emersum	0.00027751	Agricultural Weed
Cyperus serotinus	0.00027508	Agricultural Weed
Amaranthus bouchonii	0.0002749	Agricultural Weed
Lappula myosotis	0.00027467	Agricultural Weed
Lappula redowskii	0.00027467	Agricultural Weed
Vallisneria asiatica	0.00027467	Agricultural Weed
Chenopodium salinum	0.0002746	Agricultural Weed
Blitum capitatum	0.00027455	Agricultural Weed
Calamintha clinopodium	0.00027455	Agricultural Weed
Hieracium maculatum	0.00027455	Agricultural Weed
Impatiens roylei	0.00027455	Agricultural Weed
Melandrium noctiflorum	0.00027455	Agricultural Weed
Polygonum fagopyrum	0.00027455	Agricultural Weed
Ribes sylvestre	0.00027455	Agricultural Weed
Symphoricarpos racemosus	0.00027455	Agricultural Weed
Convolvulvus arvensis	0.00027449
Convolvulvus sepium	0.00027449
Linaria spartea	0.00027449	Agricultural Weed
Ixeris chinensis	0.00027215	Agricultural Weed
Juncus leschenaultii	0.00027215	Agricultural Weed
Polygonum japonicum	0.00027215	Agricultural Weed
Polygonum longisetum	0.00027215	Agricultural Weed
Ranunculus japonicus	0.00027215	Agricultural Weed
Rorippa cantoniensis	0.00027215	Agricultural Weed
Stellaria alsine	0.00027215	Agricultural Weed	Environmental Weed
Veronica undulata	0.00027215	Agricultural Weed
Eragrostis multicaulis	0.00027206	Agricultural Weed
Lemna paucicostata	0.00027206	Agricultural Weed	Environmental Weed
Polygonum hastato-sagittatum	0.00027206	Agricultural Weed
Polygonum senticosum	0.00027206	Agricultural Weed
Ranunculus chinensis	0.00027206	Agricultural Weed
Clinopodium gracile	0.00027175	Agricultural Weed
Echinochloa oryzicola	0.00027175	Agricultural Weed
Lactuca indica	0.00027175	Agricultural Weed
Potamogeton cristatus	0.00027175	Agricultural Weed	Environmental Weed
Ranunculus cantoniensis	0.00027175	Agricultural Weed
Ranunculus sieboldii	0.00027175	Agricultural Weed
Scirpus lineolatus	0.00027175	Agricultural Weed
Scirpus wallichii	0.00027175	Agricultural Weed
Ajuga bracteosa	0.00027166	Agricultural Weed
Blumea hieracifolia	0.00027166
Cyanotis vaga	0.00027166	Agricultural Weed
Equisetum diffusum	0.00027166	Agricultural Weed
Eriocaulon sieboldtianum	0.00027166	Agricultural Weed	Environmental Weed
Fagopyrum gracilipes	0.00027166	Agricultural Weed
Lactuca formosana	0.00027166	Agricultural Weed
Leucas mollissima	0.00027166	Agricultural Weed
Persicaria pubescens	0.00027166
Potentilla discolor	0.00027166	Agricultural Weed
Pycreus globosus	0.00027166	Agricultural Weed	Environmental Weed
Pycreus pumilus	0.00027166	Agricultural Weed
Rorippa atrovirens	0.00027166	Agricultural Weed
Rumex nipponicus	0.00027166
Sagina maxima	0.00027166
Scurrula parasitica	0.00027166
Spirodela oligorrhiza	0.00027166	Agricultural Weed
Wedelia chinensis	0.00027166	Agricultural Weed
Acacia seyal	0.0002715	Agricultural Weed
Anchusa stylosa	0.00027148
Boreava aptera	0.00027148
Carex nubigena	0.00027148	Agricultural Weed
Chamaesyce humifusa	0.00027148
Chamaesyce humistrata	0.00027148	Agricultural Weed
Commelina hasskarlii	0.00027148	Agricultural Weed
Marsilea minuta	0.00027148	Agricultural Weed
Mazus delavayi	0.00027148	Agricultural Weed
Sonchus wightianus	0.00027148	Agricultural Weed
Trifolium suaveolens	0.00027148
Vinca difformis	0.00027148		Environmental Weed
Sophora alopecuroides	0.00021798	Agricultural Weed
Diplotaxis erucoides	0.00019227	Agricultural Weed
Ridolfia segetum	0.00018407	Agricultural Weed
Senecio vernalis	0.00017929	Agricultural Weed
Goldbachia laevigata	0.00017606	Agricultural Weed
Euphorbia aleppica	0.00017587	Agricultural Weed
Galium verrucosum	0.00017587	Agricultural Weed
Setaria adhaerens	0.00017587	Agricultural Weed
Anthemis pseudocotula	0.00017286	Agricultural Weed
Hyoscyamus reticulatus	0.00017286	Agricultural Weed
Isatis lusitanica	0.00017286	Agricultural Weed
Phyllanthus rotundifolius	0.00017286	Agricultural Weed
Sorghum virgatum	0.00017286	Agricultural Weed
Ceratocarpus arenarius	0.00016786	Agricultural Weed
Papaver macrostomum	0.00016768	Agricultural Weed
Camelina rumelica	0.00016767	Agricultural Weed
Corchorus depressus	0.00016767	Agricultural Weed
Lepidium pinnatifidum	0.00016767	Agricultural Weed
Torularia torulosa	0.00016767	Agricultural Weed
Acroglochin persicarioides	0.00016484	Agricultural Weed
Galium asperuloides	0.00016484	Agricultural Weed
Solanum xanthocarpum	0.00016484	Agricultural Weed
Polygonum argyrocoleum	0.00016477
Arnebia hispidissima	0.00016466	Agricultural Weed
Asphodelus tenuifolius	0.00016466	Agricultural Weed
Ceratocephala falcata	0.00016466
Cleome brachycarpa	0.00016466	Agricultural Weed
Launaea nudicaulis	0.00016466	Agricultural Weed
Leptadenia pyrotechnica	0.00016466	Agricultural Weed
Neslia apiculata	0.00016466	Agricultural Weed
Polygonum plebejum	0.00016466	Agricultural Weed
Rumex chalepensis	0.00016466	Agricultural Weed
Salsola baryosma	0.00016466	Agricultural Weed
Tribulus longipetalus	0.00016466	Agricultural Weed
Juncus compressus	4.8136e-05	Agricultural Weed	Environmental Weed
Oenanthe silaifolia	4.7954e-05	Agricultural Weed
Rubus canescens	4.7954e-05	Agricultural Weed
Bryonia cretica	4.2835e-05		Environmental Weed
Filago vulgaris	4.2772e-05	Agricultural Weed
Hydrodictyon reticulatum	3.7013e-05		Environmental Weed
Digitaria cruciata	3.6923e-05	Agricultural Weed
Cuscuta monogyna	1.9595e-05	Agricultural Weed
Theligonum cynocrambe	1.9411e-05	Agricultural Weed
Schizachyrium brevifolium	1.6669e-05	Agricultural Weed
Mariscus umbellatus	1.6578e-05	Agricultural Weed
Trachynia distachya	1.6489e-05	Agricultural Weed
Turgenia latifolia	1.4346e-05	Agricultural Weed
Veronica cymbalaria	1.4231e-05	Agricultural Weed
Anthemis altissima	1.423e-05	Agricultural Weed
Leontice leontopetalum	1.1216e-05	Agricultural Weed
Alyssum hirsutum	1.1215e-05	Agricultural Weed
Chenopodium aristatum	9.6377e-06	Agricultural Weed
Galeopsis ladanum	9.0474e-06	Agricultural Weed
Solanum coagulans	8.3799e-06
Adonis dentata	8.1998e-06	Agricultural Weed
Centaurea pallescens	8.1998e-06	Agricultural Weed
Cynomorium coccineum	8.1998e-06	Agricultural Weed
Sphaeranthus senegalensis	8.1998e-06	Agricultural Weed
Lycopus lucidus	6.713e-06	Agricultural Weed
Monochoria korsakowii	6.713e-06	Agricultural Weed	Environmental Weed
Cardaminopsis arenosa	6.4397e-06	Agricultural Weed
Cirsium setosum	6.2137e-06	Agricultural Weed
Corispermum declinatum	6.2137e-06	Agricultural Weed
Cuscuta lupuliformis	6.2137e-06
Dodartia orientalis	6.2137e-06	Agricultural Weed
Equisetum pratense	6.2137e-06	Agricultural Weed
Eriophorum latifolium	6.2137e-06
Lactuca sibirica	6.2137e-06	Agricultural Weed
Lycopsis orientalis	6.2137e-06	Agricultural Weed
Anthemis ruthenica	6.143e-06	Agricultural Weed
Legousia hybrida	6.143e-06	Agricultural Weed
Persicaria bungeana	6.143e-06	Agricultural Weed
Cirsium oleraceum	6.0926e-06	Agricultural Weed	Environmental Weed
Valerianella carinata	6.0926e-06	Agricultural Weed
Torilis leptophylla	6.0367e-06	Agricultural Weed
Althaea hirsuta	6.0336e-06	Agricultural Weed
Anacyclus clavatus	6.0336e-06	Agricultural Weed
Galeopsis segetum	6.0336e-06	Agricultural Weed
Solanum luteum	6.0336e-06	Agricultural Weed
Veronica praecox	6.0336e-06	Agricultural Weed
Humulus scandens	3.29e-06	Agricultural Weed	Environmental Weed
Euphorbia humifusa	3.289e-06	Agricultural Weed
Scirpus triqueter	3.289e-06	Agricultural Weed	Environmental Weed
Stellaria neglecta	3.289e-06
Cyperus fuscus	3.2e-06	Agricultural Weed
Artemisia sieversiana	3.1989e-06	Agricultural Weed
Urtica cannabina	3.1989e-06	Agricultural Weed
Arabis pendula	3.1979e-06	Agricultural Weed
Bidens radiata	3.1979e-06		Environmental Weed
Ceratophyllum submersum	3.1979e-06
Inula britannica	3.1979e-06	Agricultural Weed
Juncellus serotinus	3.1979e-06	Agricultural Weed	Environmental Weed
Karelinia caspia	3.1979e-06	Agricultural Weed
Senecio integrifolius	3.1979e-06
Silene repens	3.1979e-06
Carduus hamulosus	3.1272e-06	Agricultural Weed
Elatine alsinastrum	3.1272e-06
Moenchia mantica	3.1272e-06
Pulicaria vulgaris	3.1272e-06	Agricultural Weed
Trisetum paniceum	3.1272e-06
Cicerbita macrophylla	3.0768e-06	Agricultural Weed
Draba muralis	3.0768e-06	Agricultural Weed
Persicaria wallichii	3.0768e-06	Agricultural Weed	Environmental Weed
Senecio fluviatilis	3.0768e-06	Agricultural Weed
Thlaspi alliaceum	3.0371e-06	Agricultural Weed
Amaranthus chlorostachys	3.0188e-06	Agricultural Weed
Crepis sancta	3.0188e-06	Agricultural Weed
Koelpinia linearis	3.0188e-06	Agricultural Weed
Leucas urticifolia	3.0188e-06	Agricultural Weed
Abutilon pannosum	3.0178e-06
Aetheorhiza bulbosa	3.0178e-06
Andrachne telephioides	3.0178e-06
Androsace maxima	3.0178e-06	Agricultural Weed
Arabidopsis pumila	3.0178e-06	Agricultural Weed
Bupleurum falcatum	3.0178e-06
Cassia senna	3.0178e-06
Chrozophora plicata	3.0178e-06	Agricultural Weed
Echium rauwolfii	3.0178e-06	Agricultural Weed
Erucastrum nasturtiifolium	3.0178e-06	Agricultural Weed
Farsetia longisiliqua	3.0178e-06
Francoeuria crispa	3.0178e-06
Heliotropium bacciferum	3.0178e-06	Agricultural Weed
Hypecoum imberbe	3.0178e-06	Agricultural Weed
Leptaleum filifolium	3.0178e-06	Agricultural Weed
Malva hispanica	3.0178e-06	Agricultural Weed
Oxygonum atriplicifolium	3.0178e-06
Papaver pinnatifidum	3.0178e-06	Agricultural Weed
Polygala erioptera	3.0178e-06
Scirpus holoschoenus	3.0178e-06	Agricultural Weed
Senecio gallicus	3.0178e-06	Agricultural Weed
Silene muscipula	3.0178e-06	Agricultural Weed
Sonchus maritimus	3.0178e-06	Agricultural Weed
Thesium humile	3.0178e-06	Agricultural Weed
Ixeris polycephala	6.8439e-07	Agricultural Weed
Artemisia japonica	6.8135e-07	Agricultural Weed
Callitriche japonica	6.8135e-07	Agricultural Weed
Cerastium caespitosum	6.8135e-07	Agricultural Weed
Cyperus microiria	6.8135e-07	Agricultural Weed
Cyperus nipponicus	6.8135e-07	Agricultural Weed
Eriocaulon robustius	6.8135e-07	Agricultural Weed	Environmental Weed
Inula japonica	6.8135e-07	Agricultural Weed
Ixeris dentata	6.8135e-07	Agricultural Weed
Lapsana apogonoides	6.8135e-07	Agricultural Weed
Leersia japonica	6.8135e-07	Agricultural Weed	Environmental Weed
Mosla punctulata	6.8135e-07	Agricultural Weed
Paspalum thunbergii	6.8135e-07	Agricultural Weed
Phyllanthus matsumurae	6.8135e-07	Agricultural Weed
Poa acroleuca	6.8135e-07	Agricultural Weed
Poa sphondylodes	6.8135e-07	Agricultural Weed
Polygonum conspicuum	6.8135e-07	Agricultural Weed
Potentilla fragarioides	6.8135e-07	Agricultural Weed
Rumex japonicus	6.8135e-07	Agricultural Weed
Sagina japonica	6.8135e-07	Agricultural Weed
Sedum bulbiferum	6.8135e-07	Agricultural Weed
Siegesbeckia pubescens	6.8135e-07	Agricultural Weed
Sonchus brachyotus	6.8135e-07	Agricultural Weed
Thesium chinense	6.8135e-07	Agricultural Weed
Trigonotis peduncularis	6.8135e-07	Agricultural Weed
Calystegia dahurica	6.5124e-07	Agricultural Weed
Ajuga multiflora	5.9028e-07	Agricultural Weed
Amaranthus mangostanus	5.9028e-07	Agricultural Weed
Amphicarpaea edgeworthii	5.9028e-07	Agricultural Weed
Andropogon brevifolius	5.9028e-07	Agricultural Weed
Androsace filiformis	5.9028e-07	Agricultural Weed
Androsace umbellata	5.9028e-07	Agricultural Weed
Artemisia mongolica	5.9028e-07
Bidens parviflora	5.9028e-07	Agricultural Weed
Blyxa ceratosperma	5.9028e-07	Agricultural Weed
Carex leiorhyncha	5.9028e-07	Agricultural Weed
Carex maximowiczii	5.9028e-07	Agricultural Weed
Carex neurocarpa	5.9028e-07	Agricultural Weed
Cassia nomame	5.9028e-07	Agricultural Weed
Cephalonoplos setosum	5.9028e-07	Agricultural Weed
Cirsium maackii	5.9028e-07
Cyperus globosus	5.9028e-07	Agricultural Weed
Deinostema violacea	5.9028e-07	Agricultural Weed
Eleocharis kuroguwai	5.9028e-07	Agricultural Weed
Eleocharis mamillata	5.9028e-07
Eriocaulon miquelianum	5.9028e-07	Agricultural Weed
Glycine soja	5.9028e-07	Agricultural Weed
Hydrocotyle maritima	5.9028e-07	Agricultural Weed
Hypericum laxum	5.9028e-07	Agricultural Weed
Ixeris sonchifolia	5.9028e-07	Agricultural Weed
Ixeris stolonifera	5.9028e-07	Agricultural Weed
Juncus krameri	5.9028e-07	Agricultural Weed
Juncus wallichianus	5.9028e-07	Agricultural Weed
Lespedeza pilosa	5.9028e-07	Agricultural Weed
Linum stelleroides	5.9028e-07	Agricultural Weed
Mollugo stricta	5.9028e-07	Agricultural Weed
Polygonum bungeanum	5.9028e-07	Agricultural Weed
Polygonum nipponense	5.9028e-07	Agricultural Weed
Polygonum nodosum	5.9028e-07	Agricultural Weed
Potentilla kleiniana	5.9028e-07	Agricultural Weed
Rotala leptopetala	5.9028e-07	Agricultural Weed
Rubia akane	5.9028e-07	Agricultural Weed
Scirpus nipponicus	5.9028e-07	Agricultural Weed
Siegesbeckia glabrescens	5.9028e-07	Agricultural Weed
Solidago virga-aurea	5.9028e-07
Stachys baicalensis	5.9028e-07
Taraxacum albidum	5.9028e-07	Agricultural Weed
Taraxacum platycarpum	5.9028e-07	Agricultural Weed
Themeda japonica	5.9028e-07	Agricultural Weed
Utricularia japonica	5.9028e-07	Agricultural Weed	Environmental Weed
Vandellia angustifolia	5.9028e-07	Agricultural Weed
Eriocaulon sieboldianum	5.0225e-07	Agricultural Weed
Chenopodium acuminatum	2.9353e-07	Agricultural Weed
Achillea alpina	2.7321e-07	Agricultural Weed
Alisma canaliculatum	2.7321e-07	Agricultural Weed
Alopecurus japonicus	2.7321e-07	Agricultural Weed
Artemisia rubripes	2.7321e-07
Azolla imbricata	2.7321e-07	Agricultural Weed	Environmental Weed
Carex dimorpholepis	2.7321e-07
Carex dispalata	2.7321e-07	Agricultural Weed
Carex lanceolata	2.7321e-07
Carpesium abrotanoides	2.7321e-07	Agricultural Weed
Chara braunii	2.7321e-07		Environmental Weed
Conyza japonica	2.7321e-07
Cymbopogon tortilis	2.7321e-07	Agricultural Weed
Cyperus orthostachyus	2.7321e-07
Eriocaulon decemflorum	2.7321e-07	Agricultural Weed
Eupatorium chinense	2.7321e-07
Fimbristylis diphylloides	2.7321e-07
Fimbristylis subbispicata	2.7321e-07
Glyceria acutiflora	2.7321e-07
Gratiola japonica	2.7321e-07	Agricultural Weed
Ixeris debilis	2.7321e-07	Agricultural Weed
Juncus alatus	2.7321e-07	Agricultural Weed	Environmental Weed
Juncus setchuensis	2.7321e-07
Lamium barbatum	2.7321e-07
Lepidium apetalum	2.7321e-07	Agricultural Weed
Patrinia scabiosaefolia	2.7321e-07		Environmental Weed
Polygonum sieboldii	2.7321e-07
Rubus hirsutus	2.7321e-07
Scirpus planiculmis	2.7321e-07	Agricultural Weed	Environmental Weed
Scirpus triangulatus	2.7321e-07
Scirpus yagara	2.7321e-07		Environmental Weed
Smilax riparia	2.7321e-07
Solanum photeinocarpum	2.7321e-07	Agricultural Weed
Spirogyra crassa	2.7321e-07	Agricultural Weed	Environmental Weed
Torilis scabra	2.7321e-07	Agricultural Weed
Cyperus michelianus	1.8517e-07	Agricultural Weed	Environmental Weed
Rumex hastatus	1.8517e-07	Agricultural Weed
Typha angustata	1.8517e-07	Agricultural Weed
Arundinella bengalensis	1.8416e-07	Agricultural Weed
Panicum psilopodium	1.8416e-07	Agricultural Weed
Solanum surattense	1.8416e-07	Agricultural Weed
Astragalus dahuricus	1.8315e-07	Agricultural Weed
Erodium stephanianum	1.8315e-07	Agricultural Weed
Oxytropis glabra	1.8315e-07	Agricultural Weed
Polygonum divaricatum	1.8315e-07	Agricultural Weed
Saussurea amara	1.8315e-07	Agricultural Weed
Sphallerocarpus gracilis	1.8315e-07	Agricultural Weed
Stellaria dichotoma	1.8315e-07	Agricultural Weed
Diplotaxis harra	9.3093e-08
Erodium glaucophyllum	9.3093e-08
Acaena pusilla	6.0961e-08
Alisma natans	6.0961e-08
Anacharis alsinastrum	6.0961e-08
Anemagrostis spica-venti	6.0961e-08
Antennaria margaritacea	6.0961e-08
Archangelica officinalis	6.0961e-08
Arenaria tenuifolia	6.0961e-08
Asperula ciliata	6.0961e-08
Aster novi-belgii x lanceolatus	6.0961e-08
Berberis darwinii x empetrifolia	6.0961e-08
Berberis diversifolia	6.0961e-08
Bilderdykia baldschuanica	6.0961e-08
Brassica gallica	6.0961e-08
Brassica rutabaga	6.0961e-08
Buddleja variabilis	6.0961e-08
Bupleurum protractum	6.0961e-08
Calystegia sylvestris	6.0961e-08
Camelina sylvestris	6.0961e-08
Cardamine uniflora	6.0961e-08
Castanea vulgaris	6.0961e-08
Cerasus laurocerasus	6.0961e-08
Chaerophyllum sativum	6.0961e-08
Chenopodium striatum	6.0961e-08
Chenopodium viride	6.0961e-08	Agricultural Weed
Claytonia alsinoides	6.0961e-08
Cochlearia draba	6.0961e-08
Cotoneaster frigidus x salicifolius	6.0961e-08
Crocosmia pottsii x aurea	6.0961e-08
Dentaria bulbifera	6.0961e-08
Echinospermum lappula	6.0961e-08
Epilobium adnatum	6.0961e-08	Agricultural Weed
Epilobium lamyi	6.0961e-08
Epilobium linnaeoides	6.0961e-08
Epilobium nerterioides	6.0961e-08
Erucastrum pollichii	6.0961e-08
Erysimum decumbens x perofskianum	6.0961e-08
Euphorbia uralensis	6.0961e-08
Euphorbia x pseudovirgata	6.0961e-08
Fallopia japonica x sachalinensis	6.0961e-08
Fragaria elatior	6.0961e-08
Fumaria boraei	6.0961e-08
Fumaria confusa	6.0961e-08
Galeobdolon argentatum	6.0961e-08
Galium cruciata	6.0961e-08
Geranium striatum	6.0961e-08
Gilia pungens	6.0961e-08
Helianthus tomentosus	6.0961e-08
Heracleum giganteum	6.0961e-08
Heracleum villosum	6.0961e-08
Hieracium gougetianum	6.0961e-08	Agricultural Weed
Hieracium grandidens	6.0961e-08	Agricultural Weed
Hyacinthoides non-scripta x hispanica	6.0961e-08	Agricultural Weed
Hypericum androsaemum x hircinum	6.0961e-08
Hypericum anglicum	6.0961e-08
Hypericum elatum	6.0961e-08
Juncus macer	6.0961e-08
Lamiastrum argentatum	6.0961e-08
Laurocerasus officinalis	6.0961e-08
Leucanthemum lacustre x maximum	6.0961e-08
Limnanthemum nymphaeoides	6.0961e-08
Limnanthemum peltatum	6.0961e-08
Linaria viscida	6.0961e-08
Lupinus arboreus x polyphyllus	6.0961e-08		Environmental Weed
Luzula albida	6.0961e-08
Macleaya cordata x microcarpa	6.0961e-08
Malva borealis	6.0961e-08
Mariana lactea	6.0961e-08
Matricaria disciformis	6.0961e-08	Agricultural Weed
Matricaria occidentalis	6.0961e-08
Matricaria suaveolens	6.0961e-08	Agricultural Weed
Medicago sylvestris	6.0961e-08
Melilotus leucanthus	6.0961e-08
Melilotus vulgaris	6.0961e-08
Mentha alopecuroides	6.0961e-08
Mentha rubra	6.0961e-08
Mimulus langsdorfii	6.0961e-08
Mulgedium tataricum	6.0961e-08	Agricultural Weed
Narcissus poeticus x tazetta	6.0961e-08
Narcissus x biflorus	6.0961e-08
Nicotiana alata x forgetiana	6.0961e-08
Oenothera glazioviana x biennis	6.0961e-08
Persicaria amplexicaulis	6.0961e-08	Agricultural Weed
Peucedanum sativum	6.0961e-08
Populus alba x tremula	6.0961e-08
Populus nigra x deltoides	6.0961e-08
Poterium muricatum	6.0961e-08
Prunus grandifolia	6.0961e-08
Rapistrum orientale	6.0961e-08
Reseda fruticulosa	6.0961e-08
Reseda suffruticulosa	6.0961e-08
Rosa polyantha	6.0961e-08
Salix viminalis x caprea x aurita	6.0961e-08
Sambucus rupestris	6.0961e-08	Agricultural Weed
Sedum micranthum	6.0961e-08
Senecio sarracenicus	6.0961e-08
Senecio tanguticus	6.0961e-08
Sisymbrium pannonicum	6.0961e-08
Spiraea cantoniensis x trilobata	6.0961e-08
Spiraea salicifolia x douglasii	6.0961e-08
Symphytum leonhardtianum	6.0961e-08
Symphytum officinale x asperum	6.0961e-08
Tamarix anglica	6.0961e-08
Thelycrania sericea	6.0961e-08
Tillaea helmsii	6.0961e-08
Tillaea recurva	6.0961e-08
Valerianella auricula	6.0961e-08
Veronica crista-galli	6.0961e-08	Agricultural Weed
Villarsia nymphoides	6.0961e-08
Chrozophora obliqua	5.0584e-09	Agricultural Weed
Galium setaceum	5.0584e-09	Agricultural Weed
Launaea procumbens	4.0468e-09	Agricultural Weed
Peristrophe bicalyculata	4.0468e-09
Agropyron canaliculatum	3.0351e-09	Agricultural Weed
Agropyron striatum	3.0351e-09	Agricultural Weed
Allium thomsonii	3.0351e-09	Agricultural Weed
Anchusa ovata	3.0351e-09	Agricultural Weed
Anthriscus nemorosa	3.0351e-09	Agricultural Weed
Artemisia parviflora	3.0351e-09	Agricultural Weed
Artemisia tournefortiana	3.0351e-09	Agricultural Weed
Artemisia vestita	3.0351e-09	Agricultural Weed
Astragalus grahamianus	3.0351e-09	Agricultural Weed
Astragalus leucocephalus	3.0351e-09	Agricultural Weed
Bunium persicum	3.0351e-09	Agricultural Weed
Bupleurum lanceolatum	3.0351e-09	Agricultural Weed
Bupleurum marginatum	3.0351e-09	Agricultural Weed
Calamintha umbrosa	3.0351e-09	Agricultural Weed
Calamintha vulgaris	3.0351e-09	Agricultural Weed
Campanula colorata	3.0351e-09	Agricultural Weed
Canscora decussata	3.0351e-09	Agricultural Weed
Carduus edelbergii	3.0351e-09	Agricultural Weed
Carex fedia	3.0351e-09	Agricultural Weed
Carex foliosa	3.0351e-09	Agricultural Weed
Carex kashmirensis	3.0351e-09	Agricultural Weed
Carex notha	3.0351e-09	Agricultural Weed
Carex philocrena	3.0351e-09	Agricultural Weed
Carex pseudocyperus	3.0351e-09	Agricultural Weed
Chaerophyllum villosum	3.0351e-09	Agricultural Weed
Cirsium argyracanthum	3.0351e-09	Agricultural Weed
Crepis thompsonii	3.0351e-09	Agricultural Weed
Cymbopogon olivieri	3.0351e-09	Agricultural Weed
Dactylorhiza hatagirea	3.0351e-09	Agricultural Weed
Delphinium denudatum	3.0351e-09	Agricultural Weed
Delphinium roylei	3.0351e-09	Agricultural Weed
Drabopsis verna	3.0351e-09	Agricultural Weed
Elsholtzia strobilifera	3.0351e-09	Agricultural Weed
Epilobium royleanum	3.0351e-09	Agricultural Weed
Erysimum altaicum	3.0351e-09	Agricultural Weed
Euphorbia hispida	3.0351e-09	Agricultural Weed
Gagea dschungarica	3.0351e-09	Agricultural Weed
Gagea elegans	3.0351e-09	Agricultural Weed
Gagea kashmirensis	3.0351e-09	Agricultural Weed
Garhadiolus minutissimus	3.0351e-09	Agricultural Weed
Heterocaryum rigidum	3.0351e-09	Agricultural Weed
Impatiens brachycentra	3.0351e-09	Agricultural Weed
Inula indica	3.0351e-09	Agricultural Weed
Juncus membranaceus	3.0351e-09		Environmental Weed
Kickxia subsessilis	3.0351e-09	Agricultural Weed
Lactuca dissecta	3.0351e-09	Agricultural Weed
Lathyrus erectus	3.0351e-09	Agricultural Weed
Leptorhabdos parviflora	3.0351e-09	Agricultural Weed
Lespedeza elegans	3.0351e-09	Agricultural Weed
Leucas lanata	3.0351e-09	Agricultural Weed
Myriactis wallichii	3.0351e-09	Agricultural Weed
Nepeta connata	3.0351e-09	Agricultural Weed
Nepeta linearis	3.0351e-09	Agricultural Weed
Nepeta raphanorhiza	3.0351e-09	Agricultural Weed
Oenanthe pecten-veneris	3.0351e-09	Agricultural Weed
Pimpinella diversifolia	3.0351e-09	Agricultural Weed
Polygonum rottboellioides	3.0351e-09	Agricultural Weed
Posidonia oceanica	3.0351e-09		Environmental Weed
Ranunculus diffusus	3.0351e-09	Agricultural Weed
Ranunculus flaccidus	3.0351e-09	Agricultural Weed
Ranunculus laetus	3.0351e-09	Agricultural Weed
Saussurea heteromalla	3.0351e-09	Agricultural Weed
Scirpus affinis	3.0351e-09	Agricultural Weed	Environmental Weed
Sedum adenotrichum	3.0351e-09	Agricultural Weed
Senecio chrysanthemoides	3.0351e-09	Agricultural Weed
Sium latijugum	3.0351e-09	Agricultural Weed
Stachys sericea	3.0351e-09	Agricultural Weed
Sternbergia fischeriana	3.0351e-09	Agricultural Weed
Stipa capensis	3.0351e-09	Agricultural Weed
Teucrium royleanum	3.0351e-09	Agricultural Weed
Tricholepis elongata	3.0351e-09	Agricultural Weed
Trigonella emodi	3.0351e-09	Agricultural Weed
Valerianella szovitsiana	3.0351e-09	Agricultural Weed
Veronica campylopoda	3.0351e-09	Agricultural Weed
Veronica secunda	3.0351e-09	Agricultural Weed
Veronica stewartii	3.0351e-09	Agricultural Weed
Vicatia coniifolia	3.0351e-09	Agricultural Weed
