# Supplementary material for: Can Global Weed Assemblages Be Used to Predict Future Weeds?
Source: PLoS One. 2013 Feb 5;8(2):e55547. doi: 10.1371/journal.pone.0055547 (PMC3564798; doi:10.1371/journal.pone.0055547)
Supplement: Table S4 — SOM indices of plant taxa in each state (except Tasmania) and the Northern Territory that are present in Australia, but not currently recorded as weeds in the particular state/territory and have the highest likelihood of becoming one in the future. (XLSX) [file pone.0055547.s004.xlsx]

## Sheet: NSW
		New South Wales:
Taxon name	SOM index	0 = not recorded as a 'weed' 1 = recorded as a 'weed'	Recorded somewhere in the world specifically as 'Agricultural Weed' and/or 'Environmental Weed'
Bromus japonicus	0.83262	0	Agricultural Weed	Environmental Weed
Rumex acetosella	0.79848	0	Agricultural Weed	Environmental Weed
Ciclospermum leptophyllum	0.76939	0	Agricultural Weed	Environmental Weed
Rubus phoenicolasius	0.7462	0	Agricultural Weed	Environmental Weed
Rubus discolor	0.73618	0	Agricultural Weed	Environmental Weed
Cycloloma atriplicifolium	0.69942	0	Agricultural Weed	Environmental Weed
Gnaphalium purpureum	0.69874	0	Agricultural Weed	Environmental Weed
Picris hieracioides	0.67911	0	Agricultural Weed	Environmental Weed
Sparganium erectum	0.67805	0	Agricultural Weed	Environmental Weed
Hieracium praealtum	0.67714	0	Agricultural Weed	Environmental Weed
Rubus armeniacus	0.67533	0	Agricultural Weed	Environmental Weed
Platanus hybridus	0.67352	0		Environmental Weed
Acacia melanoxylon	0.66417	0	Agricultural Weed	Environmental Weed
Thymelaea passerina	0.65329	0	Agricultural Weed	Environmental Weed
Rhynchelytrum repens	0.63157	0	Agricultural Weed	Environmental Weed
Polygonum capitatum	0.62843	0	Agricultural Weed	Environmental Weed
Cryptostegia grandiflora	0.62197	0	Agricultural Weed	Environmental Weed
Eucalyptus saligna	0.61967	0	Agricultural Weed	Environmental Weed
Eclipta prostrata	0.61118	0	Agricultural Weed	Environmental Weed
Agropyron repens	0.60935	0	Agricultural Weed	Environmental Weed
Apium leptophyllum	0.60814	0	Agricultural Weed
Sorghum sudanense	0.60206	0	Agricultural Weed	Environmental Weed
Soliva pterosperma	0.60195	0	Agricultural Weed	Environmental Weed
Mimosa pigra	0.60187	0	Agricultural Weed	Environmental Weed
Argemone mexicana	0.60171	0	Agricultural Weed	Environmental Weed
Sida cordifolia	0.60148	0	Agricultural Weed	Environmental Weed
Leucaena leucocephala	0.60138	0	Agricultural Weed	Environmental Weed
Euphorbia hirta	0.60116	0	Agricultural Weed	Environmental Weed
Antigonon leptopus	0.60042	0	Agricultural Weed	Environmental Weed
Cleome gynandra	0.60003	0	Agricultural Weed	Environmental Weed
Dichanthium aristatum	0.59999	0	Agricultural Weed	Environmental Weed
Agave sisalana	0.59993	0	Agricultural Weed	Environmental Weed
Jatropha curcas	0.59993	0	Agricultural Weed	Environmental Weed
Amaranthus dubius	0.59992	0	Agricultural Weed	Environmental Weed
Ocimum basilicum	0.59938	0	Agricultural Weed	Environmental Weed
Albizia lebbeck	0.59926	0	Agricultural Weed	Environmental Weed
Casuarina equisetifolia	0.59926	0	Agricultural Weed	Environmental Weed
Boerhavia erecta	0.5992	0	Agricultural Weed
Verbena tenuisecta	0.59912	0	Agricultural Weed	Environmental Weed
Casuarina cunninghamiana	0.59885	0		Environmental Weed
Chromolaena odorata	0.5987	0	Agricultural Weed	Environmental Weed
Digitaria eriantha	0.59868	0	Agricultural Weed	Environmental Weed
Triumfetta pentandra	0.59868	0	Agricultural Weed	Environmental Weed
Paspalum scrobiculatum	0.59821	0	Agricultural Weed	Environmental Weed
Melaleuca quinquenervia	0.59271	0	Agricultural Weed	Environmental Weed
Eucalyptus globulus	0.59148	0	Agricultural Weed	Environmental Weed
Sesbania punicea	0.58666	0	Agricultural Weed	Environmental Weed
Aegilops cylindrica	0.57307	0	Agricultural Weed	Environmental Weed
Tetragonia tetragonioides	0.57051	0	Agricultural Weed	Environmental Weed
Calandrinia ciliata	0.56903	0	Agricultural Weed	Environmental Weed
Schismus arabicus	0.56903	0		Environmental Weed
Vaccaria pyramidata	0.56879	0	Agricultural Weed
Physalis angulata	0.56743	0	Agricultural Weed	Environmental Weed
Chrysanthemum leucanthemum	0.56616	0	Agricultural Weed	Environmental Weed
Achyranthes aspera	0.56581	0	Agricultural Weed	Environmental Weed
Cassia occidentalis	0.56538	0	Agricultural Weed	Environmental Weed
Hedychium coronarium	0.56521	0	Agricultural Weed	Environmental Weed
Heliotropium indicum	0.56504	0	Agricultural Weed	Environmental Weed
Syzygium jambos	0.56474	0	Agricultural Weed	Environmental Weed
Youngia japonica	0.56383	0	Agricultural Weed	Environmental Weed
Euphorbia chamaesyce	0.56345	0	Agricultural Weed
Gnaphalium pensylvanicum	0.56332	0	Agricultural Weed
Juniperus virginiana	0.5631	0	Agricultural Weed	Environmental Weed
Pyracantha coccinea	0.5631	0	Agricultural Weed	Environmental Weed
Triumfetta rhomboidea	0.56304	0	Agricultural Weed	Environmental Weed
Glycine max	0.56303	0		Environmental Weed
Cyperus compressus	0.56301	0	Agricultural Weed	Environmental Weed
Syzygium cumini	0.56293	0		Environmental Weed
Momordica balsamina	0.56276	0
Pityrogramma calomelanos	0.56235	0	Agricultural Weed	Environmental Weed
Ipomoea obscura	0.56223	0	Agricultural Weed	Environmental Weed
Montanoa hibiscifolia	0.56212	0	Agricultural Weed	Environmental Weed
Harrisia martinii	0.56169	0	Agricultural Weed	Environmental Weed
Eucalyptus camaldulensis	0.56129	0	Agricultural Weed	Environmental Weed
Hydrilla verticillata	0.55655	0	Agricultural Weed	Environmental Weed
Gunnera tinctoria	0.55473	0		Environmental Weed
Lactuca virosa	0.55061	0	Agricultural Weed	Environmental Weed
Casuarina glauca	0.54821	0		Environmental Weed
Cyathea cooperi	0.54741	0		Environmental Weed
Parthenocissus tricuspidata	0.5471	0		Environmental Weed
Hydrocotyle verticillata	0.54699	0		Environmental Weed
Cucumis melo	0.53579	0	Agricultural Weed	Environmental Weed
Cuscuta indecora	0.53524	0	Agricultural Weed
Setaria geniculata	0.53517	0	Agricultural Weed
Euclidium syriacum	0.53461	0	Agricultural Weed
Ruppia maritima	0.5332	0	Agricultural Weed	Environmental Weed
Carpobrotus chilensis	0.53269	0		Environmental Weed
Cyperus iria	0.52974	0	Agricultural Weed	Environmental Weed
Indigofera hirsuta	0.52921	0	Agricultural Weed
Indigofera suffruticosa	0.5291	0	Agricultural Weed	Environmental Weed
Clitoria ternatea	0.52906	0	Agricultural Weed	Environmental Weed
Merremia aegyptia	0.52893	0	Agricultural Weed	Environmental Weed
Turnera ulmifolia	0.52893	0	Agricultural Weed	Environmental Weed
Bromus rigidus	0.52892	0	Agricultural Weed	Environmental Weed
Chloris barbata	0.52879	0	Agricultural Weed	Environmental Weed
Mitracarpus hirtus	0.52868	0	Agricultural Weed	Environmental Weed
Senna alata	0.52868	0	Agricultural Weed	Environmental Weed
Drymaria cordata	0.52864	0	Agricultural Weed	Environmental Weed
Brachiaria subquadripara	0.52843	0	Agricultural Weed
Coccinia grandis	0.5284	0	Agricultural Weed	Environmental Weed
Hyptis suaveolens	0.5284	0	Agricultural Weed	Environmental Weed
Senna obtusifolia	0.52829	0	Agricultural Weed	Environmental Weed
Pennisetum pedicellatum	0.52828	0	Agricultural Weed	Environmental Weed
Mimosa invisa	0.52823	0	Agricultural Weed	Environmental Weed
Euphorbia hyssopifolia	0.52796	0	Agricultural Weed
Desmodium tortuosum	0.52786	0	Agricultural Weed	Environmental Weed
Limnocharis flava	0.52758	0	Agricultural Weed	Environmental Weed
Mucuna pruriens	0.52748	0	Agricultural Weed	Environmental Weed
Jatropha gossypiifolia	0.52725	0	Agricultural Weed	Environmental Weed
Pithecellobium dulce	0.52725	0	Agricultural Weed	Environmental Weed
Ziziphus mauritiana	0.52725	0		Environmental Weed
Cryptostegia madagascariensis	0.52684	0		Environmental Weed
Pennisetum polystachyon	0.52682	0	Agricultural Weed	Environmental Weed
Piper auritum	0.52682	0	Agricultural Weed	Environmental Weed
Tamarindus indica	0.52681	0		Environmental Weed
Urochloa mutica	0.52681	0	Agricultural Weed	Environmental Weed
Rubus parviflorus	0.52676	0	Agricultural Weed	Environmental Weed
Senna surattensis	0.52659	0	Agricultural Weed	Environmental Weed
Boerhavia coccinea	0.52626	0	Agricultural Weed	Environmental Weed
Chrysopogon aciculatus	0.52618	0	Agricultural Weed	Environmental Weed
Vitex trifolia	0.52617	0	Agricultural Weed	Environmental Weed
Alysicarpus ovalifolius	0.52616	0	Agricultural Weed	Environmental Weed
Furcraea selloa	0.52616	0		Environmental Weed
Stylosanthes hamata	0.526	0	Agricultural Weed	Environmental Weed
Prosopis juliflora	0.52578	0	Agricultural Weed	Environmental Weed
Leptochloa chinensis	0.52577	0	Agricultural Weed	Environmental Weed
Callitris glaucophylla	0.52576	0		Environmental Weed
Ceratopteris thalictroides	0.52554	0	Agricultural Weed	Environmental Weed
Nymphaea odorata	0.52536	0	Agricultural Weed	Environmental Weed
Cyanthillium cinereum	0.52535	0		Environmental Weed
Eucalyptus polyanthemos	0.52495	0		Environmental Weed
Juncus polyanthemus	0.52495	0	Agricultural Weed
Tamarix pentandra	0.52495	0		Environmental Weed
Trapa natans	0.51439	0	Agricultural Weed	Environmental Weed
Zannichellia palustris	0.51438	0	Agricultural Weed	Environmental Weed
Stratiotes aloides	0.51327	0	Agricultural Weed	Environmental Weed
Citrus limon	0.51268	0	Agricultural Weed	Environmental Weed
Pseudotsuga menziesii	0.51246	0		Environmental Weed
Ribes sanguineum	0.51246	0	Agricultural Weed	Environmental Weed
Miconia calvescens	0.51148	0	Agricultural Weed	Environmental Weed
Myrica faya	0.51107	0		Environmental Weed
Euphorbia maculata	0.4944	0	Agricultural Weed	Environmental Weed
Lycopsis arvensis	0.49428	0	Agricultural Weed
Elymus repens	0.49415	0	Agricultural Weed	Environmental Weed
Galium palustre	0.49404	0	Agricultural Weed	Environmental Weed
Emilia sonchifolia	0.49317	0	Agricultural Weed
Peperomia pellucida	0.49306	0	Agricultural Weed	Environmental Weed
Pseudelephantopus spicatus	0.49305	0	Agricultural Weed	Environmental Weed
Momordica charantia	0.49302	0	Agricultural Weed	Environmental Weed
Crotalaria retusa	0.493	0	Agricultural Weed	Environmental Weed
Desmodium triflorum	0.49294	0	Agricultural Weed	Environmental Weed
Synedrella nodiflora	0.49292	0	Agricultural Weed	Environmental Weed
Alysicarpus vaginalis	0.49291	0	Agricultural Weed	Environmental Weed
Ipomoea triloba	0.49288	0	Agricultural Weed	Environmental Weed
Carduus thoermeri	0.49287	0	Agricultural Weed	Environmental Weed
Digitaria bicornis	0.49282	0	Agricultural Weed
Bidens alba	0.49276	0	Agricultural Weed	Environmental Weed
Hymenachne amplexicaulis	0.49275	0	Agricultural Weed	Environmental Weed
Dioscorea alata	0.49272	0		Environmental Weed
Syngonium podophyllum	0.4927	0	Agricultural Weed	Environmental Weed
Urena lobata	0.49264	0	Agricultural Weed	Environmental Weed
Echinochloa polystachya	0.49259	0		Environmental Weed
Allamanda cathartica	0.4925	0		Environmental Weed
Hyptis pectinata	0.4925	0	Agricultural Weed	Environmental Weed
Sesbania grandiflora	0.49246	0		Environmental Weed
Hemigraphis alternata	0.49245	0		Environmental Weed
Lindernia crustacea	0.49245	0	Agricultural Weed
Indigofera tinctoria	0.49236	0	Agricultural Weed	Environmental Weed
Ludwigia octovalvis	0.49235	0	Agricultural Weed	Environmental Weed
Scoparia dulcis	0.49231	0	Agricultural Weed	Environmental Weed
Barleria lupulina	0.4923	0		Environmental Weed
Cassia fistula	0.49229	0		Environmental Weed
Achillea ptarmica	0.49223	0	Agricultural Weed	Environmental Weed
Rhus radicans	0.49223	0	Agricultural Weed	Environmental Weed
Cosmos caudatus	0.4921	0	Agricultural Weed	Environmental Weed
Manihot esculenta	0.4921	0		Environmental Weed
Vigna unguiculata	0.4921	0	Agricultural Weed	Environmental Weed
Murdannia nudiflora	0.49206	0	Agricultural Weed	Environmental Weed
Chamaecrista rotundifolia	0.49194	0		Environmental Weed
Cyperus sphacelatus	0.49194	0	Agricultural Weed	Environmental Weed
Ipomoea carnea	0.49194	0	Agricultural Weed	Environmental Weed
Ammannia auriculata	0.49182	0	Agricultural Weed	Environmental Weed
Boehmeria nivea	0.49179	0		Environmental Weed
Desmodium incanum	0.49169	0	Agricultural Weed	Environmental Weed
Clidemia hirta	0.49165	0	Agricultural Weed	Environmental Weed
Digitaria decumbens	0.49154	0	Agricultural Weed	Environmental Weed
Lippia alba	0.49154	0	Agricultural Weed
Sphagneticola trilobata	0.49129	0	Agricultural Weed	Environmental Weed
Samanea saman	0.49124	0	Agricultural Weed	Environmental Weed
Sambucus canadensis	0.49124	0	Agricultural Weed	Environmental Weed
Euphorbia prostrata	0.49123	0	Agricultural Weed	Environmental Weed
Desmodium scorpiurus	0.49113	0	Agricultural Weed	Environmental Weed
Tribulus cistoides	0.49113	0	Agricultural Weed	Environmental Weed
Artemisia ludoviciana	0.49091	0	Agricultural Weed
Dalbergia sissoo	0.4909	0		Environmental Weed
Manihot glaziovii	0.49089	0		Environmental Weed
Euphorbia supina	0.49085	0	Agricultural Weed
Hippobroma longiflora	0.49071	0	Agricultural Weed	Environmental Weed
Merremia tuberosa	0.49066	0		Environmental Weed
Muntingia calabura	0.49066	0	Agricultural Weed	Environmental Weed
Thunbergia fragrans	0.49066	0	Agricultural Weed	Environmental Weed
Bambusa vulgaris	0.49065	0	Agricultural Weed	Environmental Weed
Moringa oleifera	0.49065	0		Environmental Weed
Gliricidia sepium	0.49064	0		Environmental Weed
Indigofera spicata	0.49064	0	Agricultural Weed	Environmental Weed
Turbina corymbosa	0.49064	0	Agricultural Weed	Environmental Weed
Calyptocarpus vialis	0.49047	0	Agricultural Weed
Rauvolfia tetraphylla	0.49047	0	Agricultural Weed
Betula nigra	0.49042	0		Environmental Weed
Crataegus crus-galli	0.49042	0	Agricultural Weed	Environmental Weed
Rhus glabra	0.49042	0	Agricultural Weed	Environmental Weed
Thinopyrum ponticum	0.49042	0	Agricultural Weed	Environmental Weed
Stachytarpheta urticifolia	0.49036	0	Agricultural Weed	Environmental Weed
Eragrostis amabilis	0.49034	0	Agricultural Weed	Environmental Weed
Pachyrhizus erosus	0.49031	0		Environmental Weed
Ardisia elliptica	0.49025	0	Agricultural Weed	Environmental Weed
Aristolochia ringens	0.49025	0		Environmental Weed
Barleria cristata	0.49025	0	Agricultural Weed	Environmental Weed
Euphorbia tirucalli	0.49025	0	Agricultural Weed	Environmental Weed
Hiptage benghalensis	0.49025	0		Environmental Weed
Selaginella willdenovii	0.49025	0	Agricultural Weed	Environmental Weed
Stachytarpheta jamaicensis	0.49024	0	Agricultural Weed	Environmental Weed
Aglaonema commutatum	0.49023	0		Environmental Weed
Chrysophyllum cainito	0.49023	0		Environmental Weed
Hura crepitans	0.49023	0	Agricultural Weed	Environmental Weed
Odontonema tubaeforme	0.49023	0		Environmental Weed
Vigna hosei	0.49023	0	Agricultural Weed	Environmental Weed
Ardisia humilis	0.49022	0		Environmental Weed
Argyreia nervosa	0.49022	0	Agricultural Weed	Environmental Weed
Urochloa subquadripara	0.49022	0		Environmental Weed
Vigna adenantha	0.49022	0	Agricultural Weed	Environmental Weed
Malachra capitata	0.49009	0	Agricultural Weed
Caryota mitis	0.49008	0		Environmental Weed
Chloris inflata	0.49008	0	Agricultural Weed	Environmental Weed
Cleome rutidosperma	0.49008	0	Agricultural Weed	Environmental Weed
Merremia quinquefolia	0.49006	0	Agricultural Weed	Environmental Weed
Spermacoce assurgens	0.49006	0	Agricultural Weed	Environmental Weed
Saccharum spontaneum	0.48997	0	Agricultural Weed	Environmental Weed
Pueraria phaseoloides	0.48996	0	Agricultural Weed	Environmental Weed
Mikania micrantha	0.48995	0	Agricultural Weed	Environmental Weed
Corchorus aestuans	0.48994	0	Agricultural Weed
Rhodomyrtus tomentosa	0.48984	0	Agricultural Weed	Environmental Weed
Clerodendrum chinense	0.48983	0		Environmental Weed
Haematoxylum campechianum	0.48983	0		Environmental Weed
Crotalaria ochroleuca	0.48982	0		Environmental Weed
Crotalaria virgulata	0.48982	0
Desmanthus leptophyllus	0.48982	0
Ruellia malacosperma	0.48982	0		Environmental Weed
Thymophylla tenuiloba	0.48982	0
Quisqualis indica	0.48968	0	Agricultural Weed	Environmental Weed
Pennisetum ciliare	0.4895	0	Agricultural Weed
Mimosa diplotricha	0.48944	0	Agricultural Weed	Environmental Weed
Passiflora laurifolia	0.48944	0		Environmental Weed
Castilla elastica	0.48943	0		Environmental Weed
Koelreuteria paniculata	0.48943	0		Environmental Weed
Paulownia tomentosa	0.48943	0	Agricultural Weed	Environmental Weed
Thunbergia laurifolia	0.48943	0		Environmental Weed
Epiphyllum phyllanthus	0.48941	0
Pinus caribaea	0.48941	0		Environmental Weed
Rubus moluccanus	0.48941	0	Agricultural Weed	Environmental Weed
Lonicera periclymenum	0.48901	0		Environmental Weed
Pyrus calleryana	0.48901	0	Agricultural Weed	Environmental Weed
Sporobolus jacquemontii	0.48901	0	Agricultural Weed	Environmental Weed
Urochloa maxima	0.48885	0		Environmental Weed
Campsis radicans	0.48872	0	Agricultural Weed	Environmental Weed
Gnaphalium calviceps	0.48872	0
Froelichia floridana	0.48861	0
Persicaria lapathifolia	0.47308	0	Agricultural Weed	Environmental Weed
Polygonum persicaria	0.47301	0	Agricultural Weed	Environmental Weed
Hordeum murinum	0.47083	0	Agricultural Weed	Environmental Weed
Potamogeton crispus	0.47014	0	Agricultural Weed	Environmental Weed
Bromus willdenowii	0.46636	0	Agricultural Weed
Tamarix chinensis	0.46495	0		Environmental Weed
Antirrhinum orontium	0.46455	0	Agricultural Weed
Polygonum amphibium	0.44853	0	Agricultural Weed	Environmental Weed
Potamogeton pectinatus	0.44846	0	Agricultural Weed	Environmental Weed
Amaranthus blitoides	0.44806	0	Agricultural Weed
Viola tricolor	0.44804	0	Agricultural Weed
Polygonum convolvulus	0.44705	0	Agricultural Weed	Environmental Weed
Nothoscordum inodorum	0.44642	0	Agricultural Weed
Centaurea repens	0.44637	0	Agricultural Weed	Environmental Weed
Deschampsia cespitosa	0.44612	0	Agricultural Weed
Pteris vittata	0.44559	0		Environmental Weed
Salvinia auriculata	0.44559	0	Agricultural Weed	Environmental Weed
Coreopsis tinctoria	0.44528	0	Agricultural Weed
Kyllinga brevifolia	0.44489	0	Agricultural Weed	Environmental Weed
Polygonum cuspidatum	0.44448	0	Agricultural Weed	Environmental Weed
Vicia benghalensis	0.44433	0	Agricultural Weed	Environmental Weed
Heteropogon contortus	0.44312	0	Agricultural Weed	Environmental Weed
Albizia lophantha	0.44291	0	Agricultural Weed	Environmental Weed
Atriplex lindleyi	0.4425	0
Cytisus monspessulanus	0.4425	0	Agricultural Weed
Elymus triticoides	0.4425	0	Agricultural Weed
Malephora crocea	0.4425	0
Oryzopsis miliacea	0.4425	0	Agricultural Weed
Ruppia cirrhosa	0.4425	0
Corrigiola litoralis	0.43657	0	Agricultural Weed	Environmental Weed
Eucalyptus lehmannii	0.43476	0	Agricultural Weed	Environmental Weed
Calamagrostis epigejos	0.42605	0	Agricultural Weed	Environmental Weed
Carum carvi	0.426	0	Agricultural Weed	Environmental Weed
Reynoutria sachalinensis	0.42238	0	Agricultural Weed	Environmental Weed
Hemarthria altissima	0.42138	0	Agricultural Weed
Aleurites fordii	0.42127	0	Agricultural Weed	Environmental Weed
Spirodela punctata	0.42127	0	Agricultural Weed	Environmental Weed
Hedychium flavescens	0.42089	0		Environmental Weed
Acacia mearnsii	0.42088	0	Agricultural Weed	Environmental Weed
Rubus flagellaris	0.42046	0		Environmental Weed
Rumex sagittatus	0.42046	0	Agricultural Weed	Environmental Weed
Pteridium aquilinum	0.4068	0	Agricultural Weed	Environmental Weed
Artemisia vulgaris	0.4064	0	Agricultural Weed	Environmental Weed
Bromus commutatus	0.40596	0	Agricultural Weed	Environmental Weed
Commelina diffusa	0.40433	0	Agricultural Weed	Environmental Weed
Lithospermum officinale	0.40409	0	Agricultural Weed
Acorus calamus	0.40401	0	Agricultural Weed	Environmental Weed
Malva pusilla	0.40396	0	Agricultural Weed
Oenothera biennis	0.40396	0	Agricultural Weed	Environmental Weed
Anthriscus sylvestris	0.40385	0	Agricultural Weed	Environmental Weed
Tragopogon pratensis	0.40385	0	Agricultural Weed	Environmental Weed
Veronica agrestis	0.40385	0	Agricultural Weed
Anchusa azurea	0.40205	0	Agricultural Weed	Environmental Weed
Chrysanthemum segetum	0.40205	0	Agricultural Weed
Cyperus distans	0.40202	0	Agricultural Weed	Environmental Weed
Abrus precatorius	0.40152	0	Agricultural Weed	Environmental Weed
Leersia hexandra	0.40111	0	Agricultural Weed	Environmental Weed
Eragrostis ciliaris	0.40109	0	Agricultural Weed
Boerhavia diffusa	0.40096	0	Agricultural Weed
Rottboellia exaltata	0.40095	0	Agricultural Weed
Brassica kaber	0.40083	0	Agricultural Weed	Environmental Weed
Glycine wightii	0.4007	0	Agricultural Weed	Environmental Weed
Cyperus articulatus	0.40069	0	Agricultural Weed	Environmental Weed
Solanum aculeatissimum	0.40045	0	Agricultural Weed
Erigeron canadensis	0.40034	0	Agricultural Weed
Eupatorium rugosum	0.40028	0	Agricultural Weed	Environmental Weed
Gnaphalium spicatum	0.40028	0	Agricultural Weed
Kyllinga odorata	0.40028	0	Agricultural Weed	Environmental Weed
Elodea densa	0.40023	0	Agricultural Weed
Fraxinus pennsylvanica	0.40023	0	Agricultural Weed	Environmental Weed
Rosa eglanteria	0.40023	0	Agricultural Weed	Environmental Weed
Salvia sclarea	0.40023	0	Agricultural Weed	Environmental Weed
Saponaria vaccaria	0.40023	0	Agricultural Weed
Solanum villosum	0.40023	0	Agricultural Weed
Bauhinia purpurea	0.40006	0		Environmental Weed
Dichrostachys cinerea	0.40006	0	Agricultural Weed	Environmental Weed
Digitaria longiflora	0.39975	0	Agricultural Weed
Abelmoschus esculentus	0.39964	0	Agricultural Weed
Albizia procera	0.39964	0	Agricultural Weed	Environmental Weed
Cyperus prolifer	0.39964	0		Environmental Weed
Eucalyptus grandis	0.39964	0	Agricultural Weed
Hibiscus cannabinus	0.39964	0	Agricultural Weed
Kalanchoe daigremontiana	0.39964	0		Environmental Weed
Ligustrum japonicum	0.39964	0		Environmental Weed
Pereskia grandifolia	0.39964	0	Agricultural Weed
Phymatosorus scolopendria	0.39964	0		Environmental Weed
Psidium littorale	0.39964	0		Environmental Weed
Rubus niveus	0.39964	0	Agricultural Weed	Environmental Weed
Evolvulus alsinoides	0.39958	0
Callisia repens	0.39947	0	Agricultural Weed	Environmental Weed
Caesalpinia bonduc	0.39925	0	Agricultural Weed	Environmental Weed
Carissa macrocarpa	0.39923	0	Agricultural Weed	Environmental Weed
Ceratotheca triloba	0.39923	0	Agricultural Weed
Digitaria milanjiana	0.39923	0	Agricultural Weed
Kalanchoe tubiflora	0.39923	0		Environmental Weed
Macrothelypteris torresiana	0.39923	0	Agricultural Weed	Environmental Weed
Nymphaea lotus	0.39923	0	Agricultural Weed	Environmental Weed
Polycarpaea corymbosa	0.39923	0
Eupatorium adenophorum	0.39903	0	Agricultural Weed	Environmental Weed
Lespedeza cuneata	0.399	0	Agricultural Weed	Environmental Weed
Digitaria velutina	0.39891	0	Agricultural Weed
Trema orientalis	0.39885	0	Agricultural Weed	Environmental Weed
Adiantum raddianum	0.39884	0	Agricultural Weed	Environmental Weed
Grevillea banksii	0.39884	0	Agricultural Weed	Environmental Weed
Toona ciliata	0.39884	0		Environmental Weed
Ipomoea congesta	0.39883	0	Agricultural Weed
Cupressus lusitanica	0.39882	0		Environmental Weed
Digitaria abyssinica	0.39868	0	Agricultural Weed
Alhagi camelorum	0.39842	0	Agricultural Weed	Environmental Weed
Brayulinea densa	0.39842	0	Agricultural Weed
Cassia corymbosa	0.39842	0	Agricultural Weed	Environmental Weed
Cassia tomentosa	0.39842	0	Agricultural Weed	Environmental Weed
Cereus hildmannianus	0.39842	0
Eragrostis lehmanniana	0.39842	0	Agricultural Weed	Environmental Weed
Euryops multifidus	0.39842	0	Agricultural Weed	Environmental Weed
Fraxinus americana	0.39842	0	Agricultural Weed
Gynandropsis gynandra	0.39842	0	Agricultural Weed
Opuntia fulgida	0.39842	0
Opuntia megacantha	0.39842	0
Rhus lancea	0.39842	0	Agricultural Weed	Environmental Weed
Rhus toxicodendron	0.39842	0	Agricultural Weed
Sporobolus fimbriatus	0.39842	0
Homeria flaccida	0.39842	0	Agricultural Weed	Environmental Weed
Homeria miniata	0.39842	0	Agricultural Weed	Environmental Weed
Hordeum jubatum	0.39789	0	Agricultural Weed	Environmental Weed
Sonchus arvensis	0.39783	0	Agricultural Weed	Environmental Weed
Distichlis spicata	0.39663	0	Agricultural Weed	Environmental Weed
Dipsacus sativus	0.39597	0	Agricultural Weed	Environmental Weed
Nuphar lutea	0.3959	0		Environmental Weed
Anthriscus caucalis	0.39559	0	Agricultural Weed	Environmental Weed
Cosmos sulphureus	0.39555	0		Environmental Weed
Viscum album	0.39548	0	Agricultural Weed
Bryonia dioica	0.39367	0	Agricultural Weed	Environmental Weed
Rubus procerus	0.39367	0	Agricultural Weed	Environmental Weed
Lens culinaris	0.39187	0
Tamarix parviflora	0.39187	0		Environmental Weed
Chrysanthemum carinatum	0.39186	0
Escallonia rubra	0.39186	0		Environmental Weed
Limnanthes douglasii	0.39186	0
Prunus avium	0.39186	0		Environmental Weed
Sisyrinchium californicum	0.39186	0		Environmental Weed
Spartina alterniflora	0.39186	0		Environmental Weed
Acacia sophorae	0.38412	0		Environmental Weed
Lampranthus glaucus	0.38412	0		Environmental Weed
Panicum dichotomiflorum	0.37747	0	Agricultural Weed	Environmental Weed
Cynoglossum officinale	0.37746	0	Agricultural Weed	Environmental Weed
Erysimum cheiranthoides	0.37617	0	Agricultural Weed	Environmental Weed
Euphorbia esula	0.37602	0	Agricultural Weed	Environmental Weed
Chamomilla suaveolens	0.37574	0	Agricultural Weed	Environmental Weed
Elaeagnus angustifolia	0.37565	0	Agricultural Weed	Environmental Weed
Isatis tinctoria	0.37565	0	Agricultural Weed	Environmental Weed
Eleocharis palustris	0.3756	0	Agricultural Weed	Environmental Weed
Typha angustifolia	0.37548	0	Agricultural Weed	Environmental Weed
Cerastium arvense	0.37536	0	Agricultural Weed	Environmental Weed
Equisetum palustre	0.37536	0	Agricultural Weed
Lepidium densiflorum	0.37536	0	Agricultural Weed	Environmental Weed
Gypsophila paniculata	0.3753	0	Agricultural Weed	Environmental Weed
Chenopodium botrys	0.37526	0	Agricultural Weed	Environmental Weed
Armoracia rusticana	0.37525	0	Agricultural Weed	Environmental Weed
Geranium pusillum	0.37525	0	Agricultural Weed	Environmental Weed
Hesperis matronalis	0.37525	0	Agricultural Weed	Environmental Weed
Ranunculus aquatilis	0.37525	0		Environmental Weed
Echinochloa colonum	0.37498	0	Agricultural Weed	Environmental Weed
Setaria glauca	0.37405	0	Agricultural Weed	Environmental Weed
Centaurea iberica	0.3737	0	Agricultural Weed	Environmental Weed
Salsola soda	0.37369	0	Agricultural Weed	Environmental Weed
Ipomoea hederacea	0.37363	0	Agricultural Weed	Environmental Weed
Myriophyllum verticillatum	0.3736	0	Agricultural Weed	Environmental Weed
Scirpus mucronatus	0.37356	0	Agricultural Weed	Environmental Weed
Hippuris vulgaris	0.37355	0	Agricultural Weed	Environmental Weed
Myosotis scorpioides	0.37355	0		Environmental Weed
Potamogeton natans	0.37355	0	Agricultural Weed	Environmental Weed
Aegilops triuncialis	0.37344	0	Agricultural Weed	Environmental Weed
Antirrhinum majus	0.37344	0	Agricultural Weed	Environmental Weed
Crupina vulgaris	0.37344	0	Agricultural Weed	Environmental Weed
Lathyrus hirsutus	0.37344	0	Agricultural Weed
Setaria faberi	0.37309	0	Agricultural Weed	Environmental Weed
Polygonum argyrocoleon	0.37213	0	Agricultural Weed	Environmental Weed
Eragrostis pectinacea	0.37212	0	Agricultural Weed	Environmental Weed
Gaura coccinea	0.37212	0	Agricultural Weed
Eleocharis geniculata	0.3721	0	Agricultural Weed	Environmental Weed
Potamogeton illinoensis	0.37205	0	Agricultural Weed
Sanguisorba officinalis	0.3718	0	Agricultural Weed
Alhagi pseudalhagi	0.37175	0	Agricultural Weed	Environmental Weed
Crypsis schoenoides	0.37174	0	Agricultural Weed
Datura meteloides	0.37174	0	Agricultural Weed
Polygonum sachalinense	0.37174	0	Agricultural Weed	Environmental Weed
Salicornia europaea	0.37174	0	Agricultural Weed
Zygophyllum fabago	0.37174	0	Agricultural Weed	Environmental Weed
Aeschynomene rudis	0.37169	0	Agricultural Weed
Convolvulus althaeoides	0.37164	0	Agricultural Weed
Lathyrus palustris	0.37164	0	Agricultural Weed
Aegilops ovata	0.37163	0	Agricultural Weed
Cerastium viscosum	0.37163	0	Agricultural Weed	Environmental Weed
Chenopodium capitatum	0.37163	0	Agricultural Weed	Environmental Weed
Cistus ladanifer	0.37163	0		Environmental Weed
Epilobium adenocaulon	0.37163	0	Agricultural Weed
Glyceria grandis	0.37163	0	Agricultural Weed	Environmental Weed
Heracleum lanatum	0.37163	0	Agricultural Weed
Lathyrus sphaericus	0.37163	0	Agricultural Weed	Environmental Weed
Lycopodium clavatum	0.37163	0		Environmental Weed
Potamogeton alpinus	0.37163	0
Potamogeton praelongus	0.37163	0	Agricultural Weed
Salsola australis	0.37163	0	Agricultural Weed
Scutellaria galericulata	0.37163	0	Agricultural Weed
Senecio cineraria	0.37163	0		Environmental Weed
Spartina gracilis	0.37163	0	Agricultural Weed
Symphytum asperum	0.37163	0	Agricultural Weed
Taeniatherum caput-medusae	0.37163	0	Agricultural Weed	Environmental Weed
Verbena hastata	0.37163	0	Agricultural Weed
Monochoria vaginalis	0.37122	0	Agricultural Weed	Environmental Weed
Najas guadalupensis	0.37065	0	Agricultural Weed	Environmental Weed
Oryza rufipogon	0.37064	0	Agricultural Weed	Environmental Weed
Gaillardia pulchella	0.37063	0
Cucurbita foetidissima	0.37031	0	Agricultural Weed
Hydrocotyle umbellata	0.37025	0	Agricultural Weed
Amaranthus gracilis	0.37024	0	Agricultural Weed	Environmental Weed
Pelargonium peltatum	0.37024	0
Sagittaria latifolia	0.37024	0	Agricultural Weed
Tamarix gallica	0.37024	0	Agricultural Weed	Environmental Weed
Helenium amarum	0.37023	0	Agricultural Weed
Dopatrium junceum	0.37	0	Agricultural Weed	Environmental Weed
Gnaphalium japonicum	0.37	0	Agricultural Weed	Environmental Weed
Rotala indica	0.37	0	Agricultural Weed
Eleocharis atropurpurea	0.36994	0	Agricultural Weed	Environmental Weed
Glaux maritima	0.36993	0
Halimodendron halodendron	0.36993	0
Saxifraga stolonifera	0.36993	0
Sagittaria longiloba	0.36988	0	Agricultural Weed	Environmental Weed
Salvia virgata	0.36983	0	Agricultural Weed
Acaena anserinifolia	0.36982	0
Agropyron desertorum	0.36982	0
Anemopsis californica	0.36982	0	Agricultural Weed
Asclepias fascicularis	0.36982	0	Agricultural Weed
Aster chilensis	0.36982	0
Atriplex lentiformis	0.36982	0
Atriplex serenana	0.36982	0	Agricultural Weed
Bromus stamineus	0.36982	0		Environmental Weed
Bromus vulgaris	0.36982	0		Environmental Weed
Buddleja saligna	0.36982	0
Calamagrostis stricta	0.36982	0
Carex albida	0.36982	0
Chenopodium foliosum	0.36982	0	Agricultural Weed	Environmental Weed
Chloris verticillata	0.36982	0	Agricultural Weed	Environmental Weed
Danthonia pilosa	0.36982	0		Environmental Weed
Dichelostemma pulchellum	0.36982	0	Agricultural Weed
Downingia pulchella	0.36982	0
Echinodorus berteroi	0.36982	0	Agricultural Weed
Eleocharis obtusa	0.36982	0	Agricultural Weed
Erechtites glomerata	0.36982	0		Environmental Weed
Erechtites minima	0.36982	0		Environmental Weed
Eriogonum fasciculatum	0.36982	0	Agricultural Weed
Eriophyllum lanatum	0.36982	0
Festuca megalura	0.36982	0	Agricultural Weed
Frankenia salina	0.36982	0	Agricultural Weed
Gastridium ventricosum	0.36982	0		Environmental Weed
Gaura sinuata	0.36982	0
Gnaphalium collinum	0.36982	0		Environmental Weed
Grindelia stricta	0.36982	0
Helenium bigelovii	0.36982	0	Agricultural Weed
Helianthus californicus	0.36982	0
Helianthus nuttallii	0.36982	0	Agricultural Weed
Helichrysum petiolare	0.36982	0		Environmental Weed
Hibiscus lasiocarpos	0.36982	0
Ionopsidium acaule	0.36982	0
Iris douglasiana	0.36982	0
Iris missouriensis	0.36982	0		Environmental Weed
Juncus marginatus	0.36982	0
Lasthenia glabrata	0.36982	0
Lilium occidentale	0.36982	0
Limnanthes bakeri	0.36982	0
Linaria bipartita	0.36982	0
Linum grandiflorum	0.36982	0
Lotus purshianus	0.36982	0
Lupinus bicolor	0.36982	0	Agricultural Weed
Lyonothamnus floribundus	0.36982	0
Malus sylvestris	0.36982	0		Environmental Weed
Mentzelia laevicaulis	0.36982	0	Agricultural Weed
Mentzelia lindleyi	0.36982	0
Metasequoia glyptostroboides	0.36982	0		Environmental Weed
Muhlenbergia rigens	0.36982	0	Agricultural Weed
Myoporum laetum	0.36982	0	Agricultural Weed	Environmental Weed
Myosotis micrantha	0.36982	0	Agricultural Weed	Environmental Weed
Oenothera hookeri	0.36982	0	Agricultural Weed
Orthocarpus purpurascens	0.36982	0	Agricultural Weed
Pelargonium grossularioides	0.36982	0
Phalaris tuberosa	0.36982	0
Plantago maritima	0.36982	0
Pogogyne douglasii	0.36982	0
Polypogon elongatus	0.36982	0
Prunus ilicifolia	0.36982	0
Puccinellia nutkaensis	0.36982	0
Salix bebbiana	0.36982	0
Scirpus cernuus	0.36982	0
Scorzonera hispanica	0.36982	0
Scutellaria lateriflora	0.36982	0
Senecio sylvaticus	0.36982	0	Agricultural Weed	Environmental Weed
Sidalcea oregana	0.36982	0
Solanum dimidiatum	0.36982	0
Solidago californica	0.36982	0	Agricultural Weed
Spartina densiflora	0.36982	0	Agricultural Weed	Environmental Weed
Spartina patens	0.36982	0	Agricultural Weed	Environmental Weed
Stipa cernua	0.36982	0	Agricultural Weed
Triglochin striata	0.36982	0
Venidium fastuosum	0.36982	0
Zoysia cultivars	0.36982	0		Environmental Weed
Acacia floribunda	0.36208	0		Environmental Weed
Acacia pravissima	0.36208	0		Environmental Weed
Asterolinon linum-stellatum	0.36208	0	Agricultural Weed	Environmental Weed
Baeckea virgata	0.36208	0		Environmental Weed
Callistemon rigidus	0.36208	0		Environmental Weed
Callistemon rugulosus	0.36208	0		Environmental Weed
Eucalyptus conferruminata	0.36208	0		Environmental Weed
Eucalyptus gomphocephala	0.36208	0		Environmental Weed
Eucalyptus leucoxylon	0.36208	0		Environmental Weed
Eucalyptus maculata	0.36208	0		Environmental Weed
Fraxinus rotundifolia	0.36208	0		Environmental Weed
Freesia alba x leichtlinii	0.36208	0		Environmental Weed
Grevillea arenaria	0.36208	0		Environmental Weed
Ixia longituba	0.36208	0		Environmental Weed
Kennedia rubicunda	0.36208	0	Agricultural Weed	Environmental Weed
Leptospermum petersonii	0.36208	0		Environmental Weed
Melaleuca decussata	0.36208	0		Environmental Weed
Melaleuca hypericifolia	0.36208	0		Environmental Weed
Melaleuca parvistaminea	0.36208	0		Environmental Weed
Galega officinalis	0.35345	0	Agricultural Weed	Environmental Weed
Polygonum hydropiper	0.35339	0	Agricultural Weed	Environmental Weed
Butomus umbellatus	0.35337	0	Agricultural Weed	Environmental Weed
Gnaphalium uliginosum	0.35332	0	Agricultural Weed
Tussilago farfara	0.35322	0	Agricultural Weed	Environmental Weed
Chaenorhinum minus	0.35321	0	Agricultural Weed	Environmental Weed
Cirsium palustre	0.35321	0	Agricultural Weed	Environmental Weed
Filipendula ulmaria	0.35321	0	Agricultural Weed	Environmental Weed
Galeopsis tetrahit	0.35321	0	Agricultural Weed	Environmental Weed
Impatiens glandulifera	0.35321	0	Agricultural Weed	Environmental Weed
Najas marina	0.35273	0	Agricultural Weed	Environmental Weed
Impatiens balsamina	0.35253	0	Agricultural Weed
Dipsacus sylvestris	0.35205	0	Agricultural Weed	Environmental Weed
Nymphoides peltata	0.35198	0	Agricultural Weed	Environmental Weed
Rubus caesius	0.35164	0	Agricultural Weed	Environmental Weed
Rudbeckia hirta	0.35151	0	Agricultural Weed	Environmental Weed
Solidago gigantea	0.35151	0	Agricultural Weed	Environmental Weed
Euonymus europaeus	0.3514	0		Environmental Weed
Glyceria fluitans	0.3514	0		Environmental Weed
Hieracium caespitosum	0.3514	0	Agricultural Weed	Environmental Weed
Lamium maculatum	0.3514	0	Agricultural Weed	Environmental Weed
Matricaria discoidea	0.3514	0	Agricultural Weed	Environmental Weed
Menyanthes trifoliata	0.3514	0	Agricultural Weed	Environmental Weed
Potentilla norvegica	0.3514	0	Agricultural Weed	Environmental Weed
Ranunculus ficaria	0.3514	0	Agricultural Weed	Environmental Weed
Ranunculus trichophyllus	0.3514	0	Agricultural Weed	Environmental Weed
Stachys annua	0.3514	0	Agricultural Weed
Filago pyramidata	0.3514	0	Agricultural Weed	Environmental Weed
Eichhornia azurea	0.3511	0	Agricultural Weed	Environmental Weed
Ipomoea aquatica	0.35099	0	Agricultural Weed	Environmental Weed
Spirodela polyrhiza	0.3506	0	Agricultural Weed	Environmental Weed
Fragaria vesca	0.35002	0	Agricultural Weed	Environmental Weed
Polygonum orientale	0.34971	0	Agricultural Weed	Environmental Weed
Celastrus orbiculatus	0.3497	0	Agricultural Weed	Environmental Weed
Erigeron philadelphicus	0.3497	0	Agricultural Weed
Helenium autumnale	0.3497	0	Agricultural Weed
Solanum robustum	0.34964	0
Achillea nobilis	0.34959	0		Environmental Weed
Aconitum napellus	0.34959	0		Environmental Weed
Artemisia dracunculus	0.34959	0	Agricultural Weed
Bromus erectus	0.34959	0	Agricultural Weed	Environmental Weed
Cotoneaster bullatus	0.34959	0		Environmental Weed
Echinochloa microstachya	0.34959	0	Agricultural Weed
Euonymus fortunei	0.34959	0	Agricultural Weed	Environmental Weed
Lotus pedunculatus	0.34959	0	Agricultural Weed	Environmental Weed
Pinus banksiana	0.34959	0	Agricultural Weed	Environmental Weed
Pinus strobus	0.34959	0		Environmental Weed
Pinus sylvestris	0.34959	0		Environmental Weed
Sporobolus cryptandrus	0.34959	0	Agricultural Weed
Viburnum opulus	0.34959	0		Environmental Weed
Vernonia cinerea	0.34958	0	Agricultural Weed
Alocasia macrorrhizos	0.34942	0		Environmental Weed
Ficus microcarpa	0.349	0	Agricultural Weed	Environmental Weed
Xanthosoma sagittifolium	0.349	0	Agricultural Weed	Environmental Weed
Lygodium microphyllum	0.3486	0		Environmental Weed
Albizia julibrissin	0.34859	0	Agricultural Weed	Environmental Weed
Hygrophila polysperma	0.34859	0		Environmental Weed
Baccharis salicifolia	0.34827	0
Paspalum pubiflorum	0.34827	0
Caulerpa taxifolia	0.3482	0		Environmental Weed
Cyperus kyllingia	0.3482	0	Agricultural Weed
Ficus rubiginosa	0.3482	0		Environmental Weed
Leptospermum scoparium	0.3482	0	Agricultural Weed	Environmental Weed
Ficus macrophylla	0.34818	0		Environmental Weed
Ottelia alismoides	0.34796	0	Agricultural Weed	Environmental Weed
Akebia quinata	0.34789	0	Agricultural Weed	Environmental Weed
Cunninghamia lanceolata	0.34778	0		Environmental Weed
Exochorda racemosa	0.34778	0		Environmental Weed
Hibiscus syriacus	0.34778	0		Environmental Weed
Juglans ailantifolia	0.34778	0		Environmental Weed
Liquidambar styraciflua	0.34778	0	Agricultural Weed
Liriodendron tulipifera	0.34778	0	Agricultural Weed
Physocarpus opulifolius	0.34778	0		Environmental Weed
Pseudosasa japonica	0.34778	0	Agricultural Weed	Environmental Weed
Sagittaria subulata	0.34778	0		Environmental Weed
Salix lasiolepis	0.34778	0	Agricultural Weed
Salvia azurea	0.34778	0
Sedum spectabile	0.34778	0		Environmental Weed
Sequoia sempervirens	0.34778	0		Environmental Weed
Spiraea douglasii	0.34778	0
Spiraea japonica	0.34778	0	Agricultural Weed	Environmental Weed
Thinopyrum intermedium	0.34778	0		Environmental Weed
Eucalyptus macarthurii	0.34778	0		Environmental Weed
Rumex vesicarius	0.34778	0	Agricultural Weed	Environmental Weed
Scilla peruviana	0.34778	0		Environmental Weed
Trachycarpus fortunei	0.34778	0		Environmental Weed
Tropaeolum speciosum	0.34778	0		Environmental Weed
Matricaria chamomilla	0.33334	0	Agricultural Weed
Alyssum alyssoides	0.33322	0	Agricultural Weed	Environmental Weed
Galium mollugo	0.33322	0	Agricultural Weed	Environmental Weed
Rorippa islandica	0.33175	0	Agricultural Weed
Lepidium ruderale	0.33163	0	Agricultural Weed	Environmental Weed
Brassica campestris	0.33158	0	Agricultural Weed	Environmental Weed
Artemisia annua	0.33157	0	Agricultural Weed	Environmental Weed
Commelina communis	0.33157	0	Agricultural Weed	Environmental Weed
Cenchrus pauciflorus	0.33147	0	Agricultural Weed
Atriplex rosea	0.33141	0	Agricultural Weed	Environmental Weed
Vicia cracca	0.33134	0	Agricultural Weed	Environmental Weed
Carduus crispus	0.33133	0	Agricultural Weed	Environmental Weed
Chelidonium majus	0.33133	0	Agricultural Weed	Environmental Weed
Crepis tectorum	0.33133	0	Agricultural Weed	Environmental Weed
Epilobium angustifolium	0.33133	0	Agricultural Weed	Environmental Weed
Erigeron annuus	0.33133	0	Agricultural Weed	Environmental Weed
Galium verum	0.33133	0	Agricultural Weed	Environmental Weed
Oxalis stricta	0.33133	0	Agricultural Weed
Rumex acetosa	0.33133	0	Agricultural Weed	Environmental Weed
Mentha arvensis	0.3313	0	Agricultural Weed	Environmental Weed
Barbarea vulgaris	0.33128	0	Agricultural Weed	Environmental Weed
Berteroa incana	0.33128	0	Agricultural Weed	Environmental Weed
Chenopodium hybridum	0.33128	0	Agricultural Weed
Cuscuta epilinum	0.33128	0	Agricultural Weed
Festuca ovina	0.33128	0	Agricultural Weed	Environmental Weed
Rudbeckia laciniata	0.33128	0	Agricultural Weed	Environmental Weed
Vicia sepium	0.33128	0	Agricultural Weed	Environmental Weed
Sisymbrium loeselii	0.33122	0	Agricultural Weed	Environmental Weed
Plantago media	0.33118	0	Agricultural Weed
Silene alba	0.33118	0	Agricultural Weed
Acinos arvensis	0.33117	0	Agricultural Weed	Environmental Weed
Anchusa officinalis	0.33117	0	Agricultural Weed	Environmental Weed
Angelica sylvestris	0.33117	0	Agricultural Weed	Environmental Weed
Arctium tomentosum	0.33117	0	Agricultural Weed
Chenopodium rubrum	0.33117	0	Agricultural Weed
Echinocystis lobata	0.33117	0	Agricultural Weed	Environmental Weed
Equisetum sylvaticum	0.33117	0	Agricultural Weed
Geranium pratense	0.33117	0	Agricultural Weed
Juniperus communis	0.33117	0	Agricultural Weed
Knautia arvensis	0.33117	0	Agricultural Weed	Environmental Weed
Lathyrus pratensis	0.33117	0	Agricultural Weed
Lathyrus sylvestris	0.33117	0	Agricultural Weed	Environmental Weed
Lathyrus tuberosus	0.33117	0	Agricultural Weed
Leontodon autumnalis	0.33117	0	Agricultural Weed	Environmental Weed
Lychnis flos-cuculi	0.33117	0	Agricultural Weed	Environmental Weed
Lycopus europaeus	0.33117	0	Agricultural Weed
Matricaria maritima	0.33117	0	Agricultural Weed	Environmental Weed
Melilotus altissimus	0.33117	0	Agricultural Weed
Ranunculus bulbosus	0.33117	0	Agricultural Weed	Environmental Weed
Senecio viscosus	0.33117	0	Agricultural Weed
Stachys palustris	0.33117	0	Agricultural Weed	Environmental Weed
Thlaspi perfoliatum	0.33117	0	Agricultural Weed	Environmental Weed
Veronica chamaedrys	0.33117	0	Agricultural Weed	Environmental Weed
Taraxacum laevigatum	0.33052	0	Agricultural Weed	Environmental Weed
Euphorbia dentata	0.33026	0	Agricultural Weed
Euphorbia nutans	0.32996	0	Agricultural Weed
Elsholtzia ciliata	0.32994	0	Agricultural Weed	Environmental Weed
Salvia officinalis	0.32977	0		Environmental Weed
Agrostis alba	0.32971	0	Agricultural Weed	Environmental Weed
Alternanthera sessilis	0.32965	0	Agricultural Weed	Environmental Weed
Cirsium lanceolatum	0.3296	0	Agricultural Weed	Environmental Weed
Panicum virgatum	0.3296	0	Agricultural Weed
Beckmannia syzigachne	0.32952	0	Agricultural Weed	Environmental Weed
Marsilea quadrifolia	0.32952	0	Agricultural Weed	Environmental Weed
Merremia umbellata	0.32949	0	Agricultural Weed
Agrostis canina	0.32947	0		Environmental Weed
Alternanthera brasiliana	0.32947	0		Environmental Weed
Axyris amaranthoides	0.32947	0	Agricultural Weed
Caltha palustris	0.32947	0	Agricultural Weed
Fagopyrum tataricum	0.32947	0	Agricultural Weed
Galium boreale	0.32947	0	Agricultural Weed
Hemerocallis fulva	0.32947	0		Environmental Weed
Lemna trisulca	0.32947	0		Environmental Weed
Rosa multiflora	0.32947	0	Agricultural Weed	Environmental Weed
Rumex patientia	0.32947	0	Agricultural Weed	Environmental Weed
Sicyos angulatus	0.32947	0	Agricultural Weed	Environmental Weed
Utricularia vulgaris	0.32947	0	Agricultural Weed
Valeriana officinalis	0.32947	0	Agricultural Weed	Environmental Weed
Eragrostis megastachya	0.32941	0	Agricultural Weed
Heteranthera reniformis	0.32941	0	Agricultural Weed	Environmental Weed
Polygonum hydropiperoides	0.32941	0	Agricultural Weed
Sphenoclea zeylanica	0.32941	0	Agricultural Weed	Environmental Weed
Adonis annua	0.32937	0	Agricultural Weed
Aegilops geniculata	0.32937	0	Agricultural Weed	Environmental Weed
Hydrocharis morsus-ranae	0.32937	0	Agricultural Weed	Environmental Weed
Bromus lanceolatus	0.32937	0	Agricultural Weed	Environmental Weed
Acer saccharinum	0.32936	0	Agricultural Weed
Aesculus hippocastanum	0.32936	0	Agricultural Weed	Environmental Weed
Aethusa cynapium	0.32936	0	Agricultural Weed
Androsace septentrionalis	0.32936	0	Agricultural Weed
Apera interrupta	0.32936	0	Agricultural Weed	Environmental Weed
Artemisia campestris	0.32936	0	Agricultural Weed
Asclepias syriaca	0.32936	0	Agricultural Weed	Environmental Weed
Brachypodium sylvaticum	0.32936	0		Environmental Weed
Briza media	0.32936	0	Agricultural Weed
Bromus arvensis	0.32936	0	Agricultural Weed	Environmental Weed
Bromus squarrosus	0.32936	0	Agricultural Weed	Environmental Weed
Bryonia alba	0.32936	0		Environmental Weed
Bupleurum rotundifolium	0.32936	0	Agricultural Weed	Environmental Weed
Caragana arborescens	0.32936	0	Agricultural Weed	Environmental Weed
Cardamine pratensis	0.32936	0	Agricultural Weed	Environmental Weed
Chenopodium bonus-henricus	0.32936	0	Agricultural Weed
Crepis biennis	0.32936	0	Agricultural Weed
Cuscuta gronovii	0.32936	0	Agricultural Weed
Dipsacus laciniatus	0.32936	0		Environmental Weed
Equisetum fluviatile	0.32936	0	Agricultural Weed
Equisetum telmateia	0.32936	0	Agricultural Weed	Environmental Weed
Erica tetralix	0.32936	0		Environmental Weed
Erysimum hieraciifolium	0.32936	0	Agricultural Weed
Falcaria vulgaris	0.32936	0	Agricultural Weed
Frangula alnus	0.32936	0	Agricultural Weed	Environmental Weed
Galanthus nivalis	0.32936	0		Environmental Weed
Geranium columbinum	0.32936	0	Agricultural Weed	Environmental Weed
Geranium sanguineum	0.32936	0		Environmental Weed
Grindelia squarrosa	0.32936	0	Agricultural Weed
Heracleum sphondylium	0.32936	0	Agricultural Weed
Impatiens noli-tangere	0.32936	0	Agricultural Weed	Environmental Weed
Inula helenium	0.32936	0	Agricultural Weed	Environmental Weed
Lamiastrum galeobdolon	0.32936	0		Environmental Weed
Lappula squarrosa	0.32936	0	Agricultural Weed
Lathyrus cicera	0.32936	0	Agricultural Weed
Lonicera tatarica	0.32936	0	Agricultural Weed	Environmental Weed
Lysimachia punctata	0.32936	0	Agricultural Weed	Environmental Weed
Myosurus minimus	0.32936	0	Agricultural Weed
Nardus stricta	0.32936	0	Agricultural Weed	Environmental Weed
Oxytropis campestris	0.32936	0	Agricultural Weed
Populus balsamifera	0.32936	0	Agricultural Weed	Environmental Weed
Potentilla argentea	0.32936	0	Agricultural Weed	Environmental Weed
Potentilla erecta	0.32936	0		Environmental Weed
Potentilla fruticosa	0.32936	0
Potentilla intermedia	0.32936	0	Agricultural Weed
Prunus virginiana	0.32936	0	Agricultural Weed
Quercus rubra	0.32936	0	Agricultural Weed	Environmental Weed
Rorippa amphibia	0.32936	0		Environmental Weed
Rosa rugosa	0.32936	0	Agricultural Weed	Environmental Weed
Salvia nemorosa	0.32936	0	Agricultural Weed	Environmental Weed
Salvia pratensis	0.32936	0	Agricultural Weed	Environmental Weed
Sonchus palustris	0.32936	0	Agricultural Weed	Environmental Weed
Symphoricarpos albus	0.32936	0	Agricultural Weed	Environmental Weed
Syringa vulgaris	0.32936	0	Agricultural Weed	Environmental Weed
Thymus pulegioides	0.32936	0	Agricultural Weed	Environmental Weed
Thymus serpyllum	0.32936	0	Agricultural Weed	Environmental Weed
Trifolium aureum	0.32936	0	Agricultural Weed	Environmental Weed
Veronica beccabunga	0.32936	0	Agricultural Weed	Environmental Weed
Veronica filiformis	0.32936	0	Agricultural Weed	Environmental Weed
Eryngium foetidum	0.32935	0	Agricultural Weed	Environmental Weed
Begonia cucullata	0.32924	0		Environmental Weed
Opuntia cochenillifera	0.32924	0		Environmental Weed
Piper aduncum	0.32924	0	Agricultural Weed	Environmental Weed
Solanum viarum	0.32924	0	Agricultural Weed	Environmental Weed
Luffa aegyptiaca	0.32923	0
Triphasia trifolia	0.3292	0		Environmental Weed
Chloris radiata	0.32918	0	Agricultural Weed	Environmental Weed
Melicoccus bijugatus	0.32917	0		Environmental Weed
Alternanthera paronychioides	0.32902	0
Fimbristylis miliacea	0.32899	0	Agricultural Weed	Environmental Weed
Cyperus alternifolius	0.32893	0	Agricultural Weed	Environmental Weed
Crotalaria verrucosa	0.32887	0	Agricultural Weed
Euphorbia graminea	0.32884	0	Agricultural Weed
Pilea nummulariifolia	0.32881	0	Agricultural Weed
Sorghum arundinaceum	0.32881	0	Agricultural Weed
Thelypteris dentata	0.32881	0	Agricultural Weed	Environmental Weed
Ischaemum rugosum	0.32878	0	Agricultural Weed	Environmental Weed
Sesamum orientale	0.32878	0	Agricultural Weed
Canavalia ensiformis	0.32877	0	Agricultural Weed
Cucumis sativus	0.32877	0
Cucurbita moschata	0.32877	0
Ixora coccinea	0.32877	0
Thespesia populnea	0.32877	0		Environmental Weed
Cyperus odoratus	0.32857	0	Agricultural Weed	Environmental Weed
Cleome spinosa	0.32853	0
Alternanthera tenella	0.32841	0
Enterolobium contortisiliquum	0.32841	0	Agricultural Weed	Environmental Weed
Spermacoce verticillata	0.32841	0	Agricultural Weed	Environmental Weed
Manilkara zapota	0.32835	0		Environmental Weed
Saccharum ravennae	0.32835	0		Environmental Weed
Sesbania sericea	0.32835	0	Agricultural Weed
Torenia fournieri	0.32835	0
Trigonella caerulea	0.32835	0	Agricultural Weed
Vitex agnus-castus	0.32835	0		Environmental Weed
Alternanthera repens	0.32828	0	Agricultural Weed
Andropogon bicornis	0.32825	0	Agricultural Weed
Geum aleppicum	0.3282	0
Ipomoea pes-caprae	0.32819	0	Agricultural Weed
Cassia tora	0.32818	0	Agricultural Weed	Environmental Weed
Cyperus haspan	0.32818	0	Agricultural Weed	Environmental Weed
Bromus carinatus	0.32815	0	Agricultural Weed	Environmental Weed
Pennisetum setosum	0.32813	0	Agricultural Weed
Leptochloa filiformis	0.3281	0	Agricultural Weed
Elaeagnus umbellata	0.32808	0	Agricultural Weed	Environmental Weed
Chenopodium berlandieri	0.32804	0	Agricultural Weed	Environmental Weed
Hordeum brachyantherum	0.32804	0	Agricultural Weed
Oenothera elata	0.32804	0
Parietaria pensylvanica	0.32804	0	Agricultural Weed
Xanthium canadense	0.32804	0
Schizachyrium condensatum	0.32803	0	Agricultural Weed	Environmental Weed
Rubus rosifolius	0.32802	0	Agricultural Weed	Environmental Weed
Croton glandulosus	0.32801	0	Agricultural Weed
Fimbristylis autumnalis	0.32801	0	Agricultural Weed	Environmental Weed
Trema micrantha	0.32801	0	Agricultural Weed	Environmental Weed
Phyllanthus niruri	0.32797	0	Agricultural Weed
Brachiaria platyphylla	0.32796	0	Agricultural Weed
Limnobium spongia	0.32796	0	Agricultural Weed	Environmental Weed
Mentha x villosa	0.32796	0	Agricultural Weed	Environmental Weed
Astragalus bisulcatus	0.32795	0	Agricultural Weed
Cicuta douglasii	0.32795	0	Agricultural Weed	Environmental Weed
Glycyrrhiza lepidota	0.32795	0	Agricultural Weed
Oxytropis lambertii	0.32795	0	Agricultural Weed
Zigadenus venenosus	0.32795	0	Agricultural Weed
Jussiaea repens	0.32791	0	Agricultural Weed	Environmental Weed
Oxalis martiana	0.3279	0	Agricultural Weed
Azolla caroliniana	0.32785	0	Agricultural Weed
Bothriochloa saccharoides	0.3278	0	Agricultural Weed	Environmental Weed
Echinodorus cordifolius	0.3278	0	Agricultural Weed
Eragrostis neomexicana	0.32779	0
Najas graminea	0.32772	0	Agricultural Weed	Environmental Weed
Sagittaria guayanensis	0.32772	0	Agricultural Weed	Environmental Weed
Tagetes erecta	0.32772	0		Environmental Weed
Draba nemorosa	0.32771	0	Agricultural Weed
Eriochloa villosa	0.32771	0	Agricultural Weed
Ipomoea coccinea	0.32771	0	Agricultural Weed	Environmental Weed
Miscanthus sacchariflorus	0.32771	0	Agricultural Weed	Environmental Weed
Solidago altissima	0.32771	0	Agricultural Weed
Torilis japonica	0.32771	0	Agricultural Weed	Environmental Weed
Vicia angustifolia	0.32771	0	Agricultural Weed
Eleocharis acicularis	0.32767	0	Agricultural Weed	Environmental Weed
Aegilops tauschii	0.32766	0	Agricultural Weed
Agropyron cristatum	0.32766	0		Environmental Weed
Agrostis scabra	0.32766	0	Agricultural Weed
Alisma gramineum	0.32766	0	Agricultural Weed	Environmental Weed
Amorpha fruticosa	0.32766	0	Agricultural Weed	Environmental Weed
Artemisia frigida	0.32766	0	Agricultural Weed
Catabrosa aquatica	0.32766	0		Environmental Weed
Coreopsis grandiflora	0.32766	0	Agricultural Weed
Cuscuta approximata	0.32766	0		Environmental Weed
Festuca myuros	0.32766	0	Agricultural Weed
Hierochloe odorata	0.32766	0	Agricultural Weed
Humulus japonicus	0.32766	0	Agricultural Weed	Environmental Weed
Lactuca scariola	0.32766	0	Agricultural Weed
Lolium persicum	0.32766	0	Agricultural Weed	Environmental Weed
Lotus tenuis	0.32766	0	Agricultural Weed
Malva rotundifolia	0.32766	0	Agricultural Weed	Environmental Weed
Medicago falcata	0.32766	0	Agricultural Weed	Environmental Weed
Onoclea sensibilis	0.32766	0	Agricultural Weed
Puccinellia distans	0.32766	0	Agricultural Weed
Solidago graminifolia	0.32766	0	Agricultural Weed	Environmental Weed
Thladiantha dubia	0.32766	0	Agricultural Weed
Vaccaria segetalis	0.32766	0	Agricultural Weed
Veronica longifolia	0.32766	0		Environmental Weed
Petrorhagia prolifera	0.32766	0	Agricultural Weed	Environmental Weed
Browallia americana	0.32762	0	Agricultural Weed	Environmental Weed
Emilia fosbergii	0.32761	0	Agricultural Weed	Environmental Weed
Nymphaea ampla	0.3276	0		Environmental Weed
Pontederia rotundifolia	0.3276	0		Environmental Weed
Cerastium vulgatum	0.32756	0	Agricultural Weed	Environmental Weed
Hypericum triquetrifolium	0.32756	0	Agricultural Weed	Environmental Weed
Acer rubrum	0.32755	0	Agricultural Weed
Adonis vernalis	0.32755	0
Aesculus glabra	0.32755	0	Agricultural Weed
Agropyron smithii	0.32755	0	Agricultural Weed
Agrostis palustris	0.32755	0	Agricultural Weed
Ajuga genevensis	0.32755	0	Agricultural Weed	Environmental Weed
Alchemilla vulgaris	0.32755	0	Agricultural Weed	Environmental Weed
Allium geyeri	0.32755	0
Alnus crispa	0.32755	0	Agricultural Weed
Alnus rugosa	0.32755	0	Agricultural Weed
Alnus sinuata	0.32755	0	Agricultural Weed
Alopecurus arundinaceus	0.32755	0	Agricultural Weed	Environmental Weed
Anaphalis margaritacea	0.32755	0	Agricultural Weed
Angelica atropurpurea	0.32755	0	Agricultural Weed
Apocynum androsaemifolium	0.32755	0	Agricultural Weed
Apocynum cannabinum	0.32755	0	Agricultural Weed
Argentina anserina	0.32755	0	Agricultural Weed
Aronia melanocarpa	0.32755	0	Agricultural Weed	Environmental Weed
Artemisia cana	0.32755	0	Agricultural Weed
Asclepias incarnata	0.32755	0	Agricultural Weed	Environmental Weed
Asclepias speciosa	0.32755	0	Agricultural Weed
Asclepias tuberosa	0.32755	0	Agricultural Weed
Asclepias verticillata	0.32755	0	Agricultural Weed
Aster novae-angliae	0.32755	0		Environmental Weed
Atriplex heterosperma	0.32755	0	Agricultural Weed
Berberis canadensis	0.32755	0
Betula papyrifera	0.32755	0	Agricultural Weed
Betula populifolia	0.32755	0	Agricultural Weed
Brassica hirta	0.32755	0	Agricultural Weed	Environmental Weed
Calamagrostis canadensis	0.32755	0	Agricultural Weed
Camelina dentata	0.32755	0	Agricultural Weed
Carduus macrocephalus	0.32755	0	Agricultural Weed
Carlina vulgaris	0.32755	0		Environmental Weed
Castanea dentata	0.32755	0
Centaurea biebersteinii	0.32755	0	Agricultural Weed	Environmental Weed
Centaurea dealbata	0.32755	0		Environmental Weed
Centaurea nigrescens	0.32755	0	Agricultural Weed	Environmental Weed
Cerastium tomentosum	0.32755	0		Environmental Weed
Chrysanthemum balsamita	0.32755	0	Agricultural Weed	Environmental Weed
Chrysanthemum parthenium	0.32755	0	Agricultural Weed	Environmental Weed
Cleome serrulata	0.32755	0	Agricultural Weed	Environmental Weed
Colutea arborescens	0.32755	0		Environmental Weed
Comptonia peregrina	0.32755	0	Agricultural Weed
Convallaria majalis	0.32755	0		Environmental Weed
Cornus sericea	0.32755	0		Environmental Weed
Corydalis aurea	0.32755	0	Agricultural Weed
Corydalis sempervirens	0.32755	0	Agricultural Weed
Corylus avellana	0.32755	0		Environmental Weed
Corylus cornuta	0.32755	0	Agricultural Weed
Corynephorus canescens	0.32755	0		Environmental Weed
Danthonia spicata	0.32755	0	Agricultural Weed
Delphinium bicolor	0.32755	0	Agricultural Weed
Delphinium menziesii	0.32755	0	Agricultural Weed
Deutzia scabra	0.32755	0		Environmental Weed
Digitalis lanata	0.32755	0		Environmental Weed
Dirca palustris	0.32755	0	Agricultural Weed
Elaeagnus commutata	0.32755	0	Agricultural Weed	Environmental Weed
Elytrigia elongata	0.32755	0	Agricultural Weed	Environmental Weed
Epipactis helleborine	0.32755	0	Agricultural Weed	Environmental Weed
Erysimum asperum	0.32755	0	Agricultural Weed
Escobaria vivipara	0.32755	0	Agricultural Weed
Eupatorium perfoliatum	0.32755	0	Agricultural Weed
Euphorbia corollata	0.32755	0	Agricultural Weed
Euphorbia epithymoides	0.32755	0		Environmental Weed
Euphorbia glyptosperma	0.32755	0	Agricultural Weed
Euphorbia myrsinites	0.32755	0		Environmental Weed
Festuca bromoides	0.32755	0	Agricultural Weed	Environmental Weed
Festuca filiformis	0.32755	0	Agricultural Weed
Festuca longifolia	0.32755	0	Agricultural Weed	Environmental Weed
Fragaria virginiana	0.32755	0	Agricultural Weed
Fritillaria imperialis	0.32755	0		Environmental Weed
Gaultheria shallon	0.32755	0	Agricultural Weed
Geranium bicknellii	0.32755	0	Agricultural Weed
Hemerocallis lilioasphodelus	0.32755	0		Environmental Weed
Heracleum maximum	0.32755	0	Agricultural Weed
Heterotheca villosa	0.32755	0	Agricultural Weed
Hieracium pratense	0.32755	0	Agricultural Weed	Environmental Weed
Hieracium vulgatum	0.32755	0	Agricultural Weed
Hypericum punctatum	0.32755	0	Agricultural Weed
Impatiens capensis	0.32755	0	Agricultural Weed
Iris versicolor	0.32755	0	Agricultural Weed
Juniperus horizontalis	0.32755	0	Agricultural Weed
Kalmia angustifolia	0.32755	0	Agricultural Weed
Kalmia polifolia	0.32755	0	Agricultural Weed
Kerria japonica	0.32755	0		Environmental Weed
Liatris punctata	0.32755	0	Agricultural Weed
Lithospermum ruderale	0.32755	0	Agricultural Weed
Lobelia inflata	0.32755	0	Agricultural Weed
Lobelia siphilitica	0.32755	0	Agricultural Weed
Lolium arundinaceum	0.32755	0	Agricultural Weed	Environmental Weed
Lolium pratense	0.32755	0	Agricultural Weed	Environmental Weed
Lonicera morrowii	0.32755	0	Agricultural Weed	Environmental Weed
Lonicera x bella	0.32755	0	Agricultural Weed	Environmental Weed
Lonicera xylosteum	0.32755	0	Agricultural Weed	Environmental Weed
Lupinus argenteus	0.32755	0	Agricultural Weed
Lupinus pusillus	0.32755	0	Agricultural Weed
Lychnis alba	0.32755	0	Agricultural Weed	Environmental Weed
Lythrum virgatum	0.32755	0	Agricultural Weed	Environmental Weed
Mammillaria vivipara	0.32755	0	Agricultural Weed
Menispermum canadense	0.32755	0	Agricultural Weed
Mentha gentilis	0.32755	0	Agricultural Weed
Mentha x verticillata	0.32755	0		Environmental Weed
Mirabilis hirsuta	0.32755	0	Agricultural Weed
Mirabilis nyctaginea	0.32755	0	Agricultural Weed	Environmental Weed
Monarda fistulosa	0.32755	0	Agricultural Weed
Montia perfoliata	0.32755	0	Agricultural Weed
Muhlenbergia mexicana	0.32755	0	Agricultural Weed
Muscari botryoides	0.32755	0	Agricultural Weed	Environmental Weed
Myrica pensylvanica	0.32755	0	Agricultural Weed
Oenothera pallida	0.32755	0	Agricultural Weed
Oenothera perennis	0.32755	0	Agricultural Weed
Opuntia polyacantha	0.32755	0	Agricultural Weed
Ornithogalum nutans	0.32755	0	Agricultural Weed	Environmental Weed
Oxytropis splendens	0.32755	0	Agricultural Weed
Pascopyrum smithii	0.32755	0	Agricultural Weed
Plantago indica	0.32755	0	Agricultural Weed
Poa palustris	0.32755	0	Agricultural Weed	Environmental Weed
Podophyllum peltatum	0.32755	0	Agricultural Weed	Environmental Weed
Polygonum erectum	0.32755	0	Agricultural Weed
Populus grandidentata	0.32755	0	Agricultural Weed	Environmental Weed
Populus tremuloides	0.32755	0	Agricultural Weed	Environmental Weed
Populus trichocarpa	0.32755	0	Agricultural Weed
Potentilla gracilis	0.32755	0	Agricultural Weed
Prunus pensylvanica	0.32755	0	Agricultural Weed	Environmental Weed
Ptelea trifoliata	0.32755	0
Pyrus arbutifolia	0.32755	0
Pyrus melanocarpa	0.32755	0	Agricultural Weed
Quercus macrocarpa	0.32755	0	Agricultural Weed
Quercus velutina	0.32755	0	Agricultural Weed
Ranunculus abortivus	0.32755	0	Agricultural Weed
Rhamnus cathartica	0.32755	0	Agricultural Weed	Environmental Weed
Rhamnus frangula	0.32755	0	Agricultural Weed	Environmental Weed
Rhododendron canadense	0.32755	0	Agricultural Weed
Rhododendron macrophyllum	0.32755	0	Agricultural Weed
Rhus aromatica	0.32755	0
Rhus diversiloba	0.32755	0	Agricultural Weed
Rhus trilobata	0.32755	0	Agricultural Weed
Rhus vernix	0.32755	0	Agricultural Weed
Ribes americanum	0.32755	0	Agricultural Weed
Ribes cynosbati	0.32755	0	Agricultural Weed
Ribes glandulosum	0.32755	0	Agricultural Weed
Ribes lacustre	0.32755	0	Agricultural Weed
Ribes nigrum	0.32755	0	Agricultural Weed	Environmental Weed
Ribes odoratum	0.32755	0	Agricultural Weed	Environmental Weed
Ribes rubrum	0.32755	0	Agricultural Weed	Environmental Weed
Ribes sativum	0.32755	0	Agricultural Weed	Environmental Weed
Ribes triste	0.32755	0	Agricultural Weed
Rosa arkansana	0.32755	0	Agricultural Weed
Rosa gallica	0.32755	0		Environmental Weed
Rosa micrantha	0.32755	0		Environmental Weed
Rosa woodsii	0.32755	0	Agricultural Weed
Rubus allegheniensis	0.32755	0	Agricultural Weed	Environmental Weed
Rubus occidentalis	0.32755	0	Agricultural Weed	Environmental Weed
Rubus spectabilis	0.32755	0	Agricultural Weed	Environmental Weed
Rumex sanguineus	0.32755	0	Agricultural Weed	Environmental Weed
Scilla siberica	0.32755	0		Environmental Weed
Scirpus validus	0.32755	0	Agricultural Weed
Sedum telephium	0.32755	0		Environmental Weed
Silene cucubalus	0.32755	0	Agricultural Weed
Silene pratensis	0.32755	0	Agricultural Weed
Silphium perfoliatum	0.32755	0	Agricultural Weed	Environmental Weed
Sisymbrium sophia	0.32755	0	Agricultural Weed	Environmental Weed
Sorbaria sorbifolia	0.32755	0		Environmental Weed
Sparganium angustifolium	0.32755	0	Agricultural Weed
Spartina pectinata	0.32755	0	Agricultural Weed
Sphaeralcea coccinea	0.32755	0	Agricultural Weed
Spiraea alba	0.32755	0	Agricultural Weed
Spiraea latifolia	0.32755	0	Agricultural Weed
Spiraea tomentosa	0.32755	0	Agricultural Weed	Environmental Weed
Symplocarpus foetidus	0.32755	0	Agricultural Weed
Taraxacum laevigatum	0.32755	0	Agricultural Weed	Environmental Weed
Taxus brevifolia	0.32755	0	Agricultural Weed
Thermopsis rhombifolia	0.32755	0	Agricultural Weed
Thuja plicata	0.32755	0		Environmental Weed
Toxicodendron diversilobum	0.32755	0	Agricultural Weed
Toxicodendron vernix	0.32755	0	Agricultural Weed
Trifolium medium	0.32755	0
Trifolium procumbens	0.32755	0	Agricultural Weed	Environmental Weed
Tripleurospermum perforatum	0.32755	0	Agricultural Weed	Environmental Weed
Ulmus pumila	0.32755	0	Agricultural Weed	Environmental Weed
Ulmus rubra	0.32755	0
Vaccinium angustifolium	0.32755	0
Vaccinium vitis-idaea	0.32755	0
Veratrum viride	0.32755	0	Agricultural Weed
Verbascum lychnitis	0.32755	0
Verbascum phlomoides	0.32755	0	Agricultural Weed
Verbena urticifolia	0.32755	0	Agricultural Weed
Viburnum lantana	0.32755	0		Environmental Weed
Vicia grandiflora	0.32755	0	Agricultural Weed	Environmental Weed
Viola kitaibeliana	0.32755	0	Agricultural Weed
Vitis aestivalis	0.32755	0	Agricultural Weed
Vitis vulpina	0.32755	0	Agricultural Weed
Zanthoxylum americanum	0.32755	0	Agricultural Weed
Zigadenus elegans	0.32755	0	Agricultural Weed
Alisma lanceolata	0.32755	0	Agricultural Weed	Environmental Weed
Allium scorodoprasum	0.32755	0		Environmental Weed
Iris x germanica	0.32755	0	Agricultural Weed	Environmental Weed
Leymus multicaulis	0.32755	0		Environmental Weed
Medicago rugosa	0.32755	0	Agricultural Weed	Environmental Weed
Phillyrea angustifolia	0.32755	0		Environmental Weed
Trifolium michelianum	0.32755	0
Phyllanthus urinaria	0.32754	0	Agricultural Weed
Setaria barbata	0.32747	0	Agricultural Weed
Epidendrum radicans	0.32745	0
Phaseolus vulgaris	0.32745	0
Adenanthera pavonina	0.32739	0		Environmental Weed
Cestrum diurnum	0.32739	0	Agricultural Weed	Environmental Weed
Clerodendrum philippinum	0.32739	0	Agricultural Weed	Environmental Weed
Epipremnum pinnatum	0.32739	0		Environmental Weed
Jasminum fluminense	0.32739	0		Environmental Weed
Aleurites moluccana	0.32738	0		Environmental Weed
Begonia hirtella	0.32738	0	Agricultural Weed	Environmental Weed
Dioscorea bulbifera	0.32738	0	Agricultural Weed	Environmental Weed
Enterolobium cyclocarpum	0.32738	0	Agricultural Weed	Environmental Weed
Euphorbia lactea	0.32738	0		Environmental Weed
Flacourtia indica	0.32738	0		Environmental Weed
Kalanchoe pinnata	0.32738	0	Agricultural Weed	Environmental Weed
Morinda citrifolia	0.32738	0		Environmental Weed
Phyllanthus acidus	0.32738	0		Environmental Weed
Pimenta dioica	0.32738	0		Environmental Weed
Pouteria campechiana	0.32738	0		Environmental Weed
Ruellia brittoniana	0.32738	0		Environmental Weed
Sansevieria hyacinthoides	0.32738	0		Environmental Weed
Stictocardia tiliifolia	0.32738	0	Agricultural Weed	Environmental Weed
Terminalia catappa	0.32738	0	Agricultural Weed	Environmental Weed
Trimezia martinicensis	0.32738	0	Agricultural Weed	Environmental Weed
Zephyranthes citrina	0.32738	0		Environmental Weed
Citrus aurantiifolia	0.32737	0		Environmental Weed
Jasminum sambac	0.32737	0		Environmental Weed
Spondias purpurea	0.32737	0	Agricultural Weed	Environmental Weed
Roystonea regia	0.32721	0		Environmental Weed
Sacciolepis indica	0.32714	0	Agricultural Weed	Environmental Weed
Fatoua villosa	0.32713	0	Agricultural Weed	Environmental Weed
Melochia corchorifolia	0.32713	0	Agricultural Weed
Cynoglossum zeylanicum	0.32707	0
Digitaria setigera	0.32707	0	Agricultural Weed	Environmental Weed
Eragrostis unioloides	0.32707	0	Agricultural Weed
Eremochloa ophiuroides	0.32707	0	Agricultural Weed	Environmental Weed
Monochoria hastata	0.32707	0	Agricultural Weed	Environmental Weed
Zoysia matrella	0.32707	0
Broussonetia papyrifera	0.32706	0	Agricultural Weed	Environmental Weed
Maurandya antirrhiniflora	0.32704	0
Urochloa fasciculata	0.32704	0	Agricultural Weed
Zinnia violacea	0.32704	0
Acacia auriculiformis	0.32697	0		Environmental Weed
Bischofia javanica	0.32697	0	Agricultural Weed	Environmental Weed
Cupaniopsis anacardioides	0.32697	0		Environmental Weed
Diplazium esculentum	0.32697	0	Agricultural Weed	Environmental Weed
Nelumbo nucifera	0.32697	0		Environmental Weed
Nephrolepis falcata	0.32697	0		Environmental Weed
Paederia foetida	0.32697	0	Agricultural Weed	Environmental Weed
Pittosporum pentandrum	0.32697	0		Environmental Weed
Alstonia macrophylla	0.32696	0		Environmental Weed
Annona squamosa	0.32696	0		Environmental Weed
Arachis hypogaea	0.32696	0	Agricultural Weed
Arachis prostrata	0.32696	0
Aristolochia littoralis	0.32696	0		Environmental Weed
Billbergia pyramidalis	0.32696	0
Breynia disticha	0.32696	0		Environmental Weed
Caesalpinia crista	0.32696	0
Caesalpinia pulcherrima	0.32696	0
Calophyllum calaba	0.32696	0		Environmental Weed
Calophyllum inophyllum	0.32696	0		Environmental Weed
Cassia javanica	0.32696	0
Chamaedorea seifrizii	0.32696	0		Environmental Weed
Citrus medica	0.32696	0		Environmental Weed
Citrus sinensis	0.32696	0		Environmental Weed
Clerodendrum bungei	0.32696	0	Agricultural Weed	Environmental Weed
Clerodendrum speciosissimum	0.32696	0		Environmental Weed
Cymbopogon citratus	0.32696	0	Agricultural Weed
Derris indica	0.32696	0		Environmental Weed
Dypsis lutescens	0.32696	0		Environmental Weed
Elaeis guineensis	0.32696	0
Ficus altissima	0.32696	0		Environmental Weed
Ficus benghalensis	0.32696	0		Environmental Weed
Flueggea virosa	0.32696	0		Environmental Weed
Galphimia gracilis	0.32696	0
Hemigraphis reptans	0.32696	0		Environmental Weed
Hibiscus acetosella	0.32696	0
Hibiscus tiliaceus	0.32696	0	Agricultural Weed	Environmental Weed
Jasminum dichotomum	0.32696	0		Environmental Weed
Jasminum multiflorum	0.32696	0		Environmental Weed
Jatropha multifida	0.32696	0
Lagerstroemia indica	0.32696	0		Environmental Weed
Leucaena glauca	0.32696	0	Agricultural Weed	Environmental Weed
Malpighia emarginata	0.32696	0
Malvaviscus penduliflorus	0.32696	0		Environmental Weed
Maranta arundinacea	0.32696	0
Monstera deliciosa	0.32696	0		Environmental Weed
Nephrolepis hirsutula	0.32696	0	Agricultural Weed
Nephrolepis multiflora	0.32696	0	Agricultural Weed	Environmental Weed
Pandanus baptistii	0.32696	0
Peltophorum pterocarpum	0.32696	0
Petrea volubilis	0.32696	0
Pittosporum tobira	0.32696	0		Environmental Weed
Pongamia pinnata	0.32696	0
Pseudogynoxys chenopodioides	0.32696	0
Ptychosperma elegans	0.32696	0		Environmental Weed
Pueraria montana	0.32696	0	Agricultural Weed	Environmental Weed
Rhoeo spathacea	0.32696	0		Environmental Weed
Scaevola taccada	0.32696	0		Environmental Weed
Tabebuia heterophylla	0.32696	0		Environmental Weed
Tecoma castanifolia	0.32696	0		Environmental Weed
Thunbergia erecta	0.32696	0
Vigna speciosa	0.32696	0		Environmental Weed
Bambusa multiplex	0.32695	0		Environmental Weed
Ficus benjamina	0.32695	0		Environmental Weed
Melaleuca leucadendra	0.32695	0
Nicotiana plumbaginifolia	0.32695	0	Agricultural Weed
Scaevola sericea	0.32695	0	Agricultural Weed	Environmental Weed
Syngonium angustatum	0.32695	0		Environmental Weed
Sisyrinchium rosulatum	0.3269	0
Bulbostylis barbata	0.32672	0	Agricultural Weed
Kummerowia striata	0.32672	0	Agricultural Weed	Environmental Weed
Spiranthes sinensis	0.32672	0	Agricultural Weed
Zoysia japonica	0.32672	0	Agricultural Weed
Limnophila sessiliflora	0.32671	0	Agricultural Weed	Environmental Weed
Trachelospermum jasminoides	0.32671	0
Wahlenbergia marginata	0.32671	0
Fimbristylis schoenoides	0.32667	0	Agricultural Weed
Pouzolzia zeylanica	0.32667	0	Agricultural Weed
Trichachne insularis	0.32667	0	Agricultural Weed
Bocconia frutescens	0.32666	0		Environmental Weed
Bothriochloa ischaemum	0.32666	0	Agricultural Weed	Environmental Weed
Kyllinga squamulata	0.32666	0	Agricultural Weed
Pteris multifida	0.32665	0
Sesbania exaltata	0.32665	0	Agricultural Weed	Environmental Weed
Zoysia tenuifolia	0.32665	0		Environmental Weed
Hunnemannia fumariifolia	0.32664	0		Environmental Weed
Oplismenus hirtellus	0.32664	0		Environmental Weed
Flaveria trinervia	0.32663	0	Agricultural Weed
Eragrostis cumingii	0.3266	0		Environmental Weed
Costus speciosus	0.32658	0	Agricultural Weed	Environmental Weed
Alpinia purpurata	0.32657	0		Environmental Weed
Arundina graminifolia	0.32657	0		Environmental Weed
Fraxinus uhdei	0.32657	0		Environmental Weed
Vitex rotundifolia	0.32657	0		Environmental Weed
Alysicarpus rugosus	0.32656	0	Agricultural Weed
Aniseia martinicensis	0.32656	0	Agricultural Weed
Cycas circinalis	0.32656	0
Cyperus pumilus	0.32656	0	Agricultural Weed	Environmental Weed
Dianella ensifolia	0.32656	0	Agricultural Weed
Eragrostis prolifera	0.32656	0	Agricultural Weed
Eriochloa polystachya	0.32656	0	Agricultural Weed
Erythrina variegata	0.32656	0		Environmental Weed
Solanum jamaicense	0.32656	0	Agricultural Weed	Environmental Weed
Urochloa texana	0.32656	0	Agricultural Weed
Acalypha amentacea	0.32655	0
Acrocomia aculeata	0.32655	0
Adiantum anceps	0.32655	0
Adiantum caudatum	0.32655	0
Adiantum trapeziforme	0.32655	0
Agave angustifolia	0.32655	0
Agave desmettiana	0.32655	0
Albizia lebbekoides	0.32655	0
Alectryon coriaceus	0.32655	0
Angelonia angustifolia	0.32655	0
Aristolochia grandiflora	0.32655	0	Agricultural Weed
Artemisia stelleriana	0.32655	0		Environmental Weed
Bambusa arundinacea	0.32655	0
Bauhinia aculeata	0.32655	0
Bauhinia yunnanensis	0.32655	0
Bontia daphnoides	0.32655	0
Brosimum alicastrum	0.32655	0
Buddleja indica	0.32655	0
Buddleja lindleyana	0.32655	0		Environmental Weed
Calophyllum antillanum	0.32655	0		Environmental Weed
Canavalia brasiliensis	0.32655	0
Caulerpa brachypus	0.32655	0		Environmental Weed
Cecropia palmata	0.32655	0
Chamaecrista pilosa	0.32655	0
Chamaecrista serpens	0.32655	0
Citrus reticulata	0.32655	0		Environmental Weed
Clerodendrum glabrum	0.32655	0	Agricultural Weed	Environmental Weed
Clerodendrum kaempferi	0.32655	0		Environmental Weed
Clerodendrum x speciosum	0.32655	0
Colubrina asiatica	0.32655	0		Environmental Weed
Cordia myxa	0.32655	0
Cornutia grandiflora	0.32655	0
Costus spicatus	0.32655	0
Crinum asiaticum	0.32655	0
Cyperus alopecuroides	0.32655	0	Agricultural Weed	Environmental Weed
Dichanthium sericeum	0.32655	0		Environmental Weed
Digitaria pentzii	0.32655	0
Dimocarpus longan	0.32655	0
Dioscorea sansibarensis	0.32655	0
Diospyros digyna	0.32655	0
Diospyros ebenum	0.32655	0
Diospyros maritima	0.32655	0
Ehretia microphylla	0.32655	0
Elaeagnus pungens	0.32655	0	Agricultural Weed	Environmental Weed
Eleocharis nigrescens	0.32655	0
Eragrostis atrovirens	0.32655	0	Agricultural Weed
Eragrostis bahiensis	0.32655	0
Eragrostis gangetica	0.32655	0	Agricultural Weed
Eucalyptus robusta	0.32655	0		Environmental Weed
Evolvulus glomeratus	0.32655	0
Ficus radicans	0.32655	0
Ficus religiosa	0.32655	0		Environmental Weed
Gibasis pellucida	0.32655	0
Glandularia pulchella	0.32655	0
Glycosmis parviflora	0.32655	0
Gynura aurantiaca	0.32655	0
Habranthus tubispathus	0.32655	0
Harpullia arborea	0.32655	0
Helianthus simulans	0.32655	0
Hibiscus radiatus	0.32655	0
Holmskioldia sanguinea	0.32655	0
Hygrophila corymbosa	0.32655	0
Hyptis spicigera	0.32655	0
Indigofera colutea	0.32655	0
Indigofera pilosa	0.32655	0
Ipomoea turbinata	0.32655	0
Ixora parviflora	0.32655	0
Jacquinia arborea	0.32655	0
Jasminum mesnyi	0.32655	0
Jasminum nitidum	0.32655	0
Jasminum officinale	0.32655	0
Jatropha integerrima	0.32655	0
Justicia fulvicoma	0.32655	0
Justicia pectoralis	0.32655	0	Agricultural Weed
Kalanchoe fedtschenkoi	0.32655	0
Kalanchoe gastonis-bonnieri	0.32655	0
Kalanchoe laciniata	0.32655	0
Lespedeza hirta	0.32655	0
Livistona chinensis	0.32655	0		Environmental Weed
Lonchocarpus punctatus	0.32655	0
Lumnitzera racemosa	0.32655	0
Manilkara roxburghiana	0.32655	0
Melaleuca linariifolia	0.32655	0
Melaleuca viminalis	0.32655	0
Mimusops balata	0.32655	0
Musa x paradisiaca	0.32655	0
Noronhia emarginata	0.32655	0
Nymphaea x daubenyana	0.32655	0		Environmental Weed
Ochrosia elliptica	0.32655	0		Environmental Weed
Oeceoclades maculata	0.32655	0		Environmental Weed
Ophioglossum pendulum	0.32655	0
Passiflora biflora	0.32655	0		Environmental Weed
Passiflora incarnata	0.32655	0	Agricultural Weed	Environmental Weed
Peltophorum dubia	0.32655	0
Phlox drummondii	0.32655	0
Phyllanthus angustifolius	0.32655	0
Pithecoctenium crucigerum	0.32655	0
Platanus occidentalis	0.32655	0
Porana paniculata	0.32655	0
Premna odorata	0.32655	0
Psychotria punctata	0.32655	0
Pteris cretica	0.32655	0
Pteris plumula	0.32655	0
Pteris tripartita	0.32655	0
Ruellia ciliatiflora	0.32655	0
Rumohra adiantiformis	0.32655	0
Santalum album	0.32655	0	Agricultural Weed
Selaginella uncinata	0.32655	0
Selenicereus coniflorus	0.32655	0
Selenicereus pteranthus	0.32655	0
Sesbania macrocarpa	0.32655	0		Environmental Weed
Setaria setosa	0.32655	0
Sporobolus tenuissimus	0.32655	0
Strychnos spinosa	0.32655	0
Tabebuia aurea	0.32655	0
Tectaria incisa	0.32655	0		Environmental Weed
Terminalia arjuna	0.32655	0
Terminalia muelleri	0.32655	0
Triphasia trifoliata	0.32655	0		Environmental Weed
Urochloa piligera	0.32655	0
Urochloa ramosa	0.32655	0
Vanilla mexicana	0.32655	0
Vitex glabrata	0.32655	0
Woodwardia radicans	0.32655	0
Zamia furfuracea	0.32655	0
Miscanthus floridulus	0.32633	0	Agricultural Weed
Cyperus pilosus	0.32632	0	Agricultural Weed	Environmental Weed
Perilla frutescens	0.32632	0	Agricultural Weed	Environmental Weed
Hedyotis corymbosa	0.32628	0	Agricultural Weed
Pluchea indica	0.32628	0	Agricultural Weed	Environmental Weed
Elephantopus scaber	0.32627	0	Agricultural Weed
Lespedeza bicolor	0.32626	0		Environmental Weed
Mikania cordata	0.32626	0	Agricultural Weed	Environmental Weed
Stachytarpheta dichotoma	0.32626	0	Agricultural Weed	Environmental Weed
Chloris divaricata	0.32625	0
Asclepias mexicana	0.32623	0
Atriplex elegans	0.32623	0	Agricultural Weed
Cenchrus spinifex	0.32623	0		Environmental Weed
Crotalaria sagittalis	0.32623	0	Agricultural Weed
Gaura mollis	0.32623	0		Environmental Weed
Ipomoea tricolor	0.32623	0
Lepidium oblongum	0.32623	0	Agricultural Weed
Lobelia cardinalis	0.32623	0
Nothoscordum bivalve	0.32623	0	Agricultural Weed
Panicum obtusum	0.32623	0		Environmental Weed
Sphaeralcea angustifolia	0.32623	0
Acacia confusa	0.32617	0	Agricultural Weed	Environmental Weed
Angiopteris evecta	0.32617	0		Environmental Weed
Cecropia peltata	0.32617	0	Agricultural Weed	Environmental Weed
Chrysophyllum oliviforme	0.32617	0		Environmental Weed
Cinchona pubescens	0.32617	0		Environmental Weed
Cinnamomum burmannii	0.32617	0		Environmental Weed
Citharexylum caudatum	0.32617	0	Agricultural Weed	Environmental Weed
Clerodendrum fragrans	0.32617	0	Agricultural Weed	Environmental Weed
Corynocarpus laevigatus	0.32617	0		Environmental Weed
Heterocentron subtriplinervium	0.32617	0		Environmental Weed
Medinilla venosa	0.32617	0		Environmental Weed
Melastoma candidum	0.32617	0	Agricultural Weed	Environmental Weed
Paraserianthes falcataria	0.32617	0		Environmental Weed
Passiflora ligularis	0.32617	0		Environmental Weed
Terminalia myriocarpa	0.32617	0		Environmental Weed
Themeda villosa	0.32617	0	Agricultural Weed	Environmental Weed
Adiantum hispidulum	0.32615	0		Environmental Weed
Albizia falcataria	0.32615	0		Environmental Weed
Ampelopsis arborea	0.32615	0		Environmental Weed
Caesalpinia sepiaria	0.32615	0		Environmental Weed
Canavalia cathartica	0.32615	0		Environmental Weed
Cephalanthus occidentalis	0.32615	0	Agricultural Weed
Cereus uruguayensis	0.32615	0		Environmental Weed
Chrysanthemum maximum	0.32615	0		Environmental Weed
Clerodendrum japonicum	0.32615	0	Agricultural Weed
Coccoloba uvifera	0.32615	0		Environmental Weed
Ehrharta stipoides	0.32615	0		Environmental Weed
Elaeagnus multiflora	0.32615	0		Environmental Weed
Epidendrum x obrienianum	0.32615	0		Environmental Weed
Falcataria moluccana	0.32615	0		Environmental Weed
Flindersia brayleyana	0.32615	0		Environmental Weed
Gracilaria salicornia	0.32615	0		Environmental Weed
Ipomoea fistulosa	0.32615	0	Agricultural Weed
Kalanchoe delagoensis	0.32615	0		Environmental Weed
Kyllinga nemoralis	0.32615	0	Agricultural Weed	Environmental Weed
Landoltia punctata	0.32615	0	Agricultural Weed	Environmental Weed
Macaranga tanarius	0.32615	0		Environmental Weed
Melochia umbellata	0.32615	0	Agricultural Weed	Environmental Weed
Microlaena stipoides	0.32615	0		Environmental Weed
Mikania scandens	0.32615	0	Agricultural Weed	Environmental Weed
Morella faya	0.32615	0		Environmental Weed
Nelumbo lutea	0.32615	0	Agricultural Weed	Environmental Weed
Orontium aquaticum	0.32615	0
Oxalis violacea	0.32615	0	Agricultural Weed
Pavonia spinifex	0.32615	0	Agricultural Weed	Environmental Weed
Peltandra virginica	0.32615	0
Pennisetum ruppelii	0.32615	0
Phlebodium aureum	0.32615	0		Environmental Weed
Pueraria thunbergiana	0.32615	0	Agricultural Weed
Rhizophora mangle	0.32615	0		Environmental Weed
Sabal palmetto	0.32615	0		Environmental Weed
Saururus cernuus	0.32615	0		Environmental Weed
Spathoglottis plicata	0.32615	0		Environmental Weed
Swietenia mahagoni	0.32615	0		Environmental Weed
Tephrosia purpurea	0.32615	0	Agricultural Weed	Environmental Weed
Vetiveria zizanioides	0.32615	0	Agricultural Weed	Environmental Weed
Zizania aquatica	0.32615	0	Agricultural Weed	Environmental Weed
Argemone polyanthemos	0.32614	0	Agricultural Weed
Callicarpa americana	0.32614	0	Agricultural Weed
Cymbopogon refractus	0.32614	0
Delphinium nuttallianum	0.32614	0
Desmodium canum	0.32614	0	Agricultural Weed
Eugenia jambos	0.32614	0		Environmental Weed
Hippomane mancinella	0.32614	0	Agricultural Weed
Leptospermum ericoides	0.32614	0		Environmental Weed
Melothria pendula	0.32614	0
Paspalum setaceum	0.32614	0
Rhus copallina	0.32614	0	Agricultural Weed
Rubus glaucus	0.32614	0		Environmental Weed
Waltheria americana	0.3261	0	Agricultural Weed
Critesion murinum	0.326	0		Environmental Weed
Blyxa aubertii	0.32592	0	Agricultural Weed	Environmental Weed
Hydrocotyle sibthorpioides	0.32591	0	Agricultural Weed
Arthraxon hispidus	0.3259	0	Agricultural Weed	Environmental Weed
Calystegia hederacea	0.3259	0	Agricultural Weed
Cardamine parviflora	0.3259	0	Agricultural Weed
Cayratia japonica	0.3259	0	Agricultural Weed	Environmental Weed
Cirsium japonicum	0.3259	0	Agricultural Weed
Kummerowia stipulacea	0.3259	0	Agricultural Weed	Environmental Weed
Lobelia chinensis	0.3259	0	Agricultural Weed	Environmental Weed
Lycoris radiata	0.3259	0
Lysimachia clethroides	0.3259	0	Agricultural Weed	Environmental Weed
Macleaya cordata	0.3259	0		Environmental Weed
Microstegium vimineum	0.3259	0	Agricultural Weed	Environmental Weed
Murdannia keisak	0.3259	0	Agricultural Weed	Environmental Weed
Pinellia ternata	0.3259	0	Agricultural Weed	Environmental Weed
Sporobolus diander	0.3259	0	Agricultural Weed	Environmental Weed
Panicum bisulcatum	0.3259	0	Agricultural Weed	Environmental Weed
Bacopa rotundifolia	0.32586	0	Agricultural Weed	Environmental Weed
Lippia nodiflora	0.32586	0	Agricultural Weed
Marsilea crenata	0.32586	0	Agricultural Weed	Environmental Weed
Ampelopsis brevipedunculata	0.32585	0	Agricultural Weed	Environmental Weed
Anemone hupehensis	0.32585	0		Environmental Weed
Aralia elata	0.32585	0		Environmental Weed
Bryum argenteum	0.32585	0
Callitriche verna	0.32585	0	Agricultural Weed	Environmental Weed
Clematis orientalis	0.32585	0	Agricultural Weed
Clematis terniflora	0.32585	0		Environmental Weed
Desmanthus illinoensis	0.32585	0
Eupatorium coelestinum	0.32585	0	Agricultural Weed
Geranium nepalense	0.32585	0	Agricultural Weed	Environmental Weed
Geranium thunbergii	0.32585	0	Agricultural Weed	Environmental Weed
Ipomoea stolonifera	0.32585	0
Marchantia polymorpha	0.32585	0	Agricultural Weed
Nymphaea tetragona	0.32585	0		Environmental Weed
Sedum lineare	0.32585	0		Environmental Weed
Utricularia inflata	0.32585	0		Environmental Weed
Valerianella olitoria	0.32585	0
Wisteria floribunda	0.32585	0	Agricultural Weed	Environmental Weed
Oxalis bowieana	0.32585	0		Environmental Weed
Ceratopteris pteridoides	0.32575	0		Environmental Weed
Geranium homeanum	0.32575	0	Agricultural Weed	Environmental Weed
Melastoma malabathricum	0.32575	0	Agricultural Weed	Environmental Weed
Prosopis farcta	0.32575	0	Agricultural Weed
Glinus lotoides	0.32575	0	Agricultural Weed	Environmental Weed
Glinus oppositifolius	0.32575	0	Agricultural Weed	Environmental Weed
Notobasis syriaca	0.32575	0	Agricultural Weed	Environmental Weed
Acer campestre	0.32574	0		Environmental Weed
Acer ginnala	0.32574	0	Agricultural Weed	Environmental Weed
Actinidia arguta	0.32574	0		Environmental Weed
Agastache rugosa	0.32574	0		Environmental Weed
Aralia spinosa	0.32574	0	Agricultural Weed	Environmental Weed
Atriplex canescens	0.32574	0	Agricultural Weed
Brachiaria ramosa	0.32574	0	Agricultural Weed	Environmental Weed
Bromus briziformis	0.32574	0		Environmental Weed
Buddleja alternifolia	0.32574	0		Environmental Weed
Carthamus oxyacanthus	0.32574	0	Agricultural Weed
Catalpa bignonioides	0.32574	0		Environmental Weed
Centaurea macrocephala	0.32574	0		Environmental Weed
Clematis ligusticifolia	0.32574	0		Environmental Weed
Cornus drummondii	0.32574	0		Environmental Weed
Cornus obliqua	0.32574	0		Environmental Weed
Cornus racemosa	0.32574	0		Environmental Weed
Daphne laureola	0.32574	0		Environmental Weed
Dioscorea batatas	0.32574	0		Environmental Weed
Draba verna	0.32574	0	Agricultural Weed	Environmental Weed
Elytrigia intermedia	0.32574	0		Environmental Weed
Euonymus alatus	0.32574	0		Environmental Weed
Eupatorium glandulosum	0.32574	0
Eupatorium riparium	0.32574	0		Environmental Weed
Euryops subcarnosus	0.32574	0
Fagus sylvatica	0.32574	0		Environmental Weed
Galium tinctorium	0.32574	0		Environmental Weed
Geranium lucidum	0.32574	0	Agricultural Weed	Environmental Weed
Hordeum pusillum	0.32574	0	Agricultural Weed
Ilex crenata	0.32574	0		Environmental Weed
Ipomoea pandurata	0.32574	0	Agricultural Weed
Juncus ensifolius	0.32574	0		Environmental Weed
Juncus planifolius	0.32574	0	Agricultural Weed	Environmental Weed
Laburnum x watereri	0.32574	0
Lespedeza stipulacea	0.32574	0	Agricultural Weed	Environmental Weed
Ligustrum obtusifolium	0.32574	0		Environmental Weed
Lonicera maackii	0.32574	0		Environmental Weed
Lonicera sempervirens	0.32574	0		Environmental Weed
Lonicera standishii	0.32574	0		Environmental Weed
Lunaria rediviva	0.32574	0		Environmental Weed
Lythrum alatum	0.32574	0		Environmental Weed
Magnolia tripetala	0.32574	0		Environmental Weed
Mentha x gracilis	0.32574	0		Environmental Weed
Mentzelia nuda	0.32574	0	Agricultural Weed
Mitrasacme paludosa	0.32574	0	Agricultural Weed
Myriophyllum heterophyllum	0.32574	0		Environmental Weed
Oryza longistaminata	0.32574	0	Agricultural Weed
Oryza punctata	0.32574	0	Agricultural Weed	Environmental Weed
Pachysandra terminalis	0.32574	0		Environmental Weed
Panicum amarum	0.32574	0		Environmental Weed
Paspalum laeve	0.32574	0	Agricultural Weed
Penstemon digitalis	0.32574	0		Environmental Weed
Phellodendron japonicum	0.32574	0		Environmental Weed
Picea sitchensis	0.32574	0		Environmental Weed
Pinus thunbergiana	0.32574	0		Environmental Weed
Pinus virginiana	0.32574	0		Environmental Weed
Polygonum aubertii	0.32574	0		Environmental Weed
Pyrus malus	0.32574	0		Environmental Weed
Quincula lobata	0.32574	0	Agricultural Weed
Rhamnus davurica	0.32574	0		Environmental Weed
Rhodotypos scandens	0.32574	0		Environmental Weed
Robinia hispida	0.32574	0		Environmental Weed
Rosa nutkana	0.32574	0		Environmental Weed
Salvia lanceolata	0.32574	0	Agricultural Weed
Solanum sodomeum	0.32574	0
Taxus cuspidata	0.32574	0		Environmental Weed
Vernonia gigantea	0.32574	0	Agricultural Weed
Viburnum dilatatum	0.32574	0		Environmental Weed
Viburnum plicatum	0.32574	0		Environmental Weed
Viburnum sieboldii	0.32574	0		Environmental Weed
Xanthium echinatum	0.32574	0	Agricultural Weed
Iris spuria	0.32574	0	Agricultural Weed	Environmental Weed
Rubus erythrops	0.32574	0		Environmental Weed
Bromus unioloides	0.27476	0	Agricultural Weed
Acacia nilotica	0.27338	0	Agricultural Weed	Environmental Weed
Corchorus trilocularis	0.27297	0	Agricultural Weed	Environmental Weed
Ipomoea plebeia	0.27255	0	Agricultural Weed
Atriplex muelleri	0.27254	0	Agricultural Weed
Cenchrus biflorus	0.27254	0	Agricultural Weed	Environmental Weed
Cynodon aethiopicus	0.27254	0	Agricultural Weed	Environmental Weed
Dinebra retroflexa	0.27254	0	Agricultural Weed
Chenopodium giganteum	0.27249	0	Agricultural Weed	Environmental Weed
Crassula thunbergiana	0.27189	0	Agricultural Weed	Environmental Weed
Cyanella hyacinthoides	0.27189	0		Environmental Weed
Dischisma capitatum	0.27189	0		Environmental Weed
Ehrharta brevifolia	0.27189	0	Agricultural Weed
Oxalis depressa	0.27189	0	Agricultural Weed	Environmental Weed
Pupalia lappacea	0.27189	0	Agricultural Weed	Environmental Weed
Homeria collina	0.25759	0	Agricultural Weed	Environmental Weed
Oxalis polyphylla	0.25759	0		Environmental Weed
Bilderdykia convolvulus	0.24098	0	Agricultural Weed
Teramnus labialis	0.23841	0	Agricultural Weed	Environmental Weed
Cenchrus brownii	0.23836	0	Agricultural Weed	Environmental Weed
Cynodon nlemfuensis	0.23825	0	Agricultural Weed
Brachiaria brizantha	0.23782	0	Agricultural Weed	Environmental Weed
Brachiaria humidicola	0.23782	0		Environmental Weed
Oenothera grandiflora	0.23747	0	Agricultural Weed
Plantago psyllium	0.23736	0	Agricultural Weed
Rumex angiocarpus	0.23736	0	Agricultural Weed
Dichanthium annulatum	0.23713	0	Agricultural Weed	Environmental Weed
Eragrostis tenella	0.23679	0	Agricultural Weed
Gmelina arborea	0.23662	0	Agricultural Weed	Environmental Weed
Anacardium occidentale	0.2366	0	Agricultural Weed	Environmental Weed
Desmanthus virgatus	0.23658	0	Agricultural Weed	Environmental Weed
Psidium guineense	0.23638	0	Agricultural Weed	Environmental Weed
Alpinia zerumbet	0.23637	0	Agricultural Weed	Environmental Weed
Nymphaea caerulea	0.23637	0		Environmental Weed
Trichodesma zeylanicum	0.23636	0	Agricultural Weed
Cedrela odorata	0.23597	0	Agricultural Weed	Environmental Weed
Ocimum americanum	0.23597	0	Agricultural Weed
Bothriochloa insculpta	0.23595	0	Agricultural Weed	Environmental Weed
Cassia bicapsularis	0.23595	0	Agricultural Weed	Environmental Weed
Crotalaria laburnifolia	0.23595	0	Agricultural Weed
Macrotyloma axillare	0.23595	0		Environmental Weed
Moringa pterygosperma	0.23595	0		Environmental Weed
Tipuana tipu	0.23595	0		Environmental Weed
Triplaris americana	0.23595	0		Environmental Weed
Triumfetta pilosa	0.23595	0		Environmental Weed
Osteospermum muricatum	0.23581	0
Setaria incrassata	0.2358	0	Agricultural Weed
Aloe ferox	0.23555	0	Agricultural Weed	Environmental Weed
Dalbergia melanoxylon	0.23555	0	Agricultural Weed
Pinus canariensis	0.23555	0
Solanum hermannii	0.23555	0	Agricultural Weed
Ziziphus mucronata	0.23555	0		Environmental Weed
Senna tora	0.22394	0	Agricultural Weed	Environmental Weed
Illecebrum verticillatum	0.22306	0	Agricultural Weed	Environmental Weed
Iris laevigata	0.22125	0		Environmental Weed
Ursinia anthemoides	0.22125	0		Environmental Weed
Ipomoea nil	0.2029	0	Agricultural Weed	Environmental Weed
Epilobium tetragonum	0.20283	0	Agricultural Weed
Stylosanthes guianensis	0.20257	0		Environmental Weed
Aeschynomene americana	0.20255	0	Agricultural Weed	Environmental Weed
Paspalum plicatulum	0.20237	0	Agricultural Weed	Environmental Weed
Stachytarpheta cayennensis	0.20214	0	Agricultural Weed	Environmental Weed
Cleome aculeata	0.20208	0	Agricultural Weed	Environmental Weed
Cyperus surinamensis	0.20198	0
Paspalum fasciculatum	0.20193	0	Agricultural Weed	Environmental Weed
Merremia dissecta	0.20172	0	Agricultural Weed	Environmental Weed
Stylosanthes viscosa	0.20172	0		Environmental Weed
Melochia pyramidata	0.20156	0	Agricultural Weed	Environmental Weed
Cucurbita pepo	0.20144	0	Agricultural Weed	Environmental Weed
Rhynchosia minima	0.20127	0	Agricultural Weed
Cyperus polystachyos	0.2012	0	Agricultural Weed	Environmental Weed
Cleome viscosa	0.20105	0	Agricultural Weed
Euphorbia segetalis	0.20102	0	Agricultural Weed	Environmental Weed
Medicago littoralis	0.20102	0
Narcissus papyraceus	0.20102	0		Environmental Weed
Pancratium maritimum	0.20102	0		Environmental Weed
Yucca filamentosa	0.20102	0		Environmental Weed
Calopogonium mucunoides	0.20092	0	Agricultural Weed	Environmental Weed
Centrosema pubescens	0.20069	0	Agricultural Weed	Environmental Weed
Carludovica palmata	0.20068	0		Environmental Weed
Mecardonia procumbens	0.20036	0		Environmental Weed
Clerodendrum quadriloculare	0.20029	0		Environmental Weed
Calotropis gigantea	0.20028	0	Agricultural Weed	Environmental Weed
Andropogon gayanus	0.20027	0	Agricultural Weed	Environmental Weed
Centrosema virginianum	0.20027	0	Agricultural Weed
Amaranthus interruptus	0.20026	0	Agricultural Weed
Blainvillea gayana	0.20026	0
Bacopa monnieri	0.20023	0	Agricultural Weed	Environmental Weed
Hibiscus diversifolius	0.20002	0		Environmental Weed
Amaranthus tricolor	0.19998	0	Agricultural Weed	Environmental Weed
Barleria strigosa	0.19987	0		Environmental Weed
Hibiscus sabdariffa	0.19987	0		Environmental Weed
Justicia carthagenensis	0.19987	0
Neptunia plena	0.19987	0		Environmental Weed
Abelmoschus ficulneus	0.19986	0	Agricultural Weed
Aeschynomene villosa	0.19986	0		Environmental Weed
Amaranthus mitchellii	0.19986	0	Agricultural Weed
Boerhavia dominii	0.19986	0	Agricultural Weed
Brachiaria windersii	0.19986	0	Agricultural Weed
Centrosema brasilianum	0.19986	0
Centrosema pascuorum	0.19986	0		Environmental Weed
Chromolaena squalida	0.19986	0
Clerodendrum phlomidis	0.19986	0	Agricultural Weed	Environmental Weed
Crotalaria dissitiflora	0.19986	0	Agricultural Weed
Crotalaria medicaginea	0.19986	0	Agricultural Weed
Datura leichhardtii	0.19986	0	Agricultural Weed	Environmental Weed
Einadia nutans	0.19986	0	Agricultural Weed
Euphorbia drummondii	0.19986	0	Agricultural Weed
Flaveria australasica	0.19986	0	Agricultural Weed
Haloragis stricta	0.19986	0	Agricultural Weed
Ipomoea lonchophylla	0.19986	0	Agricultural Weed
Neptunia gracilis	0.19986	0	Agricultural Weed
Phytolacca rivinoides	0.19986	0	Agricultural Weed	Environmental Weed
Plantago cunninghamii	0.19986	0	Agricultural Weed
Polymeria longifolia	0.19986	0	Agricultural Weed
Polymeria pusilla	0.19986	0	Agricultural Weed
Scleroblitum atriplicinum	0.19986	0	Agricultural Weed
Stylosanthes humilis	0.19986	0		Environmental Weed
Stylosanthes scabra	0.19986	0		Environmental Weed
Teucrium integrifolium	0.19986	0	Agricultural Weed
Vernonia elaeagnifolia	0.19986	0
Vigna lanceolata	0.19986	0	Agricultural Weed
Symphyotrichum subulatum	0.1997	0		Environmental Weed
Wigandia urens	0.1997	0
Ocimum tenuiflorum	0.19964	0		Environmental Weed
Sphaeropteris cooperi	0.19963	0		Environmental Weed
Agave vivipara	0.19962	0
Nassella cernua	0.19961	0		Environmental Weed
Rubus bellobatus	0.19961	0		Environmental Weed
Eriocereus martinii	0.19947	0
Ipomoea pes-tigridis	0.19947	0	Agricultural Weed	Environmental Weed
Cenchrus setigerus	0.19946	0		Environmental Weed
Aira elegans	0.19932	0		Environmental Weed
Brassica barrelieri	0.19921	0	Agricultural Weed
Cyperus laevigatus	0.19921	0	Agricultural Weed	Environmental Weed
Orbea variegata	0.19921	0		Environmental Weed
Sisymbrium runcinatum	0.19921	0	Agricultural Weed	Environmental Weed
Vallisneria spiralis	0.19046	0	Agricultural Weed	Environmental Weed
Centaurea scabiosa	0.19034	0	Agricultural Weed
Potamogeton perfoliatus	0.18864	0		Environmental Weed
Juncus squarrosus	0.18853	0		Environmental Weed
Rhododendron ponticum	0.18672	0		Environmental Weed
Houttuynia cordata	0.18549	0	Agricultural Weed	Environmental Weed
Undaria pinnatifida	0.18533	0		Environmental Weed
Scirpus maritimus	0.17028	0	Agricultural Weed	Environmental Weed
Atriplex hastata	0.16846	0	Agricultural Weed
Bunias orientalis	0.16841	0	Agricultural Weed	Environmental Weed
Apera spica-venti	0.16831	0	Agricultural Weed
Euphorbia exigua	0.16831	0	Agricultural Weed
Alchemilla xanthochlora	0.1683	0	Agricultural Weed
Aster lanceolatus	0.1683	0	Agricultural Weed	Environmental Weed
Bolboschoenus maritimus	0.1683	0	Agricultural Weed
Campanula rotundifolia	0.1683	0	Agricultural Weed
Chamomilla recutita	0.1683	0	Agricultural Weed
Geum rivale	0.1683	0	Agricultural Weed
Ledum palustre	0.1683	0
Rhinanthus minor	0.1683	0	Agricultural Weed
Veratrum album	0.1683	0	Agricultural Weed
Cicuta virosa	0.16665	0	Agricultural Weed
Hyptis capitata	0.16664	0	Agricultural Weed	Environmental Weed
Arabis glabra	0.1666	0	Agricultural Weed
Pennisetum americanum	0.16654	0	Agricultural Weed	Environmental Weed
Campanula glomerata	0.1665	0	Agricultural Weed
Leontodon hispidus	0.1665	0	Agricultural Weed	Environmental Weed
Alnus incana	0.16649	0	Agricultural Weed	Environmental Weed
Arisarum vulgare	0.16649	0	Agricultural Weed
Beckmannia eruciformis	0.16649	0
Betula pubescens	0.16649	0
Dittrichia viscosa	0.16649	0	Agricultural Weed	Environmental Weed
Euphrasia stricta	0.16649	0	Agricultural Weed
Festuca tenuifolia	0.16649	0	Agricultural Weed
Juncus conglomeratus	0.16649	0	Agricultural Weed
Malva alcea	0.16649	0	Agricultural Weed
Mentha canadensis	0.16649	0	Agricultural Weed
Parietaria officinalis	0.16649	0	Agricultural Weed
Ribes aureum	0.16649	0	Agricultural Weed
Rumex aquaticus	0.16649	0
Teesdalia nudicaulis	0.16649	0	Agricultural Weed	Environmental Weed
Vitis riparia	0.16649	0	Agricultural Weed	Environmental Weed
Porophyllum ruderale	0.16604	0	Agricultural Weed	Environmental Weed
Spermacoce latifolia	0.16604	0	Agricultural Weed
Senna siamea	0.16593	0		Environmental Weed
Passiflora quadrangularis	0.16591	0		Environmental Weed
Tephrosia candida	0.16591	0		Environmental Weed
Malachra fasciata	0.1659	0	Agricultural Weed
Chamaesyce hyssopifolia	0.1658	0	Agricultural Weed	Environmental Weed
Gomphrena globosa	0.16577	0		Environmental Weed
Paspalum virgatum	0.16574	0	Agricultural Weed	Environmental Weed
Stachytarpheta mutabilis	0.16556	0		Environmental Weed
Ananas comosus	0.16555	0		Environmental Weed
Alternanthera ficoidea	0.16515	0	Agricultural Weed	Environmental Weed
Calliandra calothyrsus	0.16508	0		Environmental Weed
Pteridium caudatum	0.16508	0	Agricultural Weed
Selaginella plana	0.16508	0		Environmental Weed
Astragalus adsurgens	0.16479	0	Agricultural Weed
Eremopyrum triticeum	0.16479	0	Agricultural Weed
Sambucus racemosa	0.16479	0		Environmental Weed
Xanthium glabratum	0.16479	0
Anagyris foetida	0.16468	0	Agricultural Weed
Aster laevis	0.16468	0	Agricultural Weed	Environmental Weed
Berberis aquifolium	0.16468	0	Agricultural Weed
Brassica elongata	0.16468	0	Agricultural Weed	Environmental Weed
Chrysanthemum vulgare	0.16468	0	Agricultural Weed
Convolvulus tricolor	0.16468	0	Agricultural Weed
Elymus elongatus	0.16468	0
Gaillardia aristata	0.16468	0	Agricultural Weed
Hyacinthoides hispanica	0.16468	0	Agricultural Weed	Environmental Weed
Juglans regia	0.16468	0	Agricultural Weed	Environmental Weed
Linaria cymbalaria	0.16468	0	Agricultural Weed
Matricaria parthenium	0.16468	0	Agricultural Weed
Mentha viridis	0.16468	0	Agricultural Weed
Scabiosa arvensis	0.16468	0	Agricultural Weed
Symphoricarpos rivularis	0.16468	0	Agricultural Weed
Celosia argentea	0.16453	0	Agricultural Weed	Environmental Weed
Barleria prionitis	0.16435	0	Agricultural Weed	Environmental Weed
Eleutheranthera ruderalis	0.16435	0	Agricultural Weed	Environmental Weed
Ruellia tuberosa	0.16434	0	Agricultural Weed	Environmental Weed
Zephyranthes grandiflora	0.16421	0		Environmental Weed
Ardisia solanacea	0.1641	0		Environmental Weed
Bauhinia monandra	0.1641	0		Environmental Weed
Coffea liberica	0.1641	0		Environmental Weed
Bixa orellana	0.16409	0		Environmental Weed
Calliandra surinamensis	0.16409	0		Environmental Weed
Clitoria laurifolia	0.16409	0	Agricultural Weed	Environmental Weed
Annona reticulata	0.16393	0	Agricultural Weed	Environmental Weed
Azadirachta indica	0.16392	0		Environmental Weed
Oldenlandia corymbosa	0.16392	0	Agricultural Weed
Hyptis rhomboidea	0.1638	0	Agricultural Weed	Environmental Weed
Ludwigia hyssopifolia	0.1638	0	Agricultural Weed	Environmental Weed
Centrosema plumieri	0.16377	0	Agricultural Weed
Zinnia elegans	0.16377	0		Environmental Weed
Zea mexicana	0.16376	0		Environmental Weed
Desmodium heterophyllum	0.16373	0	Agricultural Weed	Environmental Weed
Alternanthera bettzickiana	0.1637	0		Environmental Weed
Basella alba	0.1637	0	Agricultural Weed	Environmental Weed
Bryophyllum fedtschenkoi	0.1637	0		Environmental Weed
Gmelina asiatica	0.1637	0	Agricultural Weed	Environmental Weed
Khaya senegalensis	0.1637	0		Environmental Weed
Acacia boliviana	0.16369	0		Environmental Weed
Allamanda blanchetii	0.16369	0		Environmental Weed
Angelonia salicariifolia	0.16369	0	Agricultural Weed	Environmental Weed
Annona glabra	0.16369	0		Environmental Weed
Brillantaisia lamium	0.16369	0	Agricultural Weed	Environmental Weed
Chukrasia velutina	0.16369	0		Environmental Weed
Clerodendrum paniculatum	0.16369	0
Crossandra infundibuliformis	0.16369	0		Environmental Weed
Cyperus aromaticus	0.16369	0	Agricultural Weed	Environmental Weed
Epipremnum aureum	0.16369	0		Environmental Weed
Flacourtia jangomas	0.16369	0		Environmental Weed
Grewia asiatica	0.16369	0		Environmental Weed
Harungana madagascariensis	0.16369	0		Environmental Weed
Hevea brasiliensis	0.16369	0		Environmental Weed
Leucas lavandulaefolia	0.16369	0	Agricultural Weed
Murraya koenigii	0.16369	0		Environmental Weed
Parmentiera aculeata	0.16369	0		Environmental Weed
Pedilanthus tithymaloides	0.16369	0
Praxelis clematidea	0.16369	0		Environmental Weed
Rubus alceifolius	0.16369	0		Environmental Weed
Sanchezia parvibracteata	0.16369	0		Environmental Weed
Selaginella umbrosa	0.16369	0		Environmental Weed
Spermacoce mauritiana	0.16369	0	Agricultural Weed	Environmental Weed
Stephanophysum longifolium	0.16369	0		Environmental Weed
Urochloa decumbens	0.16369	0
Acacia curassavica	0.16368	0		Environmental Weed
Acacia sinuata	0.16368	0		Environmental Weed
Acanthocereus tetragonus	0.16368	0		Environmental Weed
Centrosema molle	0.16368	0		Environmental Weed
Tephrosia noctiflora	0.16368	0		Environmental Weed
Vachellia farnesiana	0.16368	0	Agricultural Weed
Acacia mangium	0.16353	0		Environmental Weed
Alternanthera dentata	0.16353	0		Environmental Weed
Bauhinia acuminata	0.16353	0		Environmental Weed
Cascabela peruviana	0.16353	0		Environmental Weed
Sporobolus coromandelianus	0.16353	0	Agricultural Weed
Themeda arguens	0.16353	0	Agricultural Weed
Anagallis pumila	0.16352	0		Environmental Weed
Buddleja asiatica	0.1633	0	Agricultural Weed	Environmental Weed
Cassia alata	0.16329	0	Agricultural Weed	Environmental Weed
Leucas zeylanica	0.16329	0	Agricultural Weed	Environmental Weed
Mussaenda frondosa	0.16329	0	Agricultural Weed	Environmental Weed
Sesbania javanica	0.16329	0	Agricultural Weed
Alysicarpus bupleurifolius	0.16328	0		Environmental Weed
Calliandra haematocephala	0.16328	0		Environmental Weed
Pyracantha crenatoserrata	0.16328	0		Environmental Weed
Sansevieria guineensis	0.16328	0	Agricultural Weed	Environmental Weed
Xanthosoma violaceum	0.16328	0		Environmental Weed
Chonemorpha fragrans	0.16327	0		Environmental Weed
Garcinia xanthochymus	0.16327	0		Environmental Weed
Salvia misella	0.16327	0		Environmental Weed
Tephrosia tinctoria	0.16327	0	Agricultural Weed	Environmental Weed
Acacia catechu	0.16313	0
Acacia mountfordiae	0.16313	0
Andrographis paniculata	0.16313	0	Agricultural Weed
Capillipedium spicigerum	0.16313	0
Cynodon radiatus	0.16313	0
Enydra fluctuans	0.16313	0	Agricultural Weed	Environmental Weed
Eragrostis infecunda	0.16313	0
Fimbristylis albovirides	0.16313	0
Hygrophila triflora	0.16313	0
Indigofera glandulosa	0.16313	0	Agricultural Weed
Micrococca mercurialis	0.16313	0
Spermacoce auriculata	0.16313	0
Spermacoce hispida	0.16313	0	Agricultural Weed
Sporobolus scabridus	0.16313	0
Stachytarpheta australis	0.16313	0	Agricultural Weed	Environmental Weed
Tephrosia nana	0.16313	0
Evolvulus nummularius	0.16311	0	Agricultural Weed	Environmental Weed
Centaurea eriophora	0.16288	0	Agricultural Weed
Eulophia graminea	0.16288	0
Indigofera oblongifolia	0.16288	0
Philydrum lanuginosum	0.16288	0	Agricultural Weed	Environmental Weed
Austrocylindropuntia subulata	0.16287	0
Chasmanthe aethiopica	0.16287	0		Environmental Weed
Crataegus sinaica	0.16287	0		Environmental Weed
Neurada procumbens	0.16287	0	Agricultural Weed	Environmental Weed
Paspalum paspalodes	0.098465	0	Agricultural Weed	Environmental Weed
Avena byzantina	0.096779	0	Agricultural Weed
Nicotiana longiflora	0.096778	0	Agricultural Weed
Stipa neesiana	0.096778	0	Agricultural Weed	Environmental Weed
Asclepias physocarpa	0.09514	0	Agricultural Weed	Environmental Weed
Themeda triandra	0.094846	0	Agricultural Weed
Dorotheanthus bellidiformis	0.094724	0	Agricultural Weed
Euphorbia mauritanica	0.094724	0	Agricultural Weed
Hakea gibbosa	0.094724	0	Agricultural Weed	Environmental Weed
Halleria lucida	0.094724	0	Agricultural Weed
Helichrysum cymosum	0.094724	0
Homalanthus populifolius	0.094724	0	Agricultural Weed	Environmental Weed
Virgilia oroboides	0.094724	0	Agricultural Weed
Wigandia caracasana	0.094724	0	Agricultural Weed
Tragus racemosus	0.078464	0	Agricultural Weed
Lemna gibba	0.078165	0	Agricultural Weed	Environmental Weed
Nicandra physaloides	0.077254	0	Agricultural Weed
Aster squamatus	0.076601	0	Agricultural Weed	Environmental Weed
Lathyrus nissolia	0.076302	0	Agricultural Weed
Anthriscus cerefolium	0.076301	0	Agricultural Weed
Deschampsia flexuosa	0.076301	0	Agricultural Weed	Environmental Weed
Flaveria bidentis	0.07561	0	Agricultural Weed	Environmental Weed
Waltheria indica	0.075598	0	Agricultural Weed
Fimbristylis dichotoma	0.075127	0	Agricultural Weed	Environmental Weed
Sorghum verticilliflorum	0.074974	0	Agricultural Weed
Anredera baselloides	0.074962	0	Agricultural Weed
Lantana trifolia	0.074962	0	Agricultural Weed	Environmental Weed
Lemna aequinoctialis	0.074962	0	Agricultural Weed	Environmental Weed
Erigeron bonariensis	0.074845	0	Agricultural Weed
Cynodon plectostachyus	0.074791	0	Agricultural Weed
Eragrostis virescens	0.07475	0	Agricultural Weed
Cynodon hirsutus	0.074736	0	Agricultural Weed
Sphaeralcea bonariensis	0.074736	0	Agricultural Weed
Vigna luteola	0.074736	0	Agricultural Weed
Nymphoides indica	0.074723	0	Agricultural Weed	Environmental Weed
Pycreus polystachyos	0.074655	0	Agricultural Weed	Environmental Weed
Wolffia arrhiza	0.074655	0	Agricultural Weed	Environmental Weed
Chloris pycnothrix	0.074571	0	Agricultural Weed
Leucas martinicensis	0.074546	0	Agricultural Weed
Setaria megaphylla	0.074546	0	Agricultural Weed
Cladium mariscus	0.074491	0	Agricultural Weed	Environmental Weed
Spartina maritima	0.074491	0		Environmental Weed
Urochloa brachyura	0.074491	0	Agricultural Weed
Eupatorium odoratum	0.073857	0	Agricultural Weed	Environmental Weed
Cassytha filiformis	0.073612	0	Agricultural Weed
Vigna vexillata	0.07344	0	Agricultural Weed
Polygonum nepalense	0.073295	0	Agricultural Weed
Aristida adscensionis	0.073282	0	Agricultural Weed
Crambe hispanica	0.073172	0	Agricultural Weed
Dodonaea viscosa	0.073172	0		Environmental Weed
Salvia tiliifolia	0.073172	0	Agricultural Weed
Sesbania bispinosa	0.07311	0	Agricultural Weed	Environmental Weed
Conyza aegyptiaca	0.073099	0	Agricultural Weed
Echinochloa stagnina	0.073098	0	Agricultural Weed	Environmental Weed
Eucalyptus paniculata	0.073098	0
Bambusa balcooa	0.073086	0	Agricultural Weed	Environmental Weed
Bothriochloa bladhii	0.073086	0	Agricultural Weed	Environmental Weed
Hedychium coccineum	0.073086	0		Environmental Weed
Helianthus argophyllus	0.073086	0	Agricultural Weed
Senna bicapsularis	0.073086	0		Environmental Weed
Cassia mimosoides	0.072846	0	Agricultural Weed
Potamogeton octandrus	0.072846	0	Agricultural Weed
Lipocarpha chinensis	0.072804	0	Agricultural Weed	Environmental Weed
Oenothera erythrosepala	0.072791	0	Agricultural Weed
Tragus berteronianus	0.072791	0	Agricultural Weed
Fimbristylis bisumbellata	0.072697	0	Agricultural Weed
[truncated: 3,093 more rows]

## Sheet: VIC
		Victoria:
Taxon name	SOM index	0 = not recorded as a 'weed' 1 = recorded as a 'weed'	Recorded somewhere in the world specifically as 'Agricultural Weed' and/or 'Environmental Weed'
Pennisetum purpureum	0.7876	0	Agricultural Weed	Environmental Weed
Kochia scoparia	0.77678	0	Agricultural Weed	Environmental Weed
Phytolacca americana	0.77594	0	Agricultural Weed	Environmental Weed
Cnicus benedictus	0.77392	0	Agricultural Weed
Anoda cristata	0.7715	0	Agricultural Weed
Sida spinosa	0.76679	0	Agricultural Weed	Environmental Weed
Malvastrum coromandelianum	0.76556	0	Agricultural Weed	Environmental Weed
Mimosa pudica	0.76531	0	Agricultural Weed	Environmental Weed
Tridax procumbens	0.76531	0	Agricultural Weed	Environmental Weed
Datura metel	0.76512	0	Agricultural Weed
Acanthospermum hispidum	0.76474	0	Agricultural Weed	Environmental Weed
Passiflora foetida	0.76464	0	Agricultural Weed	Environmental Weed
Euphorbia heterophylla	0.76446	0	Agricultural Weed	Environmental Weed
Bidens bipinnata	0.76312	0	Agricultural Weed	Environmental Weed
Mangifera indica	0.76277	0	Agricultural Weed	Environmental Weed
Pereskia aculeata	0.76254	0	Agricultural Weed	Environmental Weed
Zea mays	0.75189	0	Agricultural Weed
Psidium guajava	0.75005	0	Agricultural Weed	Environmental Weed
Onobrychis viciifolia	0.74982	0	Agricultural Weed
Saccharum officinarum	0.74969	0	Agricultural Weed	Environmental Weed
Coix lacryma-jobi	0.74865	0	Agricultural Weed	Environmental Weed
Psidium cattleianum	0.74785	0	Agricultural Weed	Environmental Weed
Malvaviscus arboreus	0.74784	0	Agricultural Weed	Environmental Weed
Trianthema portulacastrum	0.73512	0	Agricultural Weed
Leonurus cardiaca	0.72959	0	Agricultural Weed	Environmental Weed
Amaranthus spinosus	0.72899	0	Agricultural Weed	Environmental Weed
Crotalaria pallida	0.72856	0	Agricultural Weed
Rottboellia cochinchinensis	0.72834	0	Agricultural Weed	Environmental Weed
Echinochloa crus-pavonis	0.7282	0	Agricultural Weed	Environmental Weed
Wedelia trilobata	0.72809	0	Agricultural Weed	Environmental Weed
Chamaesyce hirta	0.72775	0	Agricultural Weed	Environmental Weed
Acanthospermum australe	0.72718	0	Agricultural Weed
Ipomoea alba	0.72683	0	Agricultural Weed	Environmental Weed
Tithonia diversifolia	0.72632	0	Agricultural Weed	Environmental Weed
Bauhinia variegata	0.72621	0		Environmental Weed
Cajanus cajan	0.72621	0	Agricultural Weed	Environmental Weed
Eugenia uniflora	0.72621	0	Agricultural Weed	Environmental Weed
Lablab purpureus	0.7262	0	Agricultural Weed	Environmental Weed
Capsicum frutescens	0.7258	0	Agricultural Weed	Environmental Weed
Ardisia crenata	0.72579	0	Agricultural Weed	Environmental Weed
Rivina humilis	0.72548	0	Agricultural Weed	Environmental Weed
Verbena brasiliensis	0.72548	0	Agricultural Weed	Environmental Weed
Carica papaya	0.72538	0	Agricultural Weed	Environmental Weed
Plumbago auriculata	0.72538	0	Agricultural Weed	Environmental Weed
Bromus secalinus	0.72521	0	Agricultural Weed	Environmental Weed
Guilleminea densa	0.72465	0
Pinus elliottii	0.72456	0	Agricultural Weed	Environmental Weed
Pinus taeda	0.72456	0	Agricultural Weed	Environmental Weed
Guizotia abyssinica	0.71941	0
Trisetum flavescens	0.71941	0
Senecio mikanioides	0.71802	0		Environmental Weed
Freesia refracta	0.7176	0		Environmental Weed
Brachiaria mutica	0.71442	0	Agricultural Weed	Environmental Weed
Dichondra micrantha	0.71067	0		Environmental Weed
Physalis pubescens	0.70181	0	Agricultural Weed
Hyoscyamus niger	0.70152	0	Agricultural Weed	Environmental Weed
Solanum sarrachoides	0.70134	0	Agricultural Weed	Environmental Weed
Bromus inermis	0.70111	0	Agricultural Weed	Environmental Weed
Alcea rosea	0.6996	0		Environmental Weed
Ranunculus arvensis	0.6993	0	Agricultural Weed	Environmental Weed
Cyperus involucratus	0.69924	0		Environmental Weed
Salvia aethiopis	0.69737	0	Agricultural Weed	Environmental Weed
Sapium sebiferum	0.69721	0	Agricultural Weed	Environmental Weed
Eleocharis pachycarpa	0.69556	0	Agricultural Weed
Eleocharis parvula	0.69556	0	Agricultural Weed
Grindelia camporum	0.69556	0	Agricultural Weed
Linaria maroccana	0.69556	0	Agricultural Weed
Hyparrhenia rufa	0.69221	0	Agricultural Weed	Environmental Weed
Ipomoea quamoclit	0.69209	0	Agricultural Weed	Environmental Weed
Crotalaria spectabilis	0.69196	0	Agricultural Weed	Environmental Weed
Macroptilium lathyroides	0.69195	0	Agricultural Weed	Environmental Weed
Crotalaria zanzibarica	0.6919	0		Environmental Weed
Paspalum conjugatum	0.69182	0	Agricultural Weed	Environmental Weed
Cleome hassleriana	0.69155	0	Agricultural Weed	Environmental Weed
Cucumis anguria	0.69155	0	Agricultural Weed	Environmental Weed
Muscari comosum	0.69144	0	Agricultural Weed	Environmental Weed
Axonopus compressus	0.69116	0	Agricultural Weed	Environmental Weed
Eragrostis barrelieri	0.69069	0	Agricultural Weed	Environmental Weed
Bothriochloa pertusa	0.6898	0	Agricultural Weed
Delonix regia	0.6897	0		Environmental Weed
Euphorbia cyathophora	0.6893	0	Agricultural Weed	Environmental Weed
Rosa laevigata	0.68904	0	Agricultural Weed	Environmental Weed
Neonotonia wightii	0.68889	0	Agricultural Weed	Environmental Weed
Prosopis pallida	0.68888	0	Agricultural Weed	Environmental Weed
Origanum vulgare	0.67907	0	Agricultural Weed	Environmental Weed
Portulaca grandiflora	0.67721	0	Agricultural Weed	Environmental Weed
Betula pendula	0.67714	0		Environmental Weed
Capsicum annuum	0.67705	0	Agricultural Weed	Environmental Weed
Coffea arabica	0.67656	0		Environmental Weed
Solanum torvum	0.67593	0	Agricultural Weed	Environmental Weed
Thunbergia grandiflora	0.67557	0	Agricultural Weed	Environmental Weed
Punica granatum	0.67394	0		Environmental Weed
Lotus tetragonolobus	0.67352	0	Agricultural Weed	Environmental Weed
Quercus palustris	0.67352	0	Agricultural Weed	Environmental Weed
Acacia melanoxylon	0.66417	0	Agricultural Weed	Environmental Weed
Silene noctiflora	0.65739	0	Agricultural Weed
Campanula rapunculoides	0.6569	0	Agricultural Weed	Environmental Weed
Amaranthus blitum	0.65656	0	Agricultural Weed
Pilea microphylla	0.65558	0	Agricultural Weed	Environmental Weed
Centratherum punctatum	0.65537	0		Environmental Weed
Persea americana	0.65532	0	Agricultural Weed	Environmental Weed
Cuphea carthagenensis	0.65521	0	Agricultural Weed	Environmental Weed
Aruncus dioicus	0.65509	0		Environmental Weed
Berberis thunbergii	0.65509	0	Agricultural Weed	Environmental Weed
Nicotiana tabacum	0.65493	0	Agricultural Weed	Environmental Weed
Senna hirsuta	0.65456	0		Environmental Weed
Lagenaria siceraria	0.65452	0	Agricultural Weed
Paspalum nicorae	0.65434	0
Elephantopus mollis	0.65423	0	Agricultural Weed	Environmental Weed
Desmodium uncinatum	0.65416	0	Agricultural Weed	Environmental Weed
Triodanis perfoliata	0.65413	0
Callisia fragrans	0.65353	0		Environmental Weed
Sansevieria trifasciata	0.65353	0		Environmental Weed
Hibiscus rosa-sinensis	0.65351	0		Environmental Weed
Phaseolus lunatus	0.65351	0		Environmental Weed
Cassia obtusifolia	0.65346	0	Agricultural Weed	Environmental Weed
Xanthium italicum	0.65346	0	Agricultural Weed	Environmental Weed
Diodia teres	0.65345	0	Agricultural Weed
Acer platanoides	0.65329	0	Agricultural Weed	Environmental Weed
Picea abies	0.65329	0		Environmental Weed
Picea pungens	0.65329	0
Koelreuteria elegans	0.65312	0		Environmental Weed
Spathodea campanulata	0.65312	0	Agricultural Weed	Environmental Weed
Murraya paniculata	0.6531	0		Environmental Weed
Russelia equisetiformis	0.6531	0		Environmental Weed
Syagrus romanzoffiana	0.6531	0		Environmental Weed
Tradescantia spathacea	0.6531	0		Environmental Weed
Schefflera arboricola	0.65271	0		Environmental Weed
Citrus aurantium	0.6527	0		Environmental Weed
Hylocereus undatus	0.6527	0		Environmental Weed
Phoenix reclinata	0.6527	0		Environmental Weed
Washingtonia robusta	0.6527	0		Environmental Weed
Eustachys distichophylla	0.65269	0		Environmental Weed
Wisteria sinensis	0.65269	0	Agricultural Weed	Environmental Weed
Lygodium japonicum	0.65245	0	Agricultural Weed	Environmental Weed
Cucumis dipsaceus	0.65237	0	Agricultural Weed	Environmental Weed
Ficus elastica	0.6523	0		Environmental Weed
Rubus ellipticus	0.6523	0	Agricultural Weed	Environmental Weed
Bacopa caroliniana	0.65228	0		Environmental Weed
Cassia coluteoides	0.65228	0		Environmental Weed
Cocos nucifera	0.65228	0
Manihot grahamii	0.65228	0
Musa acuminata	0.65228	0	Agricultural Weed
Senna corymbosa	0.65228	0
Citharexylum spinosum	0.6519	0		Environmental Weed
Tibouchina urvilleana	0.6519	0		Environmental Weed
Bougainvillea glabra	0.65189	0		Environmental Weed
Vernicia fordii	0.65189	0		Environmental Weed
Hippeastrum puniceum	0.65172	0		Environmental Weed
Lespedeza striata	0.65159	0	Agricultural Weed	Environmental Weed
Parthenocissus quinquefolia	0.65149	0	Agricultural Weed	Environmental Weed
Ardisia crenulata	0.65148	0		Environmental Weed
Ceratonia siliqua	0.65148	0	Agricultural Weed	Environmental Weed
Croton capitatus	0.65148	0	Agricultural Weed
Froelichia gracilis	0.65148	0		Environmental Weed
Gelsemium sempervirens	0.65148	0
Prunus mahaleb	0.65148	0		Environmental Weed
Prunus padus	0.65148	0		Environmental Weed
Sechium edule	0.65148	0		Environmental Weed
Triadica sebifera	0.65148	0	Agricultural Weed	Environmental Weed
Rhynchelytrum repens	0.63157	0	Agricultural Weed	Environmental Weed
Polygonum capitatum	0.62843	0	Agricultural Weed	Environmental Weed
Cryptostegia grandiflora	0.62197	0	Agricultural Weed	Environmental Weed
Eucalyptus saligna	0.61967	0	Agricultural Weed	Environmental Weed
Eclipta prostrata	0.61118	0	Agricultural Weed	Environmental Weed
Agropyron repens	0.60935	0	Agricultural Weed	Environmental Weed
Apium leptophyllum	0.60814	0	Agricultural Weed
Sorghum sudanense	0.60206	0	Agricultural Weed	Environmental Weed
Soliva pterosperma	0.60195	0	Agricultural Weed	Environmental Weed
Mimosa pigra	0.60187	0	Agricultural Weed	Environmental Weed
Argemone mexicana	0.60171	0	Agricultural Weed	Environmental Weed
Sida cordifolia	0.60148	0	Agricultural Weed	Environmental Weed
Leucaena leucocephala	0.60138	0	Agricultural Weed	Environmental Weed
Euphorbia hirta	0.60116	0	Agricultural Weed	Environmental Weed
Antigonon leptopus	0.60042	0	Agricultural Weed	Environmental Weed
Cleome gynandra	0.60003	0	Agricultural Weed	Environmental Weed
Dichanthium aristatum	0.59999	0	Agricultural Weed	Environmental Weed
Agave sisalana	0.59993	0	Agricultural Weed	Environmental Weed
Jatropha curcas	0.59993	0	Agricultural Weed	Environmental Weed
Amaranthus dubius	0.59992	0	Agricultural Weed	Environmental Weed
Ocimum basilicum	0.59938	0	Agricultural Weed	Environmental Weed
Albizia lebbeck	0.59926	0	Agricultural Weed	Environmental Weed
Casuarina equisetifolia	0.59926	0	Agricultural Weed	Environmental Weed
Boerhavia erecta	0.5992	0	Agricultural Weed
Verbena tenuisecta	0.59912	0	Agricultural Weed	Environmental Weed
Casuarina cunninghamiana	0.59885	0		Environmental Weed
Chromolaena odorata	0.5987	0	Agricultural Weed	Environmental Weed
Digitaria eriantha	0.59868	0	Agricultural Weed	Environmental Weed
Triumfetta pentandra	0.59868	0	Agricultural Weed	Environmental Weed
Paspalum scrobiculatum	0.59821	0	Agricultural Weed	Environmental Weed
Melaleuca quinquenervia	0.59271	0	Agricultural Weed	Environmental Weed
Eucalyptus globulus	0.59148	0	Agricultural Weed	Environmental Weed
Sesbania punicea	0.58666	0	Agricultural Weed	Environmental Weed
Aegilops cylindrica	0.57307	0	Agricultural Weed	Environmental Weed
Tetragonia tetragonioides	0.57051	0	Agricultural Weed	Environmental Weed
Calandrinia ciliata	0.56903	0	Agricultural Weed	Environmental Weed
Schismus arabicus	0.56903	0		Environmental Weed
Vaccaria pyramidata	0.56879	0	Agricultural Weed
Physalis angulata	0.56743	0	Agricultural Weed	Environmental Weed
Chrysanthemum leucanthemum	0.56616	0	Agricultural Weed	Environmental Weed
Achyranthes aspera	0.56581	0	Agricultural Weed	Environmental Weed
Cassia occidentalis	0.56538	0	Agricultural Weed	Environmental Weed
Hedychium coronarium	0.56521	0	Agricultural Weed	Environmental Weed
Heliotropium indicum	0.56504	0	Agricultural Weed	Environmental Weed
Syzygium jambos	0.56474	0	Agricultural Weed	Environmental Weed
Youngia japonica	0.56383	0	Agricultural Weed	Environmental Weed
Euphorbia chamaesyce	0.56345	0	Agricultural Weed
Gnaphalium pensylvanicum	0.56332	0	Agricultural Weed
Juniperus virginiana	0.5631	0	Agricultural Weed	Environmental Weed
Pyracantha coccinea	0.5631	0	Agricultural Weed	Environmental Weed
Triumfetta rhomboidea	0.56304	0	Agricultural Weed	Environmental Weed
Glycine max	0.56303	0		Environmental Weed
Cyperus compressus	0.56301	0	Agricultural Weed	Environmental Weed
Syzygium cumini	0.56293	0		Environmental Weed
Momordica balsamina	0.56276	0
Pityrogramma calomelanos	0.56235	0	Agricultural Weed	Environmental Weed
Ipomoea obscura	0.56223	0	Agricultural Weed	Environmental Weed
Montanoa hibiscifolia	0.56212	0	Agricultural Weed	Environmental Weed
Harrisia martinii	0.56169	0	Agricultural Weed	Environmental Weed
Eucalyptus camaldulensis	0.56129	0	Agricultural Weed	Environmental Weed
Hydrilla verticillata	0.55655	0	Agricultural Weed	Environmental Weed
Gunnera tinctoria	0.55473	0		Environmental Weed
Lactuca virosa	0.55061	0	Agricultural Weed	Environmental Weed
Casuarina glauca	0.54821	0		Environmental Weed
Cyathea cooperi	0.54741	0		Environmental Weed
Parthenocissus tricuspidata	0.5471	0		Environmental Weed
Hydrocotyle verticillata	0.54699	0		Environmental Weed
Cucumis melo	0.53579	0	Agricultural Weed	Environmental Weed
Cuscuta indecora	0.53524	0	Agricultural Weed
Setaria geniculata	0.53517	0	Agricultural Weed
Euclidium syriacum	0.53461	0	Agricultural Weed
Ruppia maritima	0.5332	0	Agricultural Weed	Environmental Weed
Carpobrotus chilensis	0.53269	0		Environmental Weed
Cyperus iria	0.52974	0	Agricultural Weed	Environmental Weed
Indigofera hirsuta	0.52921	0	Agricultural Weed
Indigofera suffruticosa	0.5291	0	Agricultural Weed	Environmental Weed
Clitoria ternatea	0.52906	0	Agricultural Weed	Environmental Weed
Merremia aegyptia	0.52893	0	Agricultural Weed	Environmental Weed
Turnera ulmifolia	0.52893	0	Agricultural Weed	Environmental Weed
Bromus rigidus	0.52892	0	Agricultural Weed	Environmental Weed
Chloris barbata	0.52879	0	Agricultural Weed	Environmental Weed
Mitracarpus hirtus	0.52868	0	Agricultural Weed	Environmental Weed
Senna alata	0.52868	0	Agricultural Weed	Environmental Weed
Drymaria cordata	0.52864	0	Agricultural Weed	Environmental Weed
Brachiaria subquadripara	0.52843	0	Agricultural Weed
Coccinia grandis	0.5284	0	Agricultural Weed	Environmental Weed
Hyptis suaveolens	0.5284	0	Agricultural Weed	Environmental Weed
Senna obtusifolia	0.52829	0	Agricultural Weed	Environmental Weed
Pennisetum pedicellatum	0.52828	0	Agricultural Weed	Environmental Weed
Mimosa invisa	0.52823	0	Agricultural Weed	Environmental Weed
Euphorbia hyssopifolia	0.52796	0	Agricultural Weed
Desmodium tortuosum	0.52786	0	Agricultural Weed	Environmental Weed
Limnocharis flava	0.52758	0	Agricultural Weed	Environmental Weed
Mucuna pruriens	0.52748	0	Agricultural Weed	Environmental Weed
Jatropha gossypiifolia	0.52725	0	Agricultural Weed	Environmental Weed
Pithecellobium dulce	0.52725	0	Agricultural Weed	Environmental Weed
Ziziphus mauritiana	0.52725	0		Environmental Weed
Cryptostegia madagascariensis	0.52684	0		Environmental Weed
Pennisetum polystachyon	0.52682	0	Agricultural Weed	Environmental Weed
Piper auritum	0.52682	0	Agricultural Weed	Environmental Weed
Tamarindus indica	0.52681	0		Environmental Weed
Urochloa mutica	0.52681	0	Agricultural Weed	Environmental Weed
Rubus parviflorus	0.52676	0	Agricultural Weed	Environmental Weed
Senna surattensis	0.52659	0	Agricultural Weed	Environmental Weed
Boerhavia coccinea	0.52626	0	Agricultural Weed	Environmental Weed
Chrysopogon aciculatus	0.52618	0	Agricultural Weed	Environmental Weed
Vitex trifolia	0.52617	0	Agricultural Weed	Environmental Weed
Alysicarpus ovalifolius	0.52616	0	Agricultural Weed	Environmental Weed
Furcraea selloa	0.52616	0		Environmental Weed
Stylosanthes hamata	0.526	0	Agricultural Weed	Environmental Weed
Prosopis juliflora	0.52578	0	Agricultural Weed	Environmental Weed
Leptochloa chinensis	0.52577	0	Agricultural Weed	Environmental Weed
Callitris glaucophylla	0.52576	0		Environmental Weed
Ceratopteris thalictroides	0.52554	0	Agricultural Weed	Environmental Weed
Nymphaea odorata	0.52536	0	Agricultural Weed	Environmental Weed
Cyanthillium cinereum	0.52535	0		Environmental Weed
Eucalyptus polyanthemos	0.52495	0		Environmental Weed
Juncus polyanthemus	0.52495	0	Agricultural Weed
Tamarix pentandra	0.52495	0		Environmental Weed
Trapa natans	0.51439	0	Agricultural Weed	Environmental Weed
Zannichellia palustris	0.51438	0	Agricultural Weed	Environmental Weed
Stratiotes aloides	0.51327	0	Agricultural Weed	Environmental Weed
Citrus limon	0.51268	0	Agricultural Weed	Environmental Weed
Pseudotsuga menziesii	0.51246	0		Environmental Weed
Ribes sanguineum	0.51246	0	Agricultural Weed	Environmental Weed
Miconia calvescens	0.51148	0	Agricultural Weed	Environmental Weed
Myrica faya	0.51107	0		Environmental Weed
Euphorbia maculata	0.4944	0	Agricultural Weed	Environmental Weed
Lycopsis arvensis	0.49428	0	Agricultural Weed
Elymus repens	0.49415	0	Agricultural Weed	Environmental Weed
Galium palustre	0.49404	0	Agricultural Weed	Environmental Weed
Emilia sonchifolia	0.49317	0	Agricultural Weed
Peperomia pellucida	0.49306	0	Agricultural Weed	Environmental Weed
Pseudelephantopus spicatus	0.49305	0	Agricultural Weed	Environmental Weed
Momordica charantia	0.49302	0	Agricultural Weed	Environmental Weed
Crotalaria retusa	0.493	0	Agricultural Weed	Environmental Weed
Desmodium triflorum	0.49294	0	Agricultural Weed	Environmental Weed
Synedrella nodiflora	0.49292	0	Agricultural Weed	Environmental Weed
Alysicarpus vaginalis	0.49291	0	Agricultural Weed	Environmental Weed
Ipomoea triloba	0.49288	0	Agricultural Weed	Environmental Weed
Carduus thoermeri	0.49287	0	Agricultural Weed	Environmental Weed
Digitaria bicornis	0.49282	0	Agricultural Weed
Bidens alba	0.49276	0	Agricultural Weed	Environmental Weed
Hymenachne amplexicaulis	0.49275	0	Agricultural Weed	Environmental Weed
Dioscorea alata	0.49272	0		Environmental Weed
Syngonium podophyllum	0.4927	0	Agricultural Weed	Environmental Weed
Urena lobata	0.49264	0	Agricultural Weed	Environmental Weed
Echinochloa polystachya	0.49259	0		Environmental Weed
Allamanda cathartica	0.4925	0		Environmental Weed
Hyptis pectinata	0.4925	0	Agricultural Weed	Environmental Weed
Sesbania grandiflora	0.49246	0		Environmental Weed
Hemigraphis alternata	0.49245	0		Environmental Weed
Lindernia crustacea	0.49245	0	Agricultural Weed
Indigofera tinctoria	0.49236	0	Agricultural Weed	Environmental Weed
Ludwigia octovalvis	0.49235	0	Agricultural Weed	Environmental Weed
Scoparia dulcis	0.49231	0	Agricultural Weed	Environmental Weed
Barleria lupulina	0.4923	0		Environmental Weed
Cassia fistula	0.49229	0		Environmental Weed
Achillea ptarmica	0.49223	0	Agricultural Weed	Environmental Weed
Rhus radicans	0.49223	0	Agricultural Weed	Environmental Weed
Cosmos caudatus	0.4921	0	Agricultural Weed	Environmental Weed
Manihot esculenta	0.4921	0		Environmental Weed
Vigna unguiculata	0.4921	0	Agricultural Weed	Environmental Weed
Murdannia nudiflora	0.49206	0	Agricultural Weed	Environmental Weed
Chamaecrista rotundifolia	0.49194	0		Environmental Weed
Cyperus sphacelatus	0.49194	0	Agricultural Weed	Environmental Weed
Ipomoea carnea	0.49194	0	Agricultural Weed	Environmental Weed
Ammannia auriculata	0.49182	0	Agricultural Weed	Environmental Weed
Boehmeria nivea	0.49179	0		Environmental Weed
Desmodium incanum	0.49169	0	Agricultural Weed	Environmental Weed
Clidemia hirta	0.49165	0	Agricultural Weed	Environmental Weed
Digitaria decumbens	0.49154	0	Agricultural Weed	Environmental Weed
Lippia alba	0.49154	0	Agricultural Weed
Sphagneticola trilobata	0.49129	0	Agricultural Weed	Environmental Weed
Samanea saman	0.49124	0	Agricultural Weed	Environmental Weed
Sambucus canadensis	0.49124	0	Agricultural Weed	Environmental Weed
Euphorbia prostrata	0.49123	0	Agricultural Weed	Environmental Weed
Desmodium scorpiurus	0.49113	0	Agricultural Weed	Environmental Weed
Tribulus cistoides	0.49113	0	Agricultural Weed	Environmental Weed
Artemisia ludoviciana	0.49091	0	Agricultural Weed
Dalbergia sissoo	0.4909	0		Environmental Weed
Manihot glaziovii	0.49089	0		Environmental Weed
Euphorbia supina	0.49085	0	Agricultural Weed
Hippobroma longiflora	0.49071	0	Agricultural Weed	Environmental Weed
Merremia tuberosa	0.49066	0		Environmental Weed
Muntingia calabura	0.49066	0	Agricultural Weed	Environmental Weed
Thunbergia fragrans	0.49066	0	Agricultural Weed	Environmental Weed
Bambusa vulgaris	0.49065	0	Agricultural Weed	Environmental Weed
Moringa oleifera	0.49065	0		Environmental Weed
Gliricidia sepium	0.49064	0		Environmental Weed
Indigofera spicata	0.49064	0	Agricultural Weed	Environmental Weed
Turbina corymbosa	0.49064	0	Agricultural Weed	Environmental Weed
Calyptocarpus vialis	0.49047	0	Agricultural Weed
Rauvolfia tetraphylla	0.49047	0	Agricultural Weed
Betula nigra	0.49042	0		Environmental Weed
Crataegus crus-galli	0.49042	0	Agricultural Weed	Environmental Weed
Rhus glabra	0.49042	0	Agricultural Weed	Environmental Weed
Thinopyrum ponticum	0.49042	0	Agricultural Weed	Environmental Weed
Stachytarpheta urticifolia	0.49036	0	Agricultural Weed	Environmental Weed
Eragrostis amabilis	0.49034	0	Agricultural Weed	Environmental Weed
Pachyrhizus erosus	0.49031	0		Environmental Weed
Ardisia elliptica	0.49025	0	Agricultural Weed	Environmental Weed
Aristolochia ringens	0.49025	0		Environmental Weed
Barleria cristata	0.49025	0	Agricultural Weed	Environmental Weed
Euphorbia tirucalli	0.49025	0	Agricultural Weed	Environmental Weed
Hiptage benghalensis	0.49025	0		Environmental Weed
Selaginella willdenovii	0.49025	0	Agricultural Weed	Environmental Weed
Stachytarpheta jamaicensis	0.49024	0	Agricultural Weed	Environmental Weed
Aglaonema commutatum	0.49023	0		Environmental Weed
Chrysophyllum cainito	0.49023	0		Environmental Weed
Hura crepitans	0.49023	0	Agricultural Weed	Environmental Weed
Odontonema tubaeforme	0.49023	0		Environmental Weed
Vigna hosei	0.49023	0	Agricultural Weed	Environmental Weed
Ardisia humilis	0.49022	0		Environmental Weed
Argyreia nervosa	0.49022	0	Agricultural Weed	Environmental Weed
Urochloa subquadripara	0.49022	0		Environmental Weed
Vigna adenantha	0.49022	0	Agricultural Weed	Environmental Weed
Malachra capitata	0.49009	0	Agricultural Weed
Caryota mitis	0.49008	0		Environmental Weed
Chloris inflata	0.49008	0	Agricultural Weed	Environmental Weed
Cleome rutidosperma	0.49008	0	Agricultural Weed	Environmental Weed
Merremia quinquefolia	0.49006	0	Agricultural Weed	Environmental Weed
Spermacoce assurgens	0.49006	0	Agricultural Weed	Environmental Weed
Saccharum spontaneum	0.48997	0	Agricultural Weed	Environmental Weed
Pueraria phaseoloides	0.48996	0	Agricultural Weed	Environmental Weed
Mikania micrantha	0.48995	0	Agricultural Weed	Environmental Weed
Corchorus aestuans	0.48994	0	Agricultural Weed
Rhodomyrtus tomentosa	0.48984	0	Agricultural Weed	Environmental Weed
Clerodendrum chinense	0.48983	0		Environmental Weed
Haematoxylum campechianum	0.48983	0		Environmental Weed
Crotalaria ochroleuca	0.48982	0		Environmental Weed
Crotalaria virgulata	0.48982	0
Desmanthus leptophyllus	0.48982	0
Ruellia malacosperma	0.48982	0		Environmental Weed
Thymophylla tenuiloba	0.48982	0
Quisqualis indica	0.48968	0	Agricultural Weed	Environmental Weed
Pennisetum ciliare	0.4895	0	Agricultural Weed
Mimosa diplotricha	0.48944	0	Agricultural Weed	Environmental Weed
Passiflora laurifolia	0.48944	0		Environmental Weed
Castilla elastica	0.48943	0		Environmental Weed
Koelreuteria paniculata	0.48943	0		Environmental Weed
Paulownia tomentosa	0.48943	0	Agricultural Weed	Environmental Weed
Thunbergia laurifolia	0.48943	0		Environmental Weed
Epiphyllum phyllanthus	0.48941	0
Pinus caribaea	0.48941	0		Environmental Weed
Rubus moluccanus	0.48941	0	Agricultural Weed	Environmental Weed
Lonicera periclymenum	0.48901	0		Environmental Weed
Pyrus calleryana	0.48901	0	Agricultural Weed	Environmental Weed
Sporobolus jacquemontii	0.48901	0	Agricultural Weed	Environmental Weed
Urochloa maxima	0.48885	0		Environmental Weed
Campsis radicans	0.48872	0	Agricultural Weed	Environmental Weed
Gnaphalium calviceps	0.48872	0
Froelichia floridana	0.48861	0
Persicaria lapathifolia	0.47308	0	Agricultural Weed	Environmental Weed
Polygonum persicaria	0.47301	0	Agricultural Weed	Environmental Weed
Hordeum murinum	0.47083	0	Agricultural Weed	Environmental Weed
Potamogeton crispus	0.47014	0	Agricultural Weed	Environmental Weed
Bromus willdenowii	0.46636	0	Agricultural Weed
Tamarix chinensis	0.46495	0		Environmental Weed
Antirrhinum orontium	0.46455	0	Agricultural Weed
Cotula turbinata	0.4568	0		Environmental Weed
Polygonum amphibium	0.44853	0	Agricultural Weed	Environmental Weed
Potamogeton pectinatus	0.44846	0	Agricultural Weed	Environmental Weed
Amaranthus blitoides	0.44806	0	Agricultural Weed
Viola tricolor	0.44804	0	Agricultural Weed
Polygonum convolvulus	0.44705	0	Agricultural Weed	Environmental Weed
Nothoscordum inodorum	0.44642	0	Agricultural Weed
Centaurea repens	0.44637	0	Agricultural Weed	Environmental Weed
Deschampsia cespitosa	0.44612	0	Agricultural Weed
Pteris vittata	0.44559	0		Environmental Weed
Salvinia auriculata	0.44559	0	Agricultural Weed	Environmental Weed
Coreopsis tinctoria	0.44528	0	Agricultural Weed
Kyllinga brevifolia	0.44489	0	Agricultural Weed	Environmental Weed
Polygonum cuspidatum	0.44448	0	Agricultural Weed	Environmental Weed
Vicia benghalensis	0.44433	0	Agricultural Weed	Environmental Weed
Heteropogon contortus	0.44312	0	Agricultural Weed	Environmental Weed
Albizia lophantha	0.44291	0	Agricultural Weed	Environmental Weed
Atriplex lindleyi	0.4425	0
Cytisus monspessulanus	0.4425	0	Agricultural Weed
Elymus triticoides	0.4425	0	Agricultural Weed
Malephora crocea	0.4425	0
Oryzopsis miliacea	0.4425	0	Agricultural Weed
Ruppia cirrhosa	0.4425	0
Corchorus olitorius	0.43787	0	Agricultural Weed	Environmental Weed
Brachiaria eruciformis	0.43775	0	Agricultural Weed	Environmental Weed
Crotalaria juncea	0.43711	0	Agricultural Weed	Environmental Weed
Nothoscordum gracile	0.43682	0		Environmental Weed
Urochloa mosambicensis	0.43583	0	Agricultural Weed	Environmental Weed
Sisymbrium thellungii	0.43541	0	Agricultural Weed	Environmental Weed
Calamagrostis epigejos	0.42605	0	Agricultural Weed	Environmental Weed
Carum carvi	0.426	0	Agricultural Weed	Environmental Weed
Tithonia rotundifolia	0.42375	0	Agricultural Weed	Environmental Weed
Reynoutria sachalinensis	0.42238	0	Agricultural Weed	Environmental Weed
Hemarthria altissima	0.42138	0	Agricultural Weed
Aleurites fordii	0.42127	0	Agricultural Weed	Environmental Weed
Spirodela punctata	0.42127	0	Agricultural Weed	Environmental Weed
Hedychium flavescens	0.42089	0		Environmental Weed
Acacia mearnsii	0.42088	0	Agricultural Weed	Environmental Weed
Rubus flagellaris	0.42046	0		Environmental Weed
Panicum schinzii	0.42046	0	Agricultural Weed
Pteridium aquilinum	0.4068	0	Agricultural Weed	Environmental Weed
Artemisia vulgaris	0.4064	0	Agricultural Weed	Environmental Weed
Bromus commutatus	0.40596	0	Agricultural Weed	Environmental Weed
Commelina diffusa	0.40433	0	Agricultural Weed	Environmental Weed
Lithospermum officinale	0.40409	0	Agricultural Weed
Acorus calamus	0.40401	0	Agricultural Weed	Environmental Weed
Malva pusilla	0.40396	0	Agricultural Weed
Oenothera biennis	0.40396	0	Agricultural Weed	Environmental Weed
Anthriscus sylvestris	0.40385	0	Agricultural Weed	Environmental Weed
Tragopogon pratensis	0.40385	0	Agricultural Weed	Environmental Weed
Veronica agrestis	0.40385	0	Agricultural Weed
Anchusa azurea	0.40205	0	Agricultural Weed	Environmental Weed
Chrysanthemum segetum	0.40205	0	Agricultural Weed
Cyperus distans	0.40202	0	Agricultural Weed	Environmental Weed
Abrus precatorius	0.40152	0	Agricultural Weed	Environmental Weed
Leersia hexandra	0.40111	0	Agricultural Weed	Environmental Weed
Thevetia peruviana	0.4011	0		Environmental Weed
Eragrostis ciliaris	0.40109	0	Agricultural Weed
Boerhavia diffusa	0.40096	0	Agricultural Weed
Rottboellia exaltata	0.40095	0	Agricultural Weed
Brassica kaber	0.40083	0	Agricultural Weed	Environmental Weed
Glycine wightii	0.4007	0	Agricultural Weed	Environmental Weed
Cyperus articulatus	0.40069	0	Agricultural Weed	Environmental Weed
Argemone subfusiformis	0.40047	0	Agricultural Weed	Environmental Weed
Solanum aculeatissimum	0.40045	0	Agricultural Weed
Erigeron canadensis	0.40034	0	Agricultural Weed
Dracocephalum moldavica	0.40034	0	Agricultural Weed
Eupatorium rugosum	0.40028	0	Agricultural Weed	Environmental Weed
Gnaphalium spicatum	0.40028	0	Agricultural Weed
Kyllinga odorata	0.40028	0	Agricultural Weed	Environmental Weed
Elodea densa	0.40023	0	Agricultural Weed
Fraxinus pennsylvanica	0.40023	0	Agricultural Weed	Environmental Weed
Rosa eglanteria	0.40023	0	Agricultural Weed	Environmental Weed
Salvia sclarea	0.40023	0	Agricultural Weed	Environmental Weed
Saponaria vaccaria	0.40023	0	Agricultural Weed
Solanum villosum	0.40023	0	Agricultural Weed
Bauhinia purpurea	0.40006	0		Environmental Weed
Dichrostachys cinerea	0.40006	0	Agricultural Weed	Environmental Weed
Duranta repens	0.39983	0	Agricultural Weed	Environmental Weed
Digitaria longiflora	0.39975	0	Agricultural Weed
Aristolochia elegans	0.39966	0	Agricultural Weed	Environmental Weed
Abelmoschus esculentus	0.39964	0	Agricultural Weed
Albizia procera	0.39964	0	Agricultural Weed	Environmental Weed
Cyperus prolifer	0.39964	0		Environmental Weed
Eucalyptus grandis	0.39964	0	Agricultural Weed
Hibiscus cannabinus	0.39964	0	Agricultural Weed
Kalanchoe daigremontiana	0.39964	0		Environmental Weed
Ligustrum japonicum	0.39964	0		Environmental Weed
Pereskia grandifolia	0.39964	0	Agricultural Weed
Phymatosorus scolopendria	0.39964	0		Environmental Weed
Psidium littorale	0.39964	0		Environmental Weed
Rubus niveus	0.39964	0	Agricultural Weed	Environmental Weed
Evolvulus alsinoides	0.39958	0
Callisia repens	0.39947	0	Agricultural Weed	Environmental Weed
Caesalpinia bonduc	0.39925	0	Agricultural Weed	Environmental Weed
Carissa macrocarpa	0.39923	0	Agricultural Weed	Environmental Weed
Ceratotheca triloba	0.39923	0	Agricultural Weed
Digitaria milanjiana	0.39923	0	Agricultural Weed
Kalanchoe tubiflora	0.39923	0		Environmental Weed
Macrothelypteris torresiana	0.39923	0	Agricultural Weed	Environmental Weed
Nymphaea lotus	0.39923	0	Agricultural Weed	Environmental Weed
Polycarpaea corymbosa	0.39923	0
Sporobolus natalensis	0.39908	0	Agricultural Weed	Environmental Weed
Sporobolus pyramidalis	0.39908	0	Agricultural Weed	Environmental Weed
Eupatorium adenophorum	0.39903	0	Agricultural Weed	Environmental Weed
Digitaria ternata	0.39903	0	Agricultural Weed
Lespedeza cuneata	0.399	0	Agricultural Weed	Environmental Weed
Digitaria velutina	0.39891	0	Agricultural Weed
Montanoa bipinnatifida	0.39891	0	Agricultural Weed	Environmental Weed
Trema orientalis	0.39885	0	Agricultural Weed	Environmental Weed
Adiantum raddianum	0.39884	0	Agricultural Weed	Environmental Weed
Grevillea banksii	0.39884	0	Agricultural Weed	Environmental Weed
Toona ciliata	0.39884	0		Environmental Weed
Ipomoea congesta	0.39883	0	Agricultural Weed
Cleome monophylla	0.39883	0	Agricultural Weed	Environmental Weed
Phytolacca dioica	0.39883	0	Agricultural Weed	Environmental Weed
Dactyloctenium australe	0.39882	0		Environmental Weed
Digitaria didactyla	0.39882	0	Agricultural Weed	Environmental Weed
Solanum hispidum	0.39882	0	Agricultural Weed	Environmental Weed
Digitaria abyssinica	0.39868	0	Agricultural Weed
Sesamum indicum	0.39867	0	Agricultural Weed	Environmental Weed
Alhagi camelorum	0.39842	0	Agricultural Weed	Environmental Weed
Brayulinea densa	0.39842	0	Agricultural Weed
Cassia corymbosa	0.39842	0	Agricultural Weed	Environmental Weed
Cassia tomentosa	0.39842	0	Agricultural Weed	Environmental Weed
Cereus hildmannianus	0.39842	0
Eragrostis lehmanniana	0.39842	0	Agricultural Weed	Environmental Weed
Euryops multifidus	0.39842	0	Agricultural Weed	Environmental Weed
Fraxinus americana	0.39842	0	Agricultural Weed
Gynandropsis gynandra	0.39842	0	Agricultural Weed
Opuntia fulgida	0.39842	0
Opuntia megacantha	0.39842	0
Rhus lancea	0.39842	0	Agricultural Weed	Environmental Weed
Rhus toxicodendron	0.39842	0	Agricultural Weed
Sporobolus fimbriatus	0.39842	0
Bauhinia galpinii	0.39842	0	Agricultural Weed
Brachiaria advena	0.39842	0
Bryophyllum proliferum	0.39842	0	Agricultural Weed
Cassia floribunda	0.39842	0	Agricultural Weed	Environmental Weed
Citrus x limonia	0.39842	0	Agricultural Weed	Environmental Weed
Crotalaria distans	0.39842	0	Agricultural Weed
Dimorphotheca sinuata	0.39842	0	Agricultural Weed
Echinochloa pyramidalis	0.39842	0	Agricultural Weed	Environmental Weed
Eriocephalus africanus	0.39842	0	Agricultural Weed
Ischaemum afrum	0.39842	0	Agricultural Weed
Nemesia strumosa	0.39842	0	Agricultural Weed
Pentzia incana	0.39842	0	Agricultural Weed
Selago corymbosa	0.39842	0	Agricultural Weed
Ursinia chrysanthemoides	0.39842	0	Agricultural Weed
Withania somnifera	0.39842	0	Agricultural Weed
Hordeum jubatum	0.39789	0	Agricultural Weed	Environmental Weed
Sonchus arvensis	0.39783	0	Agricultural Weed	Environmental Weed
Distichlis spicata	0.39663	0	Agricultural Weed	Environmental Weed
Dipsacus sativus	0.39597	0	Agricultural Weed	Environmental Weed
Nuphar lutea	0.3959	0		Environmental Weed
Anthriscus caucalis	0.39559	0	Agricultural Weed	Environmental Weed
Cosmos sulphureus	0.39555	0		Environmental Weed
Viscum album	0.39548	0	Agricultural Weed
Bryonia dioica	0.39367	0	Agricultural Weed	Environmental Weed
Rubus procerus	0.39367	0	Agricultural Weed	Environmental Weed
Lens culinaris	0.39187	0
Tamarix parviflora	0.39187	0		Environmental Weed
Chrysanthemum carinatum	0.39186	0
Escallonia rubra	0.39186	0		Environmental Weed
Limnanthes douglasii	0.39186	0
Prunus avium	0.39186	0		Environmental Weed
Sisyrinchium californicum	0.39186	0		Environmental Weed
Spartina alterniflora	0.39186	0		Environmental Weed
Paspalum paniculatum	0.3877	0	Agricultural Weed	Environmental Weed
Watsonia bulbillifera	0.38412	0	Agricultural Weed	Environmental Weed
Panicum dichotomiflorum	0.37747	0	Agricultural Weed	Environmental Weed
Cynoglossum officinale	0.37746	0	Agricultural Weed	Environmental Weed
Erysimum cheiranthoides	0.37617	0	Agricultural Weed	Environmental Weed
Euphorbia esula	0.37602	0	Agricultural Weed	Environmental Weed
Chamomilla suaveolens	0.37574	0	Agricultural Weed	Environmental Weed
Elaeagnus angustifolia	0.37565	0	Agricultural Weed	Environmental Weed
Isatis tinctoria	0.37565	0	Agricultural Weed	Environmental Weed
Eleocharis palustris	0.3756	0	Agricultural Weed	Environmental Weed
Typha angustifolia	0.37548	0	Agricultural Weed	Environmental Weed
Cerastium arvense	0.37536	0	Agricultural Weed	Environmental Weed
Equisetum palustre	0.37536	0	Agricultural Weed
Lepidium densiflorum	0.37536	0	Agricultural Weed	Environmental Weed
Gypsophila paniculata	0.3753	0	Agricultural Weed	Environmental Weed
Chenopodium botrys	0.37526	0	Agricultural Weed	Environmental Weed
Armoracia rusticana	0.37525	0	Agricultural Weed	Environmental Weed
Geranium pusillum	0.37525	0	Agricultural Weed	Environmental Weed
Hesperis matronalis	0.37525	0	Agricultural Weed	Environmental Weed
Ranunculus aquatilis	0.37525	0		Environmental Weed
Echinochloa colonum	0.37498	0	Agricultural Weed	Environmental Weed
Setaria glauca	0.37405	0	Agricultural Weed	Environmental Weed
Centaurea iberica	0.3737	0	Agricultural Weed	Environmental Weed
Salsola soda	0.37369	0	Agricultural Weed	Environmental Weed
Ipomoea hederacea	0.37363	0	Agricultural Weed	Environmental Weed
Myriophyllum verticillatum	0.3736	0	Agricultural Weed	Environmental Weed
Scirpus mucronatus	0.37356	0	Agricultural Weed	Environmental Weed
Hippuris vulgaris	0.37355	0	Agricultural Weed	Environmental Weed
Myosotis scorpioides	0.37355	0		Environmental Weed
Potamogeton natans	0.37355	0	Agricultural Weed	Environmental Weed
Aegilops triuncialis	0.37344	0	Agricultural Weed	Environmental Weed
Antirrhinum majus	0.37344	0	Agricultural Weed	Environmental Weed
Crupina vulgaris	0.37344	0	Agricultural Weed	Environmental Weed
Lathyrus hirsutus	0.37344	0	Agricultural Weed
Setaria faberi	0.37309	0	Agricultural Weed	Environmental Weed
Polygonum argyrocoleon	0.37213	0	Agricultural Weed	Environmental Weed
Eragrostis pectinacea	0.37212	0	Agricultural Weed	Environmental Weed
Gaura coccinea	0.37212	0	Agricultural Weed
Eleocharis geniculata	0.3721	0	Agricultural Weed	Environmental Weed
Potamogeton illinoensis	0.37205	0	Agricultural Weed
Sanguisorba officinalis	0.3718	0	Agricultural Weed
Alhagi pseudalhagi	0.37175	0	Agricultural Weed	Environmental Weed
Crypsis schoenoides	0.37174	0	Agricultural Weed
Datura meteloides	0.37174	0	Agricultural Weed
Polygonum sachalinense	0.37174	0	Agricultural Weed	Environmental Weed
Salicornia europaea	0.37174	0	Agricultural Weed
Zygophyllum fabago	0.37174	0	Agricultural Weed	Environmental Weed
Aeschynomene rudis	0.37169	0	Agricultural Weed
Convolvulus althaeoides	0.37164	0	Agricultural Weed
Lathyrus palustris	0.37164	0	Agricultural Weed
Aegilops ovata	0.37163	0	Agricultural Weed
Cerastium viscosum	0.37163	0	Agricultural Weed	Environmental Weed
Chenopodium capitatum	0.37163	0	Agricultural Weed	Environmental Weed
Cistus ladanifer	0.37163	0		Environmental Weed
Epilobium adenocaulon	0.37163	0	Agricultural Weed
Glyceria grandis	0.37163	0	Agricultural Weed	Environmental Weed
Heracleum lanatum	0.37163	0	Agricultural Weed
Lathyrus sphaericus	0.37163	0	Agricultural Weed	Environmental Weed
Lycopodium clavatum	0.37163	0		Environmental Weed
Potamogeton alpinus	0.37163	0
Potamogeton praelongus	0.37163	0	Agricultural Weed
Salsola australis	0.37163	0	Agricultural Weed
Scutellaria galericulata	0.37163	0	Agricultural Weed
Senecio cineraria	0.37163	0		Environmental Weed
Spartina gracilis	0.37163	0	Agricultural Weed
Symphytum asperum	0.37163	0	Agricultural Weed
Taeniatherum caput-medusae	0.37163	0	Agricultural Weed	Environmental Weed
Verbena hastata	0.37163	0	Agricultural Weed
Monochoria vaginalis	0.37122	0	Agricultural Weed	Environmental Weed
Najas guadalupensis	0.37065	0	Agricultural Weed	Environmental Weed
Oryza rufipogon	0.37064	0	Agricultural Weed	Environmental Weed
Gaillardia pulchella	0.37063	0
Cucurbita foetidissima	0.37031	0	Agricultural Weed
Hydrocotyle umbellata	0.37025	0	Agricultural Weed
Amaranthus gracilis	0.37024	0	Agricultural Weed	Environmental Weed
Pelargonium peltatum	0.37024	0
Sagittaria latifolia	0.37024	0	Agricultural Weed
Tamarix gallica	0.37024	0	Agricultural Weed	Environmental Weed
Helenium amarum	0.37023	0	Agricultural Weed
Dopatrium junceum	0.37	0	Agricultural Weed	Environmental Weed
Gnaphalium japonicum	0.37	0	Agricultural Weed	Environmental Weed
Rotala indica	0.37	0	Agricultural Weed
Eleocharis atropurpurea	0.36994	0	Agricultural Weed	Environmental Weed
Glaux maritima	0.36993	0
Halimodendron halodendron	0.36993	0
Saxifraga stolonifera	0.36993	0
Sagittaria longiloba	0.36988	0	Agricultural Weed	Environmental Weed
Salvia virgata	0.36983	0	Agricultural Weed
Acaena anserinifolia	0.36982	0
Agropyron desertorum	0.36982	0
Anemopsis californica	0.36982	0	Agricultural Weed
Asclepias fascicularis	0.36982	0	Agricultural Weed
Aster chilensis	0.36982	0
Atriplex lentiformis	0.36982	0
Atriplex serenana	0.36982	0	Agricultural Weed
Bromus stamineus	0.36982	0		Environmental Weed
Bromus vulgaris	0.36982	0		Environmental Weed
Buddleja saligna	0.36982	0
Calamagrostis stricta	0.36982	0
Carex albida	0.36982	0
Chenopodium foliosum	0.36982	0	Agricultural Weed	Environmental Weed
Chloris verticillata	0.36982	0	Agricultural Weed	Environmental Weed
Danthonia pilosa	0.36982	0		Environmental Weed
Dichelostemma pulchellum	0.36982	0	Agricultural Weed
Downingia pulchella	0.36982	0
Echinodorus berteroi	0.36982	0	Agricultural Weed
Eleocharis obtusa	0.36982	0	Agricultural Weed
Erechtites glomerata	0.36982	0		Environmental Weed
Erechtites minima	0.36982	0		Environmental Weed
Eriogonum fasciculatum	0.36982	0	Agricultural Weed
Eriophyllum lanatum	0.36982	0
Festuca megalura	0.36982	0	Agricultural Weed
Frankenia salina	0.36982	0	Agricultural Weed
Gastridium ventricosum	0.36982	0		Environmental Weed
Gaura sinuata	0.36982	0
Gnaphalium collinum	0.36982	0		Environmental Weed
Grindelia stricta	0.36982	0
Helenium bigelovii	0.36982	0	Agricultural Weed
Helianthus californicus	0.36982	0
Helianthus nuttallii	0.36982	0	Agricultural Weed
Helichrysum petiolare	0.36982	0		Environmental Weed
Hibiscus lasiocarpos	0.36982	0
Ionopsidium acaule	0.36982	0
Iris douglasiana	0.36982	0
Iris missouriensis	0.36982	0		Environmental Weed
Juncus marginatus	0.36982	0
Lasthenia glabrata	0.36982	0
Lilium occidentale	0.36982	0
Limnanthes bakeri	0.36982	0
Linaria bipartita	0.36982	0
Linum grandiflorum	0.36982	0
Lotus purshianus	0.36982	0
Lupinus bicolor	0.36982	0	Agricultural Weed
Lyonothamnus floribundus	0.36982	0
Malus sylvestris	0.36982	0		Environmental Weed
Mentzelia laevicaulis	0.36982	0	Agricultural Weed
Mentzelia lindleyi	0.36982	0
Metasequoia glyptostroboides	0.36982	0		Environmental Weed
Muhlenbergia rigens	0.36982	0	Agricultural Weed
Myoporum laetum	0.36982	0	Agricultural Weed	Environmental Weed
Myosotis micrantha	0.36982	0	Agricultural Weed	Environmental Weed
Oenothera hookeri	0.36982	0	Agricultural Weed
Orthocarpus purpurascens	0.36982	0	Agricultural Weed
Pelargonium grossularioides	0.36982	0
Phalaris tuberosa	0.36982	0
Plantago maritima	0.36982	0
Pogogyne douglasii	0.36982	0
Polypogon elongatus	0.36982	0
Prunus ilicifolia	0.36982	0
Puccinellia nutkaensis	0.36982	0
Salix bebbiana	0.36982	0
Scirpus cernuus	0.36982	0
Scorzonera hispanica	0.36982	0
Scutellaria lateriflora	0.36982	0
Senecio sylvaticus	0.36982	0	Agricultural Weed	Environmental Weed
Sidalcea oregana	0.36982	0
Solanum dimidiatum	0.36982	0
Solidago californica	0.36982	0	Agricultural Weed
Spartina densiflora	0.36982	0	Agricultural Weed	Environmental Weed
Spartina patens	0.36982	0	Agricultural Weed	Environmental Weed
Stipa cernua	0.36982	0	Agricultural Weed
Triglochin striata	0.36982	0
Venidium fastuosum	0.36982	0
Zoysia cultivars	0.36982	0		Environmental Weed
Samolus valerandi	0.3657	0	Agricultural Weed	Environmental Weed
Brachiaria decumbens	0.365	0	Agricultural Weed	Environmental Weed
Crotalaria goreensis	0.36454	0	Agricultural Weed	Environmental Weed
Martynia annua	0.36316	0	Agricultural Weed	Environmental Weed
Themeda quadrivalvis	0.36313	0	Agricultural Weed	Environmental Weed
Xanthium pungens	0.36313	0	Agricultural Weed
Desmodium intortum	0.36297	0	Agricultural Weed	Environmental Weed
Cenchrus setiger	0.36273	0		Environmental Weed
Crotalaria grahamiana	0.36273	0
Crassula ovata	0.3625	0		Environmental Weed
Vigna radiata	0.36248	0		Environmental Weed
Gossypium hirsutum	0.36233	0		Environmental Weed
Aerva javanica	0.36232	0	Agricultural Weed	Environmental Weed
Eucalyptus citriodora	0.36208	0		Environmental Weed
Hypolepis dicksonioides	0.36208	0		Environmental Weed
Portulacaria afra	0.36208	0		Environmental Weed
Tetragonia decumbens	0.36208	0		Environmental Weed
Galega officinalis	0.35345	0	Agricultural Weed	Environmental Weed
Polygonum hydropiper	0.35339	0	Agricultural Weed	Environmental Weed
Butomus umbellatus	0.35337	0	Agricultural Weed	Environmental Weed
Gnaphalium uliginosum	0.35332	0	Agricultural Weed
Tussilago farfara	0.35322	0	Agricultural Weed	Environmental Weed
Chaenorhinum minus	0.35321	0	Agricultural Weed	Environmental Weed
Cirsium palustre	0.35321	0	Agricultural Weed	Environmental Weed
Filipendula ulmaria	0.35321	0	Agricultural Weed	Environmental Weed
Galeopsis tetrahit	0.35321	0	Agricultural Weed	Environmental Weed
Impatiens glandulifera	0.35321	0	Agricultural Weed	Environmental Weed
Najas marina	0.35273	0	Agricultural Weed	Environmental Weed
Impatiens balsamina	0.35253	0	Agricultural Weed
Dipsacus sylvestris	0.35205	0	Agricultural Weed	Environmental Weed
Nymphoides peltata	0.35198	0	Agricultural Weed	Environmental Weed
Rubus caesius	0.35164	0	Agricultural Weed	Environmental Weed
Rudbeckia hirta	0.35151	0	Agricultural Weed	Environmental Weed
Solidago gigantea	0.35151	0	Agricultural Weed	Environmental Weed
Euonymus europaeus	0.3514	0		Environmental Weed
Glyceria fluitans	0.3514	0		Environmental Weed
Hieracium caespitosum	0.3514	0	Agricultural Weed	Environmental Weed
Lamium maculatum	0.3514	0	Agricultural Weed	Environmental Weed
Matricaria discoidea	0.3514	0	Agricultural Weed	Environmental Weed
Menyanthes trifoliata	0.3514	0	Agricultural Weed	Environmental Weed
Potentilla norvegica	0.3514	0	Agricultural Weed	Environmental Weed
Ranunculus ficaria	0.3514	0	Agricultural Weed	Environmental Weed
Ranunculus trichophyllus	0.3514	0	Agricultural Weed	Environmental Weed
Stachys annua	0.3514	0	Agricultural Weed
Eichhornia azurea	0.3511	0	Agricultural Weed	Environmental Weed
Ipomoea aquatica	0.35099	0	Agricultural Weed	Environmental Weed
Spirodela polyrhiza	0.3506	0	Agricultural Weed	Environmental Weed
Fragaria vesca	0.35002	0	Agricultural Weed	Environmental Weed
Schoenoplectus californicus	0.34983	0		Environmental Weed
Polygonum orientale	0.34971	0	Agricultural Weed	Environmental Weed
Celastrus orbiculatus	0.3497	0	Agricultural Weed	Environmental Weed
Erigeron philadelphicus	0.3497	0	Agricultural Weed
Helenium autumnale	0.3497	0	Agricultural Weed
Solanum robustum	0.34964	0
Achillea nobilis	0.34959	0		Environmental Weed
Aconitum napellus	0.34959	0		Environmental Weed
Artemisia dracunculus	0.34959	0	Agricultural Weed
Bromus erectus	0.34959	0	Agricultural Weed	Environmental Weed
Cotoneaster bullatus	0.34959	0		Environmental Weed
Echinochloa microstachya	0.34959	0	Agricultural Weed
Euonymus fortunei	0.34959	0	Agricultural Weed	Environmental Weed
Lotus pedunculatus	0.34959	0	Agricultural Weed	Environmental Weed
Pinus banksiana	0.34959	0	Agricultural Weed	Environmental Weed
Pinus strobus	0.34959	0		Environmental Weed
Pinus sylvestris	0.34959	0		Environmental Weed
Sporobolus cryptandrus	0.34959	0	Agricultural Weed
Viburnum opulus	0.34959	0		Environmental Weed
Vernonia cinerea	0.34958	0	Agricultural Weed
Alocasia macrorrhizos	0.34942	0		Environmental Weed
Phyllanthus amarus	0.34926	0	Agricultural Weed	Environmental Weed
Ficus microcarpa	0.349	0	Agricultural Weed	Environmental Weed
Xanthosoma sagittifolium	0.349	0	Agricultural Weed	Environmental Weed
Lygodium microphyllum	0.3486	0		Environmental Weed
Bryophyllum daigremontianum	0.3486	0		Environmental Weed
Hibiscus mutabilis	0.3486	0		Environmental Weed
Albizia julibrissin	0.34859	0	Agricultural Weed	Environmental Weed
Hygrophila polysperma	0.34859	0		Environmental Weed
Baccharis salicifolia	0.34827	0
Paspalum pubiflorum	0.34827	0
Caulerpa taxifolia	0.3482	0		Environmental Weed
Cyperus kyllingia	0.3482	0	Agricultural Weed
Ficus rubiginosa	0.3482	0		Environmental Weed
Leptospermum scoparium	0.3482	0	Agricultural Weed	Environmental Weed
Rosmarinus officinalis	0.3482	0	Agricultural Weed
Ottelia alismoides	0.34796	0	Agricultural Weed	Environmental Weed
Akebia quinata	0.34789	0	Agricultural Weed	Environmental Weed
Cunninghamia lanceolata	0.34778	0		Environmental Weed
Exochorda racemosa	0.34778	0		Environmental Weed
Hibiscus syriacus	0.34778	0		Environmental Weed
Juglans ailantifolia	0.34778	0		Environmental Weed
Liquidambar styraciflua	0.34778	0	Agricultural Weed
Liriodendron tulipifera	0.34778	0	Agricultural Weed
Physocarpus opulifolius	0.34778	0		Environmental Weed
Pseudosasa japonica	0.34778	0	Agricultural Weed	Environmental Weed
Sagittaria subulata	0.34778	0		Environmental Weed
Salix lasiolepis	0.34778	0	Agricultural Weed
Salvia azurea	0.34778	0
Sedum spectabile	0.34778	0		Environmental Weed
Sequoia sempervirens	0.34778	0		Environmental Weed
Spiraea douglasii	0.34778	0
Spiraea japonica	0.34778	0	Agricultural Weed	Environmental Weed
Thinopyrum intermedium	0.34778	0		Environmental Weed
Abelia x grandiflora	0.34778	0
Agapanthus orientalis	0.34778	0		Environmental Weed
Cobaea scandens	0.34778	0		Environmental Weed
Jasminum polyanthum	0.34778	0		Environmental Weed
Muehlenbeckia complexa	0.34778	0	Agricultural Weed	Environmental Weed
Nerine filifolia	0.34778	0
Prunus serrulata	0.34778	0		Environmental Weed
Rhaphiolepis umbellata	0.34778	0		Environmental Weed
Rosa roxburghii	0.34778	0	Agricultural Weed
Senecio macroglossus	0.34778	0
Solanum jasminoides	0.34778	0	Agricultural Weed	Environmental Weed
Matricaria chamomilla	0.33334	0	Agricultural Weed
Alyssum alyssoides	0.33322	0	Agricultural Weed	Environmental Weed
Galium mollugo	0.33322	0	Agricultural Weed	Environmental Weed
Rorippa islandica	0.33175	0	Agricultural Weed
Lepidium ruderale	0.33163	0	Agricultural Weed	Environmental Weed
Brassica campestris	0.33158	0	Agricultural Weed	Environmental Weed
Artemisia annua	0.33157	0	Agricultural Weed	Environmental Weed
Commelina communis	0.33157	0	Agricultural Weed	Environmental Weed
Cenchrus pauciflorus	0.33147	0	Agricultural Weed
Atriplex rosea	0.33141	0	Agricultural Weed	Environmental Weed
Vicia cracca	0.33134	0	Agricultural Weed	Environmental Weed
Carduus crispus	0.33133	0	Agricultural Weed	Environmental Weed
Chelidonium majus	0.33133	0	Agricultural Weed	Environmental Weed
Crepis tectorum	0.33133	0	Agricultural Weed	Environmental Weed
Epilobium angustifolium	0.33133	0	Agricultural Weed	Environmental Weed
Erigeron annuus	0.33133	0	Agricultural Weed	Environmental Weed
Galium verum	0.33133	0	Agricultural Weed	Environmental Weed
Oxalis stricta	0.33133	0	Agricultural Weed
Rumex acetosa	0.33133	0	Agricultural Weed	Environmental Weed
Mentha arvensis	0.3313	0	Agricultural Weed	Environmental Weed
Barbarea vulgaris	0.33128	0	Agricultural Weed	Environmental Weed
Berteroa incana	0.33128	0	Agricultural Weed	Environmental Weed
Chenopodium hybridum	0.33128	0	Agricultural Weed
Cuscuta epilinum	0.33128	0	Agricultural Weed
Festuca ovina	0.33128	0	Agricultural Weed	Environmental Weed
Rudbeckia laciniata	0.33128	0	Agricultural Weed	Environmental Weed
Vicia sepium	0.33128	0	Agricultural Weed	Environmental Weed
Sisymbrium loeselii	0.33122	0	Agricultural Weed	Environmental Weed
Plantago media	0.33118	0	Agricultural Weed
Silene alba	0.33118	0	Agricultural Weed
Acinos arvensis	0.33117	0	Agricultural Weed	Environmental Weed
Anchusa officinalis	0.33117	0	Agricultural Weed	Environmental Weed
Angelica sylvestris	0.33117	0	Agricultural Weed	Environmental Weed
Arctium tomentosum	0.33117	0	Agricultural Weed
Chenopodium rubrum	0.33117	0	Agricultural Weed
Echinocystis lobata	0.33117	0	Agricultural Weed	Environmental Weed
Equisetum sylvaticum	0.33117	0	Agricultural Weed
Geranium pratense	0.33117	0	Agricultural Weed
Juniperus communis	0.33117	0	Agricultural Weed
Knautia arvensis	0.33117	0	Agricultural Weed	Environmental Weed
Lathyrus pratensis	0.33117	0	Agricultural Weed
Lathyrus sylvestris	0.33117	0	Agricultural Weed	Environmental Weed
Lathyrus tuberosus	0.33117	0	Agricultural Weed
Leontodon autumnalis	0.33117	0	Agricultural Weed	Environmental Weed
Lychnis flos-cuculi	0.33117	0	Agricultural Weed	Environmental Weed
Lycopus europaeus	0.33117	0	Agricultural Weed
Matricaria maritima	0.33117	0	Agricultural Weed	Environmental Weed
Melilotus altissimus	0.33117	0	Agricultural Weed
Ranunculus bulbosus	0.33117	0	Agricultural Weed	Environmental Weed
Senecio viscosus	0.33117	0	Agricultural Weed
Stachys palustris	0.33117	0	Agricultural Weed	Environmental Weed
Thlaspi perfoliatum	0.33117	0	Agricultural Weed	Environmental Weed
Veronica chamaedrys	0.33117	0	Agricultural Weed	Environmental Weed
Taraxacum laevigatum	0.33052	0	Agricultural Weed	Environmental Weed
Euphorbia dentata	0.33026	0	Agricultural Weed
Euphorbia nutans	0.32996	0	Agricultural Weed
Elsholtzia ciliata	0.32994	0	Agricultural Weed	Environmental Weed
Salvia officinalis	0.32977	0		Environmental Weed
Agrostis alba	0.32971	0	Agricultural Weed	Environmental Weed
Alternanthera sessilis	0.32965	0	Agricultural Weed	Environmental Weed
Cirsium lanceolatum	0.3296	0	Agricultural Weed	Environmental Weed
Panicum virgatum	0.3296	0	Agricultural Weed
Beckmannia syzigachne	0.32952	0	Agricultural Weed	Environmental Weed
Marsilea quadrifolia	0.32952	0	Agricultural Weed	Environmental Weed
Merremia umbellata	0.32949	0	Agricultural Weed
Agrostis canina	0.32947	0		Environmental Weed
Alternanthera brasiliana	0.32947	0		Environmental Weed
Axyris amaranthoides	0.32947	0	Agricultural Weed
Caltha palustris	0.32947	0	Agricultural Weed
Fagopyrum tataricum	0.32947	0	Agricultural Weed
Galium boreale	0.32947	0	Agricultural Weed
Hemerocallis fulva	0.32947	0		Environmental Weed
Lemna trisulca	0.32947	0		Environmental Weed
Rosa multiflora	0.32947	0	Agricultural Weed	Environmental Weed
Rumex patientia	0.32947	0	Agricultural Weed	Environmental Weed
Sicyos angulatus	0.32947	0	Agricultural Weed	Environmental Weed
Utricularia vulgaris	0.32947	0	Agricultural Weed
Valeriana officinalis	0.32947	0	Agricultural Weed	Environmental Weed
Eragrostis megastachya	0.32941	0	Agricultural Weed
Heteranthera reniformis	0.32941	0	Agricultural Weed	Environmental Weed
Polygonum hydropiperoides	0.32941	0	Agricultural Weed
Sphenoclea zeylanica	0.32941	0	Agricultural Weed	Environmental Weed
Adonis annua	0.32937	0	Agricultural Weed
Aegilops geniculata	0.32937	0	Agricultural Weed	Environmental Weed
Hydrocharis morsus-ranae	0.32937	0	Agricultural Weed	Environmental Weed
Agrimonia eupatoria	0.32937	0	Agricultural Weed
Asperula arvensis	0.32937	0	Agricultural Weed
Acer saccharinum	0.32936	0	Agricultural Weed
Aesculus hippocastanum	0.32936	0	Agricultural Weed	Environmental Weed
Aethusa cynapium	0.32936	0	Agricultural Weed
Androsace septentrionalis	0.32936	0	Agricultural Weed
Apera interrupta	0.32936	0	Agricultural Weed	Environmental Weed
Artemisia campestris	0.32936	0	Agricultural Weed
Asclepias syriaca	0.32936	0	Agricultural Weed	Environmental Weed
Brachypodium sylvaticum	0.32936	0		Environmental Weed
Briza media	0.32936	0	Agricultural Weed
Bromus arvensis	0.32936	0	Agricultural Weed	Environmental Weed
Bromus squarrosus	0.32936	0	Agricultural Weed	Environmental Weed
Bryonia alba	0.32936	0		Environmental Weed
Bupleurum rotundifolium	0.32936	0	Agricultural Weed	Environmental Weed
Caragana arborescens	0.32936	0	Agricultural Weed	Environmental Weed
Cardamine pratensis	0.32936	0	Agricultural Weed	Environmental Weed
Chenopodium bonus-henricus	0.32936	0	Agricultural Weed
Crepis biennis	0.32936	0	Agricultural Weed
Cuscuta gronovii	0.32936	0	Agricultural Weed
Dipsacus laciniatus	0.32936	0		Environmental Weed
Equisetum fluviatile	0.32936	0	Agricultural Weed
Equisetum telmateia	0.32936	0	Agricultural Weed	Environmental Weed
Erica tetralix	0.32936	0		Environmental Weed
Erysimum hieraciifolium	0.32936	0	Agricultural Weed
Falcaria vulgaris	0.32936	0	Agricultural Weed
Frangula alnus	0.32936	0	Agricultural Weed	Environmental Weed
Galanthus nivalis	0.32936	0		Environmental Weed
Geranium columbinum	0.32936	0	Agricultural Weed	Environmental Weed
Geranium sanguineum	0.32936	0		Environmental Weed
Grindelia squarrosa	0.32936	0	Agricultural Weed
Heracleum sphondylium	0.32936	0	Agricultural Weed
Impatiens noli-tangere	0.32936	0	Agricultural Weed	Environmental Weed
Inula helenium	0.32936	0	Agricultural Weed	Environmental Weed
Lamiastrum galeobdolon	0.32936	0		Environmental Weed
Lappula squarrosa	0.32936	0	Agricultural Weed
Lathyrus cicera	0.32936	0	Agricultural Weed
Lonicera tatarica	0.32936	0	Agricultural Weed	Environmental Weed
Lysimachia punctata	0.32936	0	Agricultural Weed	Environmental Weed
Myosurus minimus	0.32936	0	Agricultural Weed
Nardus stricta	0.32936	0	Agricultural Weed	Environmental Weed
Oxytropis campestris	0.32936	0	Agricultural Weed
Populus balsamifera	0.32936	0	Agricultural Weed	Environmental Weed
Potentilla argentea	0.32936	0	Agricultural Weed	Environmental Weed
Potentilla erecta	0.32936	0		Environmental Weed
Potentilla fruticosa	0.32936	0
Potentilla intermedia	0.32936	0	Agricultural Weed
Prunus virginiana	0.32936	0	Agricultural Weed
Quercus rubra	0.32936	0	Agricultural Weed	Environmental Weed
Rorippa amphibia	0.32936	0		Environmental Weed
Rosa rugosa	0.32936	0	Agricultural Weed	Environmental Weed
Salvia nemorosa	0.32936	0	Agricultural Weed	Environmental Weed
Salvia pratensis	0.32936	0	Agricultural Weed	Environmental Weed
Sonchus palustris	0.32936	0	Agricultural Weed	Environmental Weed
Symphoricarpos albus	0.32936	0	Agricultural Weed	Environmental Weed
Syringa vulgaris	0.32936	0	Agricultural Weed	Environmental Weed
Thymus pulegioides	0.32936	0	Agricultural Weed	Environmental Weed
Thymus serpyllum	0.32936	0	Agricultural Weed	Environmental Weed
Trifolium aureum	0.32936	0	Agricultural Weed	Environmental Weed
Veronica beccabunga	0.32936	0	Agricultural Weed	Environmental Weed
Veronica filiformis	0.32936	0	Agricultural Weed	Environmental Weed
Juncus acutiflorus	0.32936	0		Environmental Weed
Eryngium foetidum	0.32935	0	Agricultural Weed	Environmental Weed
Portulaca pilosa	0.32927	0	Agricultural Weed	Environmental Weed
Begonia cucullata	0.32924	0		Environmental Weed
Opuntia cochenillifera	0.32924	0		Environmental Weed
Piper aduncum	0.32924	0	Agricultural Weed	Environmental Weed
Solanum viarum	0.32924	0	Agricultural Weed	Environmental Weed
Luffa aegyptiaca	0.32923	0
Triphasia trifolia	0.3292	0		Environmental Weed
Chloris radiata	0.32918	0	Agricultural Weed	Environmental Weed
Melicoccus bijugatus	0.32917	0		Environmental Weed
Alternanthera paronychioides	0.32902	0
Fimbristylis miliacea	0.32899	0	Agricultural Weed	Environmental Weed
Cyperus alternifolius	0.32893	0	Agricultural Weed	Environmental Weed
Crotalaria verrucosa	0.32887	0	Agricultural Weed
Euphorbia graminea	0.32884	0	Agricultural Weed
Pilea nummulariifolia	0.32881	0	Agricultural Weed
Sorghum arundinaceum	0.32881	0	Agricultural Weed
Thelypteris dentata	0.32881	0	Agricultural Weed	Environmental Weed
Ischaemum rugosum	0.32878	0	Agricultural Weed	Environmental Weed
Sesamum orientale	0.32878	0	Agricultural Weed
Canavalia ensiformis	0.32877	0	Agricultural Weed
Cucumis sativus	0.32877	0
Cucurbita moschata	0.32877	0
Ixora coccinea	0.32877	0
Thespesia populnea	0.32877	0		Environmental Weed
Cyperus odoratus	0.32857	0	Agricultural Weed	Environmental Weed
Cleome spinosa	0.32853	0
Alternanthera tenella	0.32841	0
Enterolobium contortisiliquum	0.32841	0	Agricultural Weed	Environmental Weed
Spermacoce verticillata	0.32841	0	Agricultural Weed	Environmental Weed
Solanum capsicoides	0.32841	0		Environmental Weed
Justicia betonica	0.32838	0	Agricultural Weed	Environmental Weed
Manilkara zapota	0.32835	0		Environmental Weed
Saccharum ravennae	0.32835	0		Environmental Weed
Sesbania sericea	0.32835	0	Agricultural Weed
Torenia fournieri	0.32835	0
Trigonella caerulea	0.32835	0	Agricultural Weed
Vitex agnus-castus	0.32835	0		Environmental Weed
Alternanthera repens	0.32828	0	Agricultural Weed
Andropogon bicornis	0.32825	0	Agricultural Weed
Brachiaria fasciculata	0.32825	0	Agricultural Weed
Geum aleppicum	0.3282	0
Ipomoea pes-caprae	0.32819	0	Agricultural Weed
Cassia tora	0.32818	0	Agricultural Weed	Environmental Weed
Cyperus haspan	0.32818	0	Agricultural Weed	Environmental Weed
Bromus carinatus	0.32815	0	Agricultural Weed	Environmental Weed
Pennisetum setosum	0.32813	0	Agricultural Weed
Leptochloa filiformis	0.3281	0	Agricultural Weed
Elaeagnus umbellata	0.32808	0	Agricultural Weed	Environmental Weed
Chenopodium berlandieri	0.32804	0	Agricultural Weed	Environmental Weed
Hordeum brachyantherum	0.32804	0	Agricultural Weed
Oenothera elata	0.32804	0
Parietaria pensylvanica	0.32804	0	Agricultural Weed
Xanthium canadense	0.32804	0
Schizachyrium condensatum	0.32803	0	Agricultural Weed	Environmental Weed
Rubus rosifolius	0.32802	0	Agricultural Weed	Environmental Weed
Tillandsia usneoides	0.32802	0
Croton glandulosus	0.32801	0	Agricultural Weed
Fimbristylis autumnalis	0.32801	0	Agricultural Weed	Environmental Weed
Trema micrantha	0.32801	0	Agricultural Weed	Environmental Weed
Phyllanthus niruri	0.32797	0	Agricultural Weed
Brachiaria platyphylla	0.32796	0	Agricultural Weed
Limnobium spongia	0.32796	0	Agricultural Weed	Environmental Weed
Mentha x villosa	0.32796	0	Agricultural Weed	Environmental Weed
Astragalus bisulcatus	0.32795	0	Agricultural Weed
Cicuta douglasii	0.32795	0	Agricultural Weed	Environmental Weed
Glycyrrhiza lepidota	0.32795	0	Agricultural Weed
Oxytropis lambertii	0.32795	0	Agricultural Weed
Zigadenus venenosus	0.32795	0	Agricultural Weed
Jussiaea repens	0.32791	0	Agricultural Weed	Environmental Weed
Oxalis martiana	0.3279	0	Agricultural Weed
Cyperus sesquiflorus	0.32786	0	Agricultural Weed
Azolla caroliniana	0.32785	0	Agricultural Weed
Bothriochloa saccharoides	0.3278	0	Agricultural Weed	Environmental Weed
Echinodorus cordifolius	0.3278	0	Agricultural Weed
Cyperus flavescens	0.3278	0
Eragrostis neomexicana	0.32779	0
Najas graminea	0.32772	0	Agricultural Weed	Environmental Weed
Sagittaria guayanensis	0.32772	0	Agricultural Weed	Environmental Weed
Tagetes erecta	0.32772	0		Environmental Weed
Draba nemorosa	0.32771	0	Agricultural Weed
Eriochloa villosa	0.32771	0	Agricultural Weed
Ipomoea coccinea	0.32771	0	Agricultural Weed	Environmental Weed
Miscanthus sacchariflorus	0.32771	0	Agricultural Weed	Environmental Weed
Solidago altissima	0.32771	0	Agricultural Weed
Torilis japonica	0.32771	0	Agricultural Weed	Environmental Weed
Vicia angustifolia	0.32771	0	Agricultural Weed
Acalypha australis	0.32771	0	Agricultural Weed
Potentilla supina	0.32771	0	Agricultural Weed
Eleocharis acicularis	0.32767	0	Agricultural Weed	Environmental Weed
Aegilops tauschii	0.32766	0	Agricultural Weed
Agropyron cristatum	0.32766	0		Environmental Weed
Agrostis scabra	0.32766	0	Agricultural Weed
Alisma gramineum	0.32766	0	Agricultural Weed	Environmental Weed
Amorpha fruticosa	0.32766	0	Agricultural Weed	Environmental Weed
Artemisia frigida	0.32766	0	Agricultural Weed
Catabrosa aquatica	0.32766	0		Environmental Weed
Coreopsis grandiflora	0.32766	0	Agricultural Weed
Cuscuta approximata	0.32766	0		Environmental Weed
Festuca myuros	0.32766	0	Agricultural Weed
Hierochloe odorata	0.32766	0	Agricultural Weed
Humulus japonicus	0.32766	0	Agricultural Weed	Environmental Weed
Lactuca scariola	0.32766	0	Agricultural Weed
Lolium persicum	0.32766	0	Agricultural Weed	Environmental Weed
Lotus tenuis	0.32766	0	Agricultural Weed
Malva rotundifolia	0.32766	0	Agricultural Weed	Environmental Weed
Medicago falcata	0.32766	0	Agricultural Weed	Environmental Weed
Onoclea sensibilis	0.32766	0	Agricultural Weed
Puccinellia distans	0.32766	0	Agricultural Weed
Solidago graminifolia	0.32766	0	Agricultural Weed	Environmental Weed
Thladiantha dubia	0.32766	0	Agricultural Weed
Vaccaria segetalis	0.32766	0	Agricultural Weed
Veronica longifolia	0.32766	0		Environmental Weed
Browallia americana	0.32762	0	Agricultural Weed	Environmental Weed
Emilia fosbergii	0.32761	0	Agricultural Weed	Environmental Weed
Setaria poiretiana	0.32761	0	Agricultural Weed
Nymphaea ampla	0.3276	0		Environmental Weed
Pontederia rotundifolia	0.3276	0		Environmental Weed
Ipomoea acuminata	0.3276	0	Agricultural Weed	Environmental Weed
Cerastium vulgatum	0.32756	0	Agricultural Weed	Environmental Weed
Acer rubrum	0.32755	0	Agricultural Weed
Adonis vernalis	0.32755	0
Aesculus glabra	0.32755	0	Agricultural Weed
Agropyron smithii	0.32755	0	Agricultural Weed
Agrostis palustris	0.32755	0	Agricultural Weed
Ajuga genevensis	0.32755	0	Agricultural Weed	Environmental Weed
Alchemilla vulgaris	0.32755	0	Agricultural Weed	Environmental Weed
Allium geyeri	0.32755	0
Alnus crispa	0.32755	0	Agricultural Weed
Alnus rugosa	0.32755	0	Agricultural Weed
Alnus sinuata	0.32755	0	Agricultural Weed
Alopecurus arundinaceus	0.32755	0	Agricultural Weed	Environmental Weed
Anaphalis margaritacea	0.32755	0	Agricultural Weed
Angelica atropurpurea	0.32755	0	Agricultural Weed
Apocynum androsaemifolium	0.32755	0	Agricultural Weed
Apocynum cannabinum	0.32755	0	Agricultural Weed
Argentina anserina	0.32755	0	Agricultural Weed
Aronia melanocarpa	0.32755	0	Agricultural Weed	Environmental Weed
Artemisia cana	0.32755	0	Agricultural Weed
Asclepias incarnata	0.32755	0	Agricultural Weed	Environmental Weed
Asclepias speciosa	0.32755	0	Agricultural Weed
Asclepias tuberosa	0.32755	0	Agricultural Weed
Asclepias verticillata	0.32755	0	Agricultural Weed
Aster novae-angliae	0.32755	0		Environmental Weed
Atriplex heterosperma	0.32755	0	Agricultural Weed
Berberis canadensis	0.32755	0
Betula papyrifera	0.32755	0	Agricultural Weed
Betula populifolia	0.32755	0	Agricultural Weed
Brassica hirta	0.32755	0	Agricultural Weed	Environmental Weed
Calamagrostis canadensis	0.32755	0	Agricultural Weed
Camelina dentata	0.32755	0	Agricultural Weed
Carduus macrocephalus	0.32755	0	Agricultural Weed
Carlina vulgaris	0.32755	0		Environmental Weed
Castanea dentata	0.32755	0
Centaurea biebersteinii	0.32755	0	Agricultural Weed	Environmental Weed
Centaurea dealbata	0.32755	0		Environmental Weed
Centaurea nigrescens	0.32755	0	Agricultural Weed	Environmental Weed
Cerastium tomentosum	0.32755	0		Environmental Weed
Chrysanthemum balsamita	0.32755	0	Agricultural Weed	Environmental Weed
Chrysanthemum parthenium	0.32755	0	Agricultural Weed	Environmental Weed
Cleome serrulata	0.32755	0	Agricultural Weed	Environmental Weed
Colutea arborescens	0.32755	0		Environmental Weed
Comptonia peregrina	0.32755	0	Agricultural Weed
Convallaria majalis	0.32755	0		Environmental Weed
Cornus sericea	0.32755	0		Environmental Weed
Corydalis aurea	0.32755	0	Agricultural Weed
Corydalis sempervirens	0.32755	0	Agricultural Weed
Corylus avellana	0.32755	0		Environmental Weed
Corylus cornuta	0.32755	0	Agricultural Weed
Corynephorus canescens	0.32755	0		Environmental Weed
Danthonia spicata	0.32755	0	Agricultural Weed
Delphinium bicolor	0.32755	0	Agricultural Weed
Delphinium menziesii	0.32755	0	Agricultural Weed
Deutzia scabra	0.32755	0		Environmental Weed
Digitalis lanata	0.32755	0		Environmental Weed
Dirca palustris	0.32755	0	Agricultural Weed
Elaeagnus commutata	0.32755	0	Agricultural Weed	Environmental Weed
Elytrigia elongata	0.32755	0	Agricultural Weed	Environmental Weed
Epipactis helleborine	0.32755	0	Agricultural Weed	Environmental Weed
Erysimum asperum	0.32755	0	Agricultural Weed
Escobaria vivipara	0.32755	0	Agricultural Weed
Eupatorium perfoliatum	0.32755	0	Agricultural Weed
Euphorbia corollata	0.32755	0	Agricultural Weed
Euphorbia epithymoides	0.32755	0		Environmental Weed
Euphorbia glyptosperma	0.32755	0	Agricultural Weed
Euphorbia myrsinites	0.32755	0		Environmental Weed
Festuca bromoides	0.32755	0	Agricultural Weed	Environmental Weed
Festuca filiformis	0.32755	0	Agricultural Weed
Festuca longifolia	0.32755	0	Agricultural Weed	Environmental Weed
Fragaria virginiana	0.32755	0	Agricultural Weed
Fritillaria imperialis	0.32755	0		Environmental Weed
Gaultheria shallon	0.32755	0	Agricultural Weed
Geranium bicknellii	0.32755	0	Agricultural Weed
Hemerocallis lilioasphodelus	0.32755	0		Environmental Weed
Heracleum maximum	0.32755	0	Agricultural Weed
Heterotheca villosa	0.32755	0	Agricultural Weed
Hieracium pratense	0.32755	0	Agricultural Weed	Environmental Weed
Hieracium vulgatum	0.32755	0	Agricultural Weed
Hypericum punctatum	0.32755	0	Agricultural Weed
Impatiens capensis	0.32755	0	Agricultural Weed
Iris versicolor	0.32755	0	Agricultural Weed
Juniperus horizontalis	0.32755	0	Agricultural Weed
Kalmia angustifolia	0.32755	0	Agricultural Weed
Kalmia polifolia	0.32755	0	Agricultural Weed
Kerria japonica	0.32755	0		Environmental Weed
Liatris punctata	0.32755	0	Agricultural Weed
Lithospermum ruderale	0.32755	0	Agricultural Weed
Lobelia inflata	0.32755	0	Agricultural Weed
Lobelia siphilitica	0.32755	0	Agricultural Weed
Lolium arundinaceum	0.32755	0	Agricultural Weed	Environmental Weed
Lolium pratense	0.32755	0	Agricultural Weed	Environmental Weed
Lonicera morrowii	0.32755	0	Agricultural Weed	Environmental Weed
Lonicera x bella	0.32755	0	Agricultural Weed	Environmental Weed
Lonicera xylosteum	0.32755	0	Agricultural Weed	Environmental Weed
Lupinus argenteus	0.32755	0	Agricultural Weed
Lupinus pusillus	0.32755	0	Agricultural Weed
Lychnis alba	0.32755	0	Agricultural Weed	Environmental Weed
Lythrum virgatum	0.32755	0	Agricultural Weed	Environmental Weed
Mammillaria vivipara	0.32755	0	Agricultural Weed
Menispermum canadense	0.32755	0	Agricultural Weed
Mentha gentilis	0.32755	0	Agricultural Weed
Mentha x verticillata	0.32755	0		Environmental Weed
Mirabilis hirsuta	0.32755	0	Agricultural Weed
Mirabilis nyctaginea	0.32755	0	Agricultural Weed	Environmental Weed
Monarda fistulosa	0.32755	0	Agricultural Weed
Montia perfoliata	0.32755	0	Agricultural Weed
Muhlenbergia mexicana	0.32755	0	Agricultural Weed
Muscari botryoides	0.32755	0	Agricultural Weed	Environmental Weed
Myrica pensylvanica	0.32755	0	Agricultural Weed
Oenothera pallida	0.32755	0	Agricultural Weed
Oenothera perennis	0.32755	0	Agricultural Weed
Opuntia polyacantha	0.32755	0	Agricultural Weed
Ornithogalum nutans	0.32755	0	Agricultural Weed	Environmental Weed
Oxytropis splendens	0.32755	0	Agricultural Weed
Pascopyrum smithii	0.32755	0	Agricultural Weed
Plantago indica	0.32755	0	Agricultural Weed
Poa palustris	0.32755	0	Agricultural Weed	Environmental Weed
Podophyllum peltatum	0.32755	0	Agricultural Weed	Environmental Weed
Polygonum erectum	0.32755	0	Agricultural Weed
Populus grandidentata	0.32755	0	Agricultural Weed	Environmental Weed
Populus tremuloides	0.32755	0	Agricultural Weed	Environmental Weed
Populus trichocarpa	0.32755	0	Agricultural Weed
Potentilla gracilis	0.32755	0	Agricultural Weed
Prunus pensylvanica	0.32755	0	Agricultural Weed	Environmental Weed
Ptelea trifoliata	0.32755	0
Pyrus arbutifolia	0.32755	0
Pyrus melanocarpa	0.32755	0	Agricultural Weed
Quercus macrocarpa	0.32755	0	Agricultural Weed
Quercus velutina	0.32755	0	Agricultural Weed
Ranunculus abortivus	0.32755	0	Agricultural Weed
Rhamnus cathartica	0.32755	0	Agricultural Weed	Environmental Weed
Rhamnus frangula	0.32755	0	Agricultural Weed	Environmental Weed
Rhododendron canadense	0.32755	0	Agricultural Weed
Rhododendron macrophyllum	0.32755	0	Agricultural Weed
Rhus aromatica	0.32755	0
Rhus diversiloba	0.32755	0	Agricultural Weed
Rhus trilobata	0.32755	0	Agricultural Weed
Rhus vernix	0.32755	0	Agricultural Weed
Ribes americanum	0.32755	0	Agricultural Weed
Ribes cynosbati	0.32755	0	Agricultural Weed
Ribes glandulosum	0.32755	0	Agricultural Weed
Ribes lacustre	0.32755	0	Agricultural Weed
Ribes nigrum	0.32755	0	Agricultural Weed	Environmental Weed
Ribes odoratum	0.32755	0	Agricultural Weed	Environmental Weed
Ribes rubrum	0.32755	0	Agricultural Weed	Environmental Weed
Ribes sativum	0.32755	0	Agricultural Weed	Environmental Weed
Ribes triste	0.32755	0	Agricultural Weed
Rosa arkansana	0.32755	0	Agricultural Weed
Rosa gallica	0.32755	0		Environmental Weed
Rosa micrantha	0.32755	0		Environmental Weed
Rosa woodsii	0.32755	0	Agricultural Weed
Rubus allegheniensis	0.32755	0	Agricultural Weed	Environmental Weed
Rubus occidentalis	0.32755	0	Agricultural Weed	Environmental Weed
Rubus spectabilis	0.32755	0	Agricultural Weed	Environmental Weed
Rumex sanguineus	0.32755	0	Agricultural Weed	Environmental Weed
Scilla siberica	0.32755	0		Environmental Weed
Scirpus validus	0.32755	0	Agricultural Weed
Sedum telephium	0.32755	0		Environmental Weed
Silene cucubalus	0.32755	0	Agricultural Weed
Silene pratensis	0.32755	0	Agricultural Weed
Silphium perfoliatum	0.32755	0	Agricultural Weed	Environmental Weed
Sisymbrium sophia	0.32755	0	Agricultural Weed	Environmental Weed
Sorbaria sorbifolia	0.32755	0		Environmental Weed
Sparganium angustifolium	0.32755	0	Agricultural Weed
Spartina pectinata	0.32755	0	Agricultural Weed
Sphaeralcea coccinea	0.32755	0	Agricultural Weed
Spiraea alba	0.32755	0	Agricultural Weed
Spiraea latifolia	0.32755	0	Agricultural Weed
Spiraea tomentosa	0.32755	0	Agricultural Weed	Environmental Weed
Symplocarpus foetidus	0.32755	0	Agricultural Weed
Taraxacum laevigatum	0.32755	0	Agricultural Weed	Environmental Weed
Taxus brevifolia	0.32755	0	Agricultural Weed
Thermopsis rhombifolia	0.32755	0	Agricultural Weed
Thuja plicata	0.32755	0		Environmental Weed
Toxicodendron diversilobum	0.32755	0	Agricultural Weed
Toxicodendron vernix	0.32755	0	Agricultural Weed
Trifolium medium	0.32755	0
Trifolium procumbens	0.32755	0	Agricultural Weed	Environmental Weed
Tripleurospermum perforatum	0.32755	0	Agricultural Weed	Environmental Weed
Ulmus pumila	0.32755	0	Agricultural Weed	Environmental Weed
Ulmus rubra	0.32755	0
Vaccinium angustifolium	0.32755	0
Vaccinium vitis-idaea	0.32755	0
Veratrum viride	0.32755	0	Agricultural Weed
Verbascum lychnitis	0.32755	0
Verbascum phlomoides	0.32755	0	Agricultural Weed
Verbena urticifolia	0.32755	0	Agricultural Weed
Viburnum lantana	0.32755	0		Environmental Weed
Vicia grandiflora	0.32755	0	Agricultural Weed	Environmental Weed
Viola kitaibeliana	0.32755	0	Agricultural Weed
Vitis aestivalis	0.32755	0	Agricultural Weed
Vitis vulpina	0.32755	0	Agricultural Weed
Zanthoxylum americanum	0.32755	0	Agricultural Weed
Zigadenus elegans	0.32755	0	Agricultural Weed
Gaillardia x grandiflora	0.32755	0
Hymenocallis caribaea	0.32755	0	Agricultural Weed	Environmental Weed
Juncus subnodulosus	0.32755	0
Ornithogalum pyramidale	0.32755	0
Scrophularia nodosa	0.32755	0
Trifolium alexandrinum	0.32755	0	Agricultural Weed
Phyllanthus urinaria	0.32754	0	Agricultural Weed
Setaria barbata	0.32747	0	Agricultural Weed
Epidendrum radicans	0.32745	0
Phaseolus vulgaris	0.32745	0
Adenanthera pavonina	0.32739	0		Environmental Weed
Cestrum diurnum	0.32739	0	Agricultural Weed	Environmental Weed
Clerodendrum philippinum	0.32739	0	Agricultural Weed	Environmental Weed
Epipremnum pinnatum	0.32739	0		Environmental Weed
Jasminum fluminense	0.32739	0		Environmental Weed
Aleurites moluccana	0.32738	0		Environmental Weed
Begonia hirtella	0.32738	0	Agricultural Weed	Environmental Weed
Dioscorea bulbifera	0.32738	0	Agricultural Weed	Environmental Weed
Enterolobium cyclocarpum	0.32738	0	Agricultural Weed	Environmental Weed
Euphorbia lactea	0.32738	0		Environmental Weed
Flacourtia indica	0.32738	0		Environmental Weed
Kalanchoe pinnata	0.32738	0	Agricultural Weed	Environmental Weed
Morinda citrifolia	0.32738	0		Environmental Weed
Phyllanthus acidus	0.32738	0		Environmental Weed
Pimenta dioica	0.32738	0		Environmental Weed
Pouteria campechiana	0.32738	0		Environmental Weed
Ruellia brittoniana	0.32738	0		Environmental Weed
Sansevieria hyacinthoides	0.32738	0		Environmental Weed
Stictocardia tiliifolia	0.32738	0	Agricultural Weed	Environmental Weed
Terminalia catappa	0.32738	0	Agricultural Weed	Environmental Weed
Trimezia martinicensis	0.32738	0	Agricultural Weed	Environmental Weed
Zephyranthes citrina	0.32738	0		Environmental Weed
Citrus aurantiifolia	0.32737	0		Environmental Weed
Jasminum sambac	0.32737	0		Environmental Weed
Spondias purpurea	0.32737	0	Agricultural Weed	Environmental Weed
Roystonea regia	0.32721	0		Environmental Weed
Sacciolepis indica	0.32714	0	Agricultural Weed	Environmental Weed
Fatoua villosa	0.32713	0	Agricultural Weed	Environmental Weed
Melochia corchorifolia	0.32713	0	Agricultural Weed
Cynoglossum zeylanicum	0.32707	0
Digitaria setigera	0.32707	0	Agricultural Weed	Environmental Weed
Eragrostis unioloides	0.32707	0	Agricultural Weed
Eremochloa ophiuroides	0.32707	0	Agricultural Weed	Environmental Weed
Monochoria hastata	0.32707	0	Agricultural Weed	Environmental Weed
Zoysia matrella	0.32707	0
Broussonetia papyrifera	0.32706	0	Agricultural Weed	Environmental Weed
Cuphea hyssopifolia	0.32706	0		Environmental Weed
Maurandya antirrhiniflora	0.32704	0
Urochloa fasciculata	0.32704	0	Agricultural Weed
Zinnia violacea	0.32704	0
Acacia auriculiformis	0.32697	0		Environmental Weed
Bischofia javanica	0.32697	0	Agricultural Weed	Environmental Weed
Cupaniopsis anacardioides	0.32697	0		Environmental Weed
Diplazium esculentum	0.32697	0	Agricultural Weed	Environmental Weed
Nelumbo nucifera	0.32697	0		Environmental Weed
Nephrolepis falcata	0.32697	0		Environmental Weed
Paederia foetida	0.32697	0	Agricultural Weed	Environmental Weed
Pittosporum pentandrum	0.32697	0		Environmental Weed
Hypoestes phyllostachya	0.32697	0		Environmental Weed
Lophospermum erubescens	0.32697	0		Environmental Weed
Alstonia macrophylla	0.32696	0		Environmental Weed
Annona squamosa	0.32696	0		Environmental Weed
Arachis hypogaea	0.32696	0	Agricultural Weed
Arachis prostrata	0.32696	0
Aristolochia littoralis	0.32696	0		Environmental Weed
Billbergia pyramidalis	0.32696	0
Breynia disticha	0.32696	0		Environmental Weed
Caesalpinia crista	0.32696	0
Caesalpinia pulcherrima	0.32696	0
Calophyllum calaba	0.32696	0		Environmental Weed
Calophyllum inophyllum	0.32696	0		Environmental Weed
Cassia javanica	0.32696	0
Chamaedorea seifrizii	0.32696	0		Environmental Weed
Citrus medica	0.32696	0		Environmental Weed
Citrus sinensis	0.32696	0		Environmental Weed
Clerodendrum bungei	0.32696	0	Agricultural Weed	Environmental Weed
Clerodendrum speciosissimum	0.32696	0		Environmental Weed
Cymbopogon citratus	0.32696	0	Agricultural Weed
Derris indica	0.32696	0		Environmental Weed
Dypsis lutescens	0.32696	0		Environmental Weed
Elaeis guineensis	0.32696	0
Ficus altissima	0.32696	0		Environmental Weed
Ficus benghalensis	0.32696	0		Environmental Weed
Flueggea virosa	0.32696	0		Environmental Weed
Galphimia gracilis	0.32696	0
Hemigraphis reptans	0.32696	0		Environmental Weed
Hibiscus acetosella	0.32696	0
Hibiscus tiliaceus	0.32696	0	Agricultural Weed	Environmental Weed
Jasminum dichotomum	0.32696	0		Environmental Weed
Jasminum multiflorum	0.32696	0		Environmental Weed
Jatropha multifida	0.32696	0
Lagerstroemia indica	0.32696	0		Environmental Weed
Leucaena glauca	0.32696	0	Agricultural Weed	Environmental Weed
Malpighia emarginata	0.32696	0
Malvaviscus penduliflorus	0.32696	0		Environmental Weed
Maranta arundinacea	0.32696	0
Monstera deliciosa	0.32696	0		Environmental Weed
Nephrolepis hirsutula	0.32696	0	Agricultural Weed
Nephrolepis multiflora	0.32696	0	Agricultural Weed	Environmental Weed
Pandanus baptistii	0.32696	0
Peltophorum pterocarpum	0.32696	0
Petrea volubilis	0.32696	0
Pittosporum tobira	0.32696	0		Environmental Weed
Pongamia pinnata	0.32696	0
Pseudogynoxys chenopodioides	0.32696	0
Ptychosperma elegans	0.32696	0		Environmental Weed
Pueraria montana	0.32696	0	Agricultural Weed	Environmental Weed
Rhoeo spathacea	0.32696	0		Environmental Weed
Scaevola taccada	0.32696	0		Environmental Weed
Tabebuia heterophylla	0.32696	0		Environmental Weed
Tecoma castanifolia	0.32696	0		Environmental Weed
Thunbergia erecta	0.32696	0
Vigna speciosa	0.32696	0		Environmental Weed
Gossypium barbadense	0.32696	0		Environmental Weed
Bambusa multiplex	0.32695	0		Environmental Weed
Ficus benjamina	0.32695	0		Environmental Weed
Melaleuca leucadendra	0.32695	0
Nicotiana plumbaginifolia	0.32695	0	Agricultural Weed
Scaevola sericea	0.32695	0	Agricultural Weed	Environmental Weed
Syngonium angustatum	0.32695	0		Environmental Weed
Sisyrinchium rosulatum	0.3269	0
Bulbostylis barbata	0.32672	0	Agricultural Weed
Kummerowia striata	0.32672	0	Agricultural Weed	Environmental Weed
Spiranthes sinensis	0.32672	0	Agricultural Weed
Zoysia japonica	0.32672	0	Agricultural Weed
Limnophila sessiliflora	0.32671	0	Agricultural Weed	Environmental Weed
Trachelospermum jasminoides	0.32671	0
Wahlenbergia marginata	0.32671	0
Fimbristylis schoenoides	0.32667	0	Agricultural Weed
Pouzolzia zeylanica	0.32667	0	Agricultural Weed
Trichachne insularis	0.32667	0	Agricultural Weed
Bocconia frutescens	0.32666	0		Environmental Weed
Bothriochloa ischaemum	0.32666	0	Agricultural Weed	Environmental Weed
Kyllinga squamulata	0.32666	0	Agricultural Weed
Pteris multifida	0.32665	0
Sesbania exaltata	0.32665	0	Agricultural Weed	Environmental Weed
Zoysia tenuifolia	0.32665	0		Environmental Weed
Hunnemannia fumariifolia	0.32664	0		Environmental Weed
Oplismenus hirtellus	0.32664	0		Environmental Weed
Flaveria trinervia	0.32663	0	Agricultural Weed
Eragrostis cumingii	0.3266	0		Environmental Weed
Costus speciosus	0.32658	0	Agricultural Weed	Environmental Weed
Alpinia purpurata	0.32657	0		Environmental Weed
Arundina graminifolia	0.32657	0		Environmental Weed
Fraxinus uhdei	0.32657	0		Environmental Weed
Vitex rotundifolia	0.32657	0		Environmental Weed
Bryophyllum tubiflorum	0.32657	0		Environmental Weed
Alysicarpus rugosus	0.32656	0	Agricultural Weed
Aniseia martinicensis	0.32656	0	Agricultural Weed
Cycas circinalis	0.32656	0
Cyperus pumilus	0.32656	0	Agricultural Weed	Environmental Weed
Dianella ensifolia	0.32656	0	Agricultural Weed
Eragrostis prolifera	0.32656	0	Agricultural Weed
Eriochloa polystachya	0.32656	0	Agricultural Weed
Erythrina variegata	0.32656	0		Environmental Weed
Solanum jamaicense	0.32656	0	Agricultural Weed	Environmental Weed
Urochloa texana	0.32656	0	Agricultural Weed
Ardisia crispa	0.32656	0	Agricultural Weed	Environmental Weed
Asparagus africanus	0.32656	0		Environmental Weed
Cyperus tuberosus	0.32656	0		Environmental Weed
Duranta erecta	0.32656	0		Environmental Weed
Acalypha amentacea	0.32655	0
Acrocomia aculeata	0.32655	0
Adiantum anceps	0.32655	0
Adiantum caudatum	0.32655	0
Adiantum trapeziforme	0.32655	0
Agave angustifolia	0.32655	0
Agave desmettiana	0.32655	0
Albizia lebbekoides	0.32655	0
Alectryon coriaceus	0.32655	0
Angelonia angustifolia	0.32655	0
Aristolochia grandiflora	0.32655	0	Agricultural Weed
Artemisia stelleriana	0.32655	0		Environmental Weed
Bambusa arundinacea	0.32655	0
Bauhinia aculeata	0.32655	0
Bauhinia yunnanensis	0.32655	0
Bontia daphnoides	0.32655	0
Brosimum alicastrum	0.32655	0
Buddleja indica	0.32655	0
Buddleja lindleyana	0.32655	0		Environmental Weed
Calophyllum antillanum	0.32655	0		Environmental Weed
Canavalia brasiliensis	0.32655	0
Caulerpa brachypus	0.32655	0		Environmental Weed
Cecropia palmata	0.32655	0
Chamaecrista pilosa	0.32655	0
Chamaecrista serpens	0.32655	0
Citrus reticulata	0.32655	0		Environmental Weed
Clerodendrum glabrum	0.32655	0	Agricultural Weed	Environmental Weed
Clerodendrum kaempferi	0.32655	0		Environmental Weed
Clerodendrum x speciosum	0.32655	0
Colubrina asiatica	0.32655	0		Environmental Weed
Cordia myxa	0.32655	0
Cornutia grandiflora	0.32655	0
Costus spicatus	0.32655	0
Crinum asiaticum	0.32655	0
Cyperus alopecuroides	0.32655	0	Agricultural Weed	Environmental Weed
Dichanthium sericeum	0.32655	0		Environmental Weed
Digitaria pentzii	0.32655	0
Dimocarpus longan	0.32655	0
Dioscorea sansibarensis	0.32655	0
Diospyros digyna	0.32655	0
Diospyros ebenum	0.32655	0
Diospyros maritima	0.32655	0
Ehretia microphylla	0.32655	0
Elaeagnus pungens	0.32655	0	Agricultural Weed	Environmental Weed
Eleocharis nigrescens	0.32655	0
Eragrostis atrovirens	0.32655	0	Agricultural Weed
Eragrostis bahiensis	0.32655	0
Eragrostis gangetica	0.32655	0	Agricultural Weed
Eucalyptus robusta	0.32655	0		Environmental Weed
Evolvulus glomeratus	0.32655	0
Ficus radicans	0.32655	0
Ficus religiosa	0.32655	0		Environmental Weed
Gibasis pellucida	0.32655	0
Glandularia pulchella	0.32655	0
Glycosmis parviflora	0.32655	0
Gynura aurantiaca	0.32655	0
Habranthus tubispathus	0.32655	0
Harpullia arborea	0.32655	0
Helianthus simulans	0.32655	0
Hibiscus radiatus	0.32655	0
Holmskioldia sanguinea	0.32655	0
Hygrophila corymbosa	0.32655	0
Hyptis spicigera	0.32655	0
Indigofera colutea	0.32655	0
Indigofera pilosa	0.32655	0
Ipomoea turbinata	0.32655	0
Ixora parviflora	0.32655	0
Jacquinia arborea	0.32655	0
Jasminum mesnyi	0.32655	0
Jasminum nitidum	0.32655	0
Jasminum officinale	0.32655	0
Jatropha integerrima	0.32655	0
Justicia fulvicoma	0.32655	0
Justicia pectoralis	0.32655	0	Agricultural Weed
Kalanchoe fedtschenkoi	0.32655	0
Kalanchoe gastonis-bonnieri	0.32655	0
Kalanchoe laciniata	0.32655	0
Lespedeza hirta	0.32655	0
Livistona chinensis	0.32655	0		Environmental Weed
Lonchocarpus punctatus	0.32655	0
Lumnitzera racemosa	0.32655	0
Manilkara roxburghiana	0.32655	0
Melaleuca linariifolia	0.32655	0
Melaleuca viminalis	0.32655	0
Mimusops balata	0.32655	0
Musa x paradisiaca	0.32655	0
Noronhia emarginata	0.32655	0
Nymphaea x daubenyana	0.32655	0		Environmental Weed
Ochrosia elliptica	0.32655	0		Environmental Weed
Oeceoclades maculata	0.32655	0		Environmental Weed
Ophioglossum pendulum	0.32655	0
Passiflora biflora	0.32655	0		Environmental Weed
Passiflora incarnata	0.32655	0	Agricultural Weed	Environmental Weed
Peltophorum dubia	0.32655	0
Phlox drummondii	0.32655	0
Phyllanthus angustifolius	0.32655	0
Pithecoctenium crucigerum	0.32655	0
Platanus occidentalis	0.32655	0
Porana paniculata	0.32655	0
Premna odorata	0.32655	0
Psychotria punctata	0.32655	0
Pteris cretica	0.32655	0
Pteris plumula	0.32655	0
Pteris tripartita	0.32655	0
Ruellia ciliatiflora	0.32655	0
Rumohra adiantiformis	0.32655	0
Santalum album	0.32655	0	Agricultural Weed
Selaginella uncinata	0.32655	0
Selenicereus coniflorus	0.32655	0
Selenicereus pteranthus	0.32655	0
Sesbania macrocarpa	0.32655	0		Environmental Weed
Setaria setosa	0.32655	0
Sporobolus tenuissimus	0.32655	0
Strychnos spinosa	0.32655	0
Tabebuia aurea	0.32655	0
Tectaria incisa	0.32655	0		Environmental Weed
Terminalia arjuna	0.32655	0
Terminalia muelleri	0.32655	0
Triphasia trifoliata	0.32655	0		Environmental Weed
Urochloa piligera	0.32655	0
Urochloa ramosa	0.32655	0
Vanilla mexicana	0.32655	0
Vitex glabrata	0.32655	0
Woodwardia radicans	0.32655	0
Zamia furfuracea	0.32655	0
Passiflora coccinea	0.32655	0		Environmental Weed
Miscanthus floridulus	0.32633	0	Agricultural Weed
Cyperus pilosus	0.32632	0	Agricultural Weed	Environmental Weed
Perilla frutescens	0.32632	0	Agricultural Weed	Environmental Weed
Carpesium cernuum	0.32631	0	Agricultural Weed	Environmental Weed
Hedyotis corymbosa	0.32628	0	Agricultural Weed
Pluchea indica	0.32628	0	Agricultural Weed	Environmental Weed
Elephantopus scaber	0.32627	0	Agricultural Weed
Lespedeza bicolor	0.32626	0		Environmental Weed
Mikania cordata	0.32626	0	Agricultural Weed	Environmental Weed
Stachytarpheta dichotoma	0.32626	0	Agricultural Weed	Environmental Weed
Chloris divaricata	0.32625	0
Asclepias mexicana	0.32623	0
Atriplex elegans	0.32623	0	Agricultural Weed
Cenchrus spinifex	0.32623	0		Environmental Weed
Crotalaria sagittalis	0.32623	0	Agricultural Weed
Gaura mollis	0.32623	0		Environmental Weed
Ipomoea tricolor	0.32623	0
Lepidium oblongum	0.32623	0	Agricultural Weed
Lobelia cardinalis	0.32623	0
Nothoscordum bivalve	0.32623	0	Agricultural Weed
Panicum obtusum	0.32623	0		Environmental Weed
Sphaeralcea angustifolia	0.32623	0
Calceolaria tripartita	0.32623	0	Agricultural Weed
Calibrachoa parviflora	0.32623	0
Leptochloa dubia	0.32623	0
Nuttallanthus canadensis	0.32623	0
Acacia confusa	0.32617	0	Agricultural Weed	Environmental Weed
Angiopteris evecta	0.32617	0		Environmental Weed
Cecropia peltata	0.32617	0	Agricultural Weed	Environmental Weed
Chrysophyllum oliviforme	0.32617	0		Environmental Weed
Cinchona pubescens	0.32617	0		Environmental Weed
Cinnamomum burmannii	0.32617	0		Environmental Weed
Citharexylum caudatum	0.32617	0	Agricultural Weed	Environmental Weed
Clerodendrum fragrans	0.32617	0	Agricultural Weed	Environmental Weed
Corynocarpus laevigatus	0.32617	0		Environmental Weed
Heterocentron subtriplinervium	0.32617	0		Environmental Weed
Medinilla venosa	0.32617	0		Environmental Weed
Melastoma candidum	0.32617	0	Agricultural Weed	Environmental Weed
Paraserianthes falcataria	0.32617	0		Environmental Weed
Passiflora ligularis	0.32617	0		Environmental Weed
Terminalia myriocarpa	0.32617	0		Environmental Weed
Themeda villosa	0.32617	0	Agricultural Weed	Environmental Weed
Adiantum hispidulum	0.32615	0		Environmental Weed
Albizia falcataria	0.32615	0		Environmental Weed
Ampelopsis arborea	0.32615	0		Environmental Weed
Caesalpinia sepiaria	0.32615	0		Environmental Weed
Canavalia cathartica	0.32615	0		Environmental Weed
Cephalanthus occidentalis	0.32615	0	Agricultural Weed
Cereus uruguayensis	0.32615	0		Environmental Weed
Chrysanthemum maximum	0.32615	0		Environmental Weed
Clerodendrum japonicum	0.32615	0	Agricultural Weed
Coccoloba uvifera	0.32615	0		Environmental Weed
Ehrharta stipoides	0.32615	0		Environmental Weed
Elaeagnus multiflora	0.32615	0		Environmental Weed
Epidendrum x obrienianum	0.32615	0		Environmental Weed
Falcataria moluccana	0.32615	0		Environmental Weed
Flindersia brayleyana	0.32615	0		Environmental Weed
Gracilaria salicornia	0.32615	0		Environmental Weed
Ipomoea fistulosa	0.32615	0	Agricultural Weed
Kalanchoe delagoensis	0.32615	0		Environmental Weed
Kyllinga nemoralis	0.32615	0	Agricultural Weed	Environmental Weed
Landoltia punctata	0.32615	0	Agricultural Weed	Environmental Weed
Macaranga tanarius	0.32615	0		Environmental Weed
Melochia umbellata	0.32615	0	Agricultural Weed	Environmental Weed
Microlaena stipoides	0.32615	0		Environmental Weed
Mikania scandens	0.32615	0	Agricultural Weed	Environmental Weed
Morella faya	0.32615	0		Environmental Weed
Nelumbo lutea	0.32615	0	Agricultural Weed	Environmental Weed
Orontium aquaticum	0.32615	0
Oxalis violacea	0.32615	0	Agricultural Weed
Pavonia spinifex	0.32615	0	Agricultural Weed	Environmental Weed
Peltandra virginica	0.32615	0
Pennisetum ruppelii	0.32615	0
Phlebodium aureum	0.32615	0		Environmental Weed
Pueraria thunbergiana	0.32615	0	Agricultural Weed
Rhizophora mangle	0.32615	0		Environmental Weed
Sabal palmetto	0.32615	0		Environmental Weed
Saururus cernuus	0.32615	0		Environmental Weed
Spathoglottis plicata	0.32615	0		Environmental Weed
Swietenia mahagoni	0.32615	0		Environmental Weed
Tephrosia purpurea	0.32615	0	Agricultural Weed	Environmental Weed
Vetiveria zizanioides	0.32615	0	Agricultural Weed	Environmental Weed
Zizania aquatica	0.32615	0	Agricultural Weed	Environmental Weed
Hebe speciosa	0.32615	0		Environmental Weed
Murraya exotica	0.32615	0		Environmental Weed
Argemone polyanthemos	0.32614	0	Agricultural Weed
Callicarpa americana	0.32614	0	Agricultural Weed
Cymbopogon refractus	0.32614	0
Delphinium nuttallianum	0.32614	0
Desmodium canum	0.32614	0	Agricultural Weed
Eugenia jambos	0.32614	0		Environmental Weed
Hippomane mancinella	0.32614	0	Agricultural Weed
Leptospermum ericoides	0.32614	0		Environmental Weed
Melothria pendula	0.32614	0
Paspalum setaceum	0.32614	0
Rhus copallina	0.32614	0	Agricultural Weed
Rubus glaucus	0.32614	0		Environmental Weed
Abelmoschus manihot	0.32614	0
Acalypha wilkesiana	0.32614	0	Agricultural Weed	Environmental Weed
Conyza leucantha	0.32614	0		Environmental Weed
Corymbia torelliana	0.32614	0		Environmental Weed
Cucumis metuliferus	0.32614	0		Environmental Weed
Fraxinus griffithii	0.32614	0		Environmental Weed
Harpephyllum caffrum	0.32614	0		Environmental Weed
Inga edulis	0.32614	0		Environmental Weed
Opuntia tomentosa	0.32614	0	Agricultural Weed	Environmental Weed
Paspalum wettsteinii	0.32614	0		Environmental Weed
Waltheria americana	0.3261	0	Agricultural Weed
Agave attenuata	0.326	0
Blyxa aubertii	0.32592	0	Agricultural Weed	Environmental Weed
Hydrocotyle sibthorpioides	0.32591	0	Agricultural Weed
Arthraxon hispidus	0.3259	0	Agricultural Weed	Environmental Weed
Calystegia hederacea	0.3259	0	Agricultural Weed
Cardamine parviflora	0.3259	0	Agricultural Weed
Cayratia japonica	0.3259	0	Agricultural Weed	Environmental Weed
Cirsium japonicum	0.3259	0	Agricultural Weed
Kummerowia stipulacea	0.3259	0	Agricultural Weed	Environmental Weed
Lobelia chinensis	0.3259	0	Agricultural Weed	Environmental Weed
Lycoris radiata	0.3259	0
Lysimachia clethroides	0.3259	0	Agricultural Weed	Environmental Weed
Macleaya cordata	0.3259	0		Environmental Weed
Microstegium vimineum	0.3259	0	Agricultural Weed	Environmental Weed
Murdannia keisak	0.3259	0	Agricultural Weed	Environmental Weed
Pinellia ternata	0.3259	0	Agricultural Weed	Environmental Weed
Sporobolus diander	0.3259	0	Agricultural Weed	Environmental Weed
Lysimachia japonica	0.3259	0	Agricultural Weed
Bacopa rotundifolia	0.32586	0	Agricultural Weed	Environmental Weed
Lippia nodiflora	0.32586	0	Agricultural Weed
Marsilea crenata	0.32586	0	Agricultural Weed	Environmental Weed
Ampelopsis brevipedunculata	0.32585	0	Agricultural Weed	Environmental Weed
Anemone hupehensis	0.32585	0		Environmental Weed
Aralia elata	0.32585	0		Environmental Weed
Bryum argenteum	0.32585	0
Callitriche verna	0.32585	0	Agricultural Weed	Environmental Weed
Clematis orientalis	0.32585	0	Agricultural Weed
Clematis terniflora	0.32585	0		Environmental Weed
Desmanthus illinoensis	0.32585	0
Eupatorium coelestinum	0.32585	0	Agricultural Weed
Geranium nepalense	0.32585	0	Agricultural Weed	Environmental Weed
Geranium thunbergii	0.32585	0	Agricultural Weed	Environmental Weed
Ipomoea stolonifera	0.32585	0
Marchantia polymorpha	0.32585	0	Agricultural Weed
Nymphaea tetragona	0.32585	0		Environmental Weed
Sedum lineare	0.32585	0		Environmental Weed
Utricularia inflata	0.32585	0		Environmental Weed
Valerianella olitoria	0.32585	0
Wisteria floribunda	0.32585	0	Agricultural Weed	Environmental Weed
Ceratopteris pteridoides	0.32575	0		Environmental Weed
Geranium homeanum	0.32575	0	Agricultural Weed	Environmental Weed
Melastoma malabathricum	0.32575	0	Agricultural Weed	Environmental Weed
Prosopis farcta	0.32575	0	Agricultural Weed
Acer campestre	0.32574	0		Environmental Weed
Acer ginnala	0.32574	0	Agricultural Weed	Environmental Weed
Actinidia arguta	0.32574	0		Environmental Weed
Agastache rugosa	0.32574	0		Environmental Weed
Aralia spinosa	0.32574	0	Agricultural Weed	Environmental Weed
Atriplex canescens	0.32574	0	Agricultural Weed
Brachiaria ramosa	0.32574	0	Agricultural Weed	Environmental Weed
Bromus briziformis	0.32574	0		Environmental Weed
Buddleja alternifolia	0.32574	0		Environmental Weed
Carthamus oxyacanthus	0.32574	0	Agricultural Weed
Catalpa bignonioides	0.32574	0		Environmental Weed
Centaurea macrocephala	0.32574	0		Environmental Weed
Clematis ligusticifolia	0.32574	0		Environmental Weed
Cornus drummondii	0.32574	0		Environmental Weed
Cornus obliqua	0.32574	0		Environmental Weed
Cornus racemosa	0.32574	0		Environmental Weed
Daphne laureola	0.32574	0		Environmental Weed
Dioscorea batatas	0.32574	0		Environmental Weed
Draba verna	0.32574	0	Agricultural Weed	Environmental Weed
Elytrigia intermedia	0.32574	0		Environmental Weed
Euonymus alatus	0.32574	0		Environmental Weed
Eupatorium glandulosum	0.32574	0
Eupatorium riparium	0.32574	0		Environmental Weed
Euryops subcarnosus	0.32574	0
Fagus sylvatica	0.32574	0		Environmental Weed
Galium tinctorium	0.32574	0		Environmental Weed
Geranium lucidum	0.32574	0	Agricultural Weed	Environmental Weed
Hordeum pusillum	0.32574	0	Agricultural Weed
Ilex crenata	0.32574	0		Environmental Weed
Ipomoea pandurata	0.32574	0	Agricultural Weed
Juncus ensifolius	0.32574	0		Environmental Weed
Juncus planifolius	0.32574	0	Agricultural Weed	Environmental Weed
Laburnum x watereri	0.32574	0
Lespedeza stipulacea	0.32574	0	Agricultural Weed	Environmental Weed
Ligustrum obtusifolium	0.32574	0		Environmental Weed
Lonicera maackii	0.32574	0		Environmental Weed
Lonicera sempervirens	0.32574	0		Environmental Weed
Lonicera standishii	0.32574	0		Environmental Weed
Lunaria rediviva	0.32574	0		Environmental Weed
Lythrum alatum	0.32574	0		Environmental Weed
Magnolia tripetala	0.32574	0		Environmental Weed
Mentha x gracilis	0.32574	0		Environmental Weed
Mentzelia nuda	0.32574	0	Agricultural Weed
Mitrasacme paludosa	0.32574	0	Agricultural Weed
Myriophyllum heterophyllum	0.32574	0		Environmental Weed
Oryza longistaminata	0.32574	0	Agricultural Weed
Oryza punctata	0.32574	0	Agricultural Weed	Environmental Weed
Pachysandra terminalis	0.32574	0		Environmental Weed
Panicum amarum	0.32574	0		Environmental Weed
Paspalum laeve	0.32574	0	Agricultural Weed
Penstemon digitalis	0.32574	0		Environmental Weed
Phellodendron japonicum	0.32574	0		Environmental Weed
Picea sitchensis	0.32574	0		Environmental Weed
Pinus thunbergiana	0.32574	0		Environmental Weed
Pinus virginiana	0.32574	0		Environmental Weed
Polygonum aubertii	0.32574	0		Environmental Weed
Pyrus malus	0.32574	0		Environmental Weed
Quincula lobata	0.32574	0	Agricultural Weed
Rhamnus davurica	0.32574	0		Environmental Weed
Rhodotypos scandens	0.32574	0		Environmental Weed
Robinia hispida	0.32574	0		Environmental Weed
Rosa nutkana	0.32574	0		Environmental Weed
Salvia lanceolata	0.32574	0	Agricultural Weed
Solanum sodomeum	0.32574	0
Taxus cuspidata	0.32574	0		Environmental Weed
Vernonia gigantea	0.32574	0	Agricultural Weed
Viburnum dilatatum	0.32574	0		Environmental Weed
Viburnum plicatum	0.32574	0		Environmental Weed
Viburnum sieboldii	0.32574	0		Environmental Weed
Xanthium echinatum	0.32574	0	Agricultural Weed
Astragalus hamosus	0.32574	0	Agricultural Weed
Cenchrus pennisetiformis	0.32574	0
Ethulia conyzoides	0.32574	0	Agricultural Weed
Hovenia dulcis	0.32574	0
Lavatera trimestris	0.32574	0	Agricultural Weed
Opuntia microdasys	0.32574	0
Salvia leucantha	0.32574	0
Bromus unioloides	0.27476	0	Agricultural Weed
Acacia nilotica	0.27338	0	Agricultural Weed	Environmental Weed
Corchorus trilocularis	0.27297	0	Agricultural Weed	Environmental Weed
Ipomoea plebeia	0.27255	0	Agricultural Weed
Atriplex muelleri	0.27254	0	Agricultural Weed
Cenchrus biflorus	0.27254	0	Agricultural Weed	Environmental Weed
Cynodon aethiopicus	0.27254	0	Agricultural Weed	Environmental Weed
Dinebra retroflexa	0.27254	0	Agricultural Weed
Chenopodium giganteum	0.27249	0	Agricultural Weed	Environmental Weed
Crassula thunbergiana	0.27189	0	Agricultural Weed	Environmental Weed
Cyanella hyacinthoides	0.27189	0		Environmental Weed
Dischisma capitatum	0.27189	0		Environmental Weed
Ehrharta brevifolia	0.27189	0	Agricultural Weed
Oxalis depressa	0.27189	0	Agricultural Weed	Environmental Weed
Pupalia lappacea	0.27189	0	Agricultural Weed	Environmental Weed
Homeria collina	0.25759	0	Agricultural Weed	Environmental Weed
Oxalis polyphylla	0.25759	0		Environmental Weed
Bilderdykia convolvulus	0.24098	0	Agricultural Weed
Teramnus labialis	0.23841	0	Agricultural Weed	Environmental Weed
Cenchrus brownii	0.23836	0	Agricultural Weed	Environmental Weed
Cynodon nlemfuensis	0.23825	0	Agricultural Weed
Brachiaria brizantha	0.23782	0	Agricultural Weed	Environmental Weed
Brachiaria humidicola	0.23782	0		Environmental Weed
Oenothera grandiflora	0.23747	0	Agricultural Weed
Plantago psyllium	0.23736	0	Agricultural Weed
Rumex angiocarpus	0.23736	0	Agricultural Weed
Dichanthium annulatum	0.23713	0	Agricultural Weed	Environmental Weed
Eragrostis tenella	0.23679	0	Agricultural Weed
Gmelina arborea	0.23662	0	Agricultural Weed	Environmental Weed
Anacardium occidentale	0.2366	0	Agricultural Weed	Environmental Weed
Desmanthus virgatus	0.23658	0	Agricultural Weed	Environmental Weed
Psidium guineense	0.23638	0	Agricultural Weed	Environmental Weed
Alpinia zerumbet	0.23637	0	Agricultural Weed	Environmental Weed
Nymphaea caerulea	0.23637	0		Environmental Weed
Trichodesma zeylanicum	0.23636	0	Agricultural Weed
Cedrela odorata	0.23597	0	Agricultural Weed	Environmental Weed
Ocimum americanum	0.23597	0	Agricultural Weed
Bothriochloa insculpta	0.23595	0	Agricultural Weed	Environmental Weed
Cassia bicapsularis	0.23595	0	Agricultural Weed	Environmental Weed
Crotalaria laburnifolia	0.23595	0	Agricultural Weed
Macrotyloma axillare	0.23595	0		Environmental Weed
Moringa pterygosperma	0.23595	0		Environmental Weed
Tipuana tipu	0.23595	0		Environmental Weed
Triplaris americana	0.23595	0		Environmental Weed
Triumfetta pilosa	0.23595	0		Environmental Weed
Osteospermum muricatum	0.23581	0
Setaria incrassata	0.2358	0	Agricultural Weed
Aloe ferox	0.23555	0	Agricultural Weed	Environmental Weed
Dalbergia melanoxylon	0.23555	0	Agricultural Weed
Pinus canariensis	0.23555	0
Solanum hermannii	0.23555	0	Agricultural Weed
Ziziphus mucronata	0.23555	0		Environmental Weed
Senna tora	0.22394	0	Agricultural Weed	Environmental Weed
Illecebrum verticillatum	0.22306	0	Agricultural Weed	Environmental Weed
Iris laevigata	0.22125	0		Environmental Weed
Ursinia anthemoides	0.22125	0		Environmental Weed
Ipomoea nil	0.2029	0	Agricultural Weed	Environmental Weed
Epilobium tetragonum	0.20283	0	Agricultural Weed
Stylosanthes guianensis	0.20257	0		Environmental Weed
Aeschynomene americana	0.20255	0	Agricultural Weed	Environmental Weed
Paspalum plicatulum	0.20237	0	Agricultural Weed	Environmental Weed
Stachytarpheta cayennensis	0.20214	0	Agricultural Weed	Environmental Weed
Cleome aculeata	0.20208	0	Agricultural Weed	Environmental Weed
Cyperus surinamensis	0.20198	0
Paspalum fasciculatum	0.20193	0	Agricultural Weed	Environmental Weed
Merremia dissecta	0.20172	0	Agricultural Weed	Environmental Weed
Stylosanthes viscosa	0.20172	0		Environmental Weed
Melochia pyramidata	0.20156	0	Agricultural Weed	Environmental Weed
Cucurbita pepo	0.20144	0	Agricultural Weed	Environmental Weed
Rhynchosia minima	0.20127	0	Agricultural Weed
Cyperus polystachyos	0.2012	0	Agricultural Weed	Environmental Weed
Cleome viscosa	0.20105	0	Agricultural Weed
Euphorbia segetalis	0.20102	0	Agricultural Weed	Environmental Weed
Medicago littoralis	0.20102	0
Narcissus papyraceus	0.20102	0		Environmental Weed
Pancratium maritimum	0.20102	0		Environmental Weed
Yucca filamentosa	0.20102	0		Environmental Weed
Calopogonium mucunoides	0.20092	0	Agricultural Weed	Environmental Weed
Centrosema pubescens	0.20069	0	Agricultural Weed	Environmental Weed
Carludovica palmata	0.20068	0		Environmental Weed
Mecardonia procumbens	0.20036	0		Environmental Weed
Clerodendrum quadriloculare	0.20029	0		Environmental Weed
Calotropis gigantea	0.20028	0	Agricultural Weed	Environmental Weed
Andropogon gayanus	0.20027	0	Agricultural Weed	Environmental Weed
Centrosema virginianum	0.20027	0	Agricultural Weed
Amaranthus interruptus	0.20026	0	Agricultural Weed
Blainvillea gayana	0.20026	0
Bacopa monnieri	0.20023	0	Agricultural Weed	Environmental Weed
Hibiscus diversifolius	0.20002	0		Environmental Weed
Amaranthus tricolor	0.19998	0	Agricultural Weed	Environmental Weed
Barleria strigosa	0.19987	0		Environmental Weed
Hibiscus sabdariffa	0.19987	0		Environmental Weed
Justicia carthagenensis	0.19987	0
Neptunia plena	0.19987	0		Environmental Weed
Abelmoschus ficulneus	0.19986	0	Agricultural Weed
Aeschynomene villosa	0.19986	0		Environmental Weed
Amaranthus mitchellii	0.19986	0	Agricultural Weed
Boerhavia dominii	0.19986	0	Agricultural Weed
Brachiaria windersii	0.19986	0	Agricultural Weed
Centrosema brasilianum	0.19986	0
Centrosema pascuorum	0.19986	0		Environmental Weed
Chromolaena squalida	0.19986	0
Clerodendrum phlomidis	0.19986	0	Agricultural Weed	Environmental Weed
Crotalaria dissitiflora	0.19986	0	Agricultural Weed
Crotalaria medicaginea	0.19986	0	Agricultural Weed
Datura leichhardtii	0.19986	0	Agricultural Weed	Environmental Weed
Einadia nutans	0.19986	0	Agricultural Weed
Euphorbia drummondii	0.19986	0	Agricultural Weed
Flaveria australasica	0.19986	0	Agricultural Weed
Haloragis stricta	0.19986	0	Agricultural Weed
Ipomoea lonchophylla	0.19986	0	Agricultural Weed
Neptunia gracilis	0.19986	0	Agricultural Weed
Phytolacca rivinoides	0.19986	0	Agricultural Weed	Environmental Weed
Plantago cunninghamii	0.19986	0	Agricultural Weed
Polymeria longifolia	0.19986	0	Agricultural Weed
Polymeria pusilla	0.19986	0	Agricultural Weed
Scleroblitum atriplicinum	0.19986	0	Agricultural Weed
Stylosanthes humilis	0.19986	0		Environmental Weed
Stylosanthes scabra	0.19986	0		Environmental Weed
Teucrium integrifolium	0.19986	0	Agricultural Weed
Vernonia elaeagnifolia	0.19986	0
Vigna lanceolata	0.19986	0	Agricultural Weed
Symphyotrichum subulatum	0.1997	0		Environmental Weed
Wigandia urens	0.1997	0
Ocimum tenuiflorum	0.19964	0		Environmental Weed
Sphaeropteris cooperi	0.19963	0		Environmental Weed
Agave vivipara	0.19962	0
Nassella cernua	0.19961	0		Environmental Weed
Rubus bellobatus	0.19961	0		Environmental Weed
Eriocereus martinii	0.19947	0
Ipomoea pes-tigridis	0.19947	0	Agricultural Weed	Environmental Weed
Cenchrus setigerus	0.19946	0		Environmental Weed
Aira elegans	0.19932	0		Environmental Weed
Brassica barrelieri	0.19921	0	Agricultural Weed
Cyperus laevigatus	0.19921	0	Agricultural Weed	Environmental Weed
Orbea variegata	0.19921	0		Environmental Weed
Sisymbrium runcinatum	0.19921	0	Agricultural Weed	Environmental Weed
Vallisneria spiralis	0.19046	0	Agricultural Weed	Environmental Weed
Centaurea scabiosa	0.19034	0	Agricultural Weed
Potamogeton perfoliatus	0.18864	0		Environmental Weed
Juncus squarrosus	0.18853	0		Environmental Weed
Rhododendron ponticum	0.18672	0		Environmental Weed
Houttuynia cordata	0.18549	0	Agricultural Weed	Environmental Weed
Undaria pinnatifida	0.18533	0		Environmental Weed
Scirpus maritimus	0.17028	0	Agricultural Weed	Environmental Weed
Atriplex hastata	0.16846	0	Agricultural Weed
Bunias orientalis	0.16841	0	Agricultural Weed	Environmental Weed
Apera spica-venti	0.16831	0	Agricultural Weed
Euphorbia exigua	0.16831	0	Agricultural Weed
Alchemilla xanthochlora	0.1683	0	Agricultural Weed
Aster lanceolatus	0.1683	0	Agricultural Weed	Environmental Weed
Bolboschoenus maritimus	0.1683	0	Agricultural Weed
Campanula rotundifolia	0.1683	0	Agricultural Weed
Chamomilla recutita	0.1683	0	Agricultural Weed
Geum rivale	0.1683	0	Agricultural Weed
Ledum palustre	0.1683	0
Rhinanthus minor	0.1683	0	Agricultural Weed
[truncated: 3,093 more rows]

## Sheet: SA
		South Australia:
Taxon name	SOM index	0 = not recorded as a 'weed' 1 = recorded as a 'weed'	Recorded somewhere in the world specifically as 'Agricultural Weed' and/or 'Environmental Weed'
Cynodon dactylon	0.56505	0	Agricultural Weed	Environmental Weed
Echinochloa crus-galli	0.46829	0	Agricultural Weed	Environmental Weed
Portulaca oleracea	0.45672	0	Agricultural Weed	Environmental Weed
Solanum nigrum	0.439	0	Agricultural Weed	Environmental Weed
Chenopodium album	0.40702	0	Agricultural Weed	Environmental Weed
Datura stramonium	0.40138	0	Agricultural Weed	Environmental Weed
Polygonum aviculare	0.34853	0	Agricultural Weed	Environmental Weed
Sonchus oleraceus	0.34357	0	Agricultural Weed	Environmental Weed
Anagallis arvensis	0.33948	0	Agricultural Weed	Environmental Weed
Eleusine indica	0.33396	0	Agricultural Weed	Environmental Weed
Bidens pilosa	0.3253	0	Agricultural Weed	Environmental Weed
Cyperus esculentus	0.31546	0	Agricultural Weed	Environmental Weed
Sorghum halepense	0.31523	0	Agricultural Weed	Environmental Weed
Poa annua	0.30306	0	Agricultural Weed	Environmental Weed
Galium aparine	0.28336	0	Agricultural Weed	Environmental Weed
Echinochloa colona	0.26665	0	Agricultural Weed	Environmental Weed
Capsella bursa-pastoris	0.24891	0	Agricultural Weed	Environmental Weed
Digitaria sanguinalis	0.24674	0	Agricultural Weed	Environmental Weed
Stellaria media	0.24377	0	Agricultural Weed	Environmental Weed
Setaria italica	0.22683	0	Agricultural Weed	Environmental Weed
Galinsoga parviflora	0.22211	0	Agricultural Weed	Environmental Weed
Amaranthus retroflexus	0.22089	0	Agricultural Weed	Environmental Weed
Avena fatua	0.21026	0	Agricultural Weed	Environmental Weed
Sinapis arvensis	0.19607	0	Agricultural Weed	Environmental Weed
Amaranthus hybridus	0.19346	0	Agricultural Weed	Environmental Weed
Mercurialis annua	0.18948	0	Agricultural Weed	Environmental Weed
Lamium amplexicaule	0.18891	0	Agricultural Weed	Environmental Weed
Lolium multiflorum	0.18588	0	Agricultural Weed	Environmental Weed
Phalaris paradoxa	0.1745	0	Agricultural Weed	Environmental Weed
Euphorbia heterophylla	0.17333	0	Agricultural Weed	Environmental Weed
Malva parviflora	0.17127	0	Agricultural Weed	Environmental Weed
Papaver rhoeas	0.1694	0	Agricultural Weed	Environmental Weed
Torilis nodosa	0.16797	0	Agricultural Weed	Environmental Weed
Urtica urens	0.16655	0	Agricultural Weed	Environmental Weed
Commelina benghalensis	0.16409	0	Agricultural Weed	Environmental Weed
Amaranthus blitoides	0.16326	0	Agricultural Weed
Setaria verticillata	0.16242	0	Agricultural Weed	Environmental Weed
Raphanus raphanistrum	0.15989	0	Agricultural Weed	Environmental Weed
Rottboellia cochinchinensis	0.15687	0	Agricultural Weed	Environmental Weed
Acanthospermum hispidum	0.15607	0	Agricultural Weed	Environmental Weed
Ageratum conyzoides	0.15008	0	Agricultural Weed	Environmental Weed
Amaranthus spinosus	0.14774	0	Agricultural Weed	Environmental Weed
Commelina diffusa	0.14297	0	Agricultural Weed	Environmental Weed
Datura inoxia	0.14162	0	Agricultural Weed	Environmental Weed
Polygonum persicaria	0.1411	0	Agricultural Weed	Environmental Weed
Fumaria parviflora	0.14043	0	Agricultural Weed	Environmental Weed
Cynosurus echinatus	0.13898	0	Agricultural Weed	Environmental Weed
Cyperus iria	0.13708	0	Agricultural Weed	Environmental Weed
Oxalis corniculata	0.13707	0	Agricultural Weed	Environmental Weed
Argemone mexicana	0.13696	0	Agricultural Weed	Environmental Weed
Amaranthus graecizans	0.13366	0	Agricultural Weed
Oxalis latifolia	0.13276	0	Agricultural Weed	Environmental Weed
Amaranthus viridis	0.13263	0	Agricultural Weed	Environmental Weed
Vicia sativa	0.13104	0	Agricultural Weed	Environmental Weed
Equisetum arvense	0.12915	0	Agricultural Weed	Environmental Weed
Euphorbia helioscopia	0.12844	0	Agricultural Weed	Environmental Weed
Verbena officinalis	0.12708	0	Agricultural Weed	Environmental Weed
Lolium rigidum	0.12629	0	Agricultural Weed	Environmental Weed
Beta vulgaris	0.12426	0	Agricultural Weed	Environmental Weed
Coronopus didymus	0.1226	0	Agricultural Weed	Environmental Weed
Hibiscus trionum	0.12245	0	Agricultural Weed	Environmental Weed
Tagetes minuta	0.12124	0	Agricultural Weed	Environmental Weed
Eupatorium odoratum	0.12036	0	Agricultural Weed	Environmental Weed
Avena sterilis	0.11998	0	Agricultural Weed	Environmental Weed
Alternanthera sessilis	0.11914	0	Agricultural Weed	Environmental Weed
Alopecurus myosuroides	0.11829	0	Agricultural Weed	Environmental Weed
Anthemis arvensis	0.11758	0	Agricultural Weed	Environmental Weed
Eclipta prostrata	0.11743	0	Agricultural Weed	Environmental Weed
Centaurea calcitrapa	0.11732	0	Agricultural Weed	Environmental Weed
Phalaris brachystachys	0.1172	0	Agricultural Weed
Medicago polymorpha	0.11676	0	Agricultural Weed	Environmental Weed
Conyza bonariensis	0.11315	0	Agricultural Weed	Environmental Weed
Veronica hederifolia	0.11273	0	Agricultural Weed	Environmental Weed
Lactuca serriola	0.11169	0	Agricultural Weed	Environmental Weed
Sonchus asper	0.11131	0	Agricultural Weed	Environmental Weed
Leucas martinicensis	0.11102	0	Agricultural Weed
Sida rhombifolia	0.111	0	Agricultural Weed	Environmental Weed
Fumaria officinalis	0.11085	0	Agricultural Weed	Environmental Weed
Sorghum arundinaceum	0.10997	0	Agricultural Weed
Lolium temulentum	0.10936	0	Agricultural Weed	Environmental Weed
Bromus madritensis	0.10906	0	Agricultural Weed	Environmental Weed
Emex spinosa	0.10716	0	Agricultural Weed	Environmental Weed
Euphorbia hirta	0.10657	0	Agricultural Weed	Environmental Weed
Chrysanthemum segetum	0.10286	0	Agricultural Weed
Scandix pecten-veneris	0.10246	0	Agricultural Weed	Environmental Weed
Sida acuta	0.10243	0	Agricultural Weed	Environmental Weed
Euphorbia peplus	0.10239	0	Agricultural Weed	Environmental Weed
Chenopodium murale	0.10026	0	Agricultural Weed	Environmental Weed
Rumex crispus	0.099492	0	Agricultural Weed	Environmental Weed
Senecio vulgaris	0.098029	0	Agricultural Weed	Environmental Weed
Pistia stratiotes	0.096473	0	Agricultural Weed	Environmental Weed
Cassia occidentalis	0.095928	0	Agricultural Weed	Environmental Weed
Veronica persica	0.095884	0	Agricultural Weed	Environmental Weed
Eragrostis cilianensis	0.095497	0	Agricultural Weed	Environmental Weed
Polygonum hydropiper	0.095458	0	Agricultural Weed	Environmental Weed
Briza minor	0.095278	0	Agricultural Weed	Environmental Weed
Trichodesma zeylanicum	0.095208	0	Agricultural Weed
Gynandropsis gynandra	0.095204	0	Agricultural Weed
Mikania micrantha	0.094994	0	Agricultural Weed	Environmental Weed
Dactyloctenium aegyptium	0.094683	0	Agricultural Weed	Environmental Weed
Vaccaria pyramidata	0.094484	0	Agricultural Weed
Chrysanthemum coronarium	0.094372	0	Agricultural Weed	Environmental Weed
Hordeum leporinum	0.094369	0	Agricultural Weed	Environmental Weed
Cyperus difformis	0.094167	0	Agricultural Weed	Environmental Weed
Chamaesyce hirta	0.09405	0	Agricultural Weed	Environmental Weed
Stachys arvensis	0.092986	0	Agricultural Weed	Environmental Weed
Silene gallica	0.092967	0	Agricultural Weed	Environmental Weed
Nothoscordum inodorum	0.092955	0	Agricultural Weed
Paspalum paspalodes	0.092948	0	Agricultural Weed	Environmental Weed
Snowdenia polystachya	0.092912	0	Agricultural Weed
Chamaemelum mixtum	0.092841	0	Agricultural Weed
Oxalis articulata	0.092841	0		Environmental Weed
Chamaemelum fuscatum	0.092833	0	Agricultural Weed
Tolpis barbata	0.092833	0	Agricultural Weed	Environmental Weed
Boerhavia erecta	0.091404	0	Agricultural Weed
Persicaria lapathifolia	0.090391	0	Agricultural Weed	Environmental Weed
Celosia argentea	0.089243	0	Agricultural Weed	Environmental Weed
Plantago lanceolata	0.089183	0	Agricultural Weed	Environmental Weed
Amaranthus deflexus	0.086903	0	Agricultural Weed	Environmental Weed
Plantago major	0.085085	0	Agricultural Weed	Environmental Weed
Matricaria chamomilla	0.084691	0	Agricultural Weed
Ambrosia artemisiifolia	0.083909	0	Agricultural Weed	Environmental Weed
Setaria pumila	0.083866	0	Agricultural Weed	Environmental Weed
Spergula arvensis	0.083852	0	Agricultural Weed	Environmental Weed
Paspalum distichum	0.08364	0	Agricultural Weed	Environmental Weed
Mimosa pudica	0.082456	0	Agricultural Weed	Environmental Weed
Phalaris minor	0.082417	0	Agricultural Weed	Environmental Weed
Drymaria cordata	0.08203	0	Agricultural Weed	Environmental Weed
Onopordum acanthium	0.081164	0	Agricultural Weed	Environmental Weed
Amaranthus lividus	0.081095	0	Agricultural Weed
Avena sativa	0.08018	0	Agricultural Weed	Environmental Weed
Ipomoea eriocarpa	0.079814	0	Agricultural Weed
Ischaemum rugosum	0.078744	0	Agricultural Weed	Environmental Weed
Torilis arvensis	0.078532	0	Agricultural Weed	Environmental Weed
Centaurea solstitialis	0.078531	0	Agricultural Weed	Environmental Weed
Calendula arvensis	0.07794	0	Agricultural Weed	Environmental Weed
Medicago lupulina	0.077593	0	Agricultural Weed	Environmental Weed
Anchusa azurea	0.076038	0	Agricultural Weed	Environmental Weed
Medicago tornata	0.075924	0	Agricultural Weed
Convolvulus tricolor	0.075898	0	Agricultural Weed
Lythrum junceum	0.075898	0	Agricultural Weed	Environmental Weed
Trifolium nigrescens	0.075898	0	Agricultural Weed
Centaurea melitensis	0.075687	0	Agricultural Weed	Environmental Weed
Ludwigia octovalvis	0.073956	0	Agricultural Weed	Environmental Weed
Hordeum murinum	0.073261	0	Agricultural Weed	Environmental Weed
Momordica charantia	0.073188	0	Agricultural Weed	Environmental Weed
Phyllanthus niruri	0.073175	0	Agricultural Weed
Paspalum conjugatum	0.071229	0	Agricultural Weed	Environmental Weed
Rapistrum rugosum	0.069989	0	Agricultural Weed	Environmental Weed
Ammi majus	0.069236	0	Agricultural Weed	Environmental Weed
Hyptis suaveolens	0.069149	0	Agricultural Weed	Environmental Weed
Papaver hybridum	0.068896	0	Agricultural Weed	Environmental Weed
Aethusa cynapium	0.06887	0	Agricultural Weed
Desmodium triflorum	0.068743	0	Agricultural Weed	Environmental Weed
Corchorus trilocularis	0.068541	0	Agricultural Weed	Environmental Weed
Sonchus arvensis	0.067885	0	Agricultural Weed	Environmental Weed
Nicandra physalodes	0.067655	0	Agricultural Weed	Environmental Weed
Citrullus lanatus	0.066583	0	Agricultural Weed	Environmental Weed
Leucaena leucocephala	0.066318	0	Agricultural Weed	Environmental Weed
Chenopodium opulifolium	0.066105	0	Agricultural Weed
Cassia tora	0.065665	0	Agricultural Weed	Environmental Weed
Portulaca pilosa	0.064084	0	Agricultural Weed	Environmental Weed
Monochoria vaginalis	0.064056	0	Agricultural Weed	Environmental Weed
Ocimum basilicum	0.064049	0	Agricultural Weed	Environmental Weed
Flaveria trinervia	0.063826	0	Agricultural Weed
Ipomoea tiliacea	0.063493	0	Agricultural Weed
Cestrum diurnum	0.06332	0	Agricultural Weed	Environmental Weed
Xanthium brasilicum	0.063198	0	Agricultural Weed
Ficus carica	0.063185	0	Agricultural Weed	Environmental Weed
Rumex pulcher	0.06311	0	Agricultural Weed	Environmental Weed
Trifolium campestre	0.063109	0	Agricultural Weed	Environmental Weed
Brassica napus	0.063004	0	Agricultural Weed	Environmental Weed
Erodium moschatum	0.062981	0	Agricultural Weed	Environmental Weed
Setaria glauca	0.061717	0	Agricultural Weed	Environmental Weed
Ipomoea aquatica	0.061356	0	Agricultural Weed	Environmental Weed
Panicum maximum	0.060952	0	Agricultural Weed	Environmental Weed
Sphenoclea zeylanica	0.060753	0	Agricultural Weed	Environmental Weed
Lamium purpureum	0.060524	0	Agricultural Weed	Environmental Weed
Cucumis melo	0.06038	0	Agricultural Weed	Environmental Weed
Mucuna pruriens	0.059826	0	Agricultural Weed	Environmental Weed
Digitaria abyssinica	0.059675	0	Agricultural Weed
Lemna minor	0.058943	0	Agricultural Weed	Environmental Weed
Scirpus mucronatus	0.0589	0	Agricultural Weed	Environmental Weed
Conyza canadensis	0.058486	0	Agricultural Weed	Environmental Weed
Lolium perenne	0.057683	0	Agricultural Weed	Environmental Weed
Bromus sterilis	0.056763	0	Agricultural Weed	Environmental Weed
Abutilon theophrasti	0.05572	0	Agricultural Weed	Environmental Weed
Mikania cordata	0.055203	0	Agricultural Weed	Environmental Weed
Ludwigia adscendens	0.055201	0	Agricultural Weed	Environmental Weed
Amaranthus dubius	0.055048	0	Agricultural Weed	Environmental Weed
Echinochloa colonum	0.053817	0	Agricultural Weed	Environmental Weed
Cassia mimosoides	0.053754	0	Agricultural Weed
Lepidium virginicum	0.053608	0	Agricultural Weed	Environmental Weed
Fimbristylis miliacea	0.052943	0	Agricultural Weed	Environmental Weed
Dactylis glomerata	0.052188	0	Agricultural Weed	Environmental Weed
Senna occidentalis	0.052081	0	Agricultural Weed	Environmental Weed
Digitaria adscendens	0.051903	0	Agricultural Weed
Rumex acetosella	0.051839	0	Agricultural Weed	Environmental Weed
Imperata cylindrica	0.051703	0	Agricultural Weed	Environmental Weed
Urochloa panicoides	0.051604	0	Agricultural Weed	Environmental Weed
Thlaspi arvense	0.051366	0	Agricultural Weed	Environmental Weed
Fimbristylis littoralis	0.051351	0	Agricultural Weed
Paspalum scrobiculatum	0.051348	0	Agricultural Weed	Environmental Weed
Helianthus annuus	0.051151	0	Agricultural Weed	Environmental Weed
Scleranthus annuus	0.050981	0	Agricultural Weed	Environmental Weed
Chamaesyce prostrata	0.050959	0	Agricultural Weed	Environmental Weed
Sagittaria sagittifolia	0.050925	0	Agricultural Weed	Environmental Weed
Carduus pycnocephalus	0.050741	0	Agricultural Weed	Environmental Weed
Urena lobata	0.050602	0	Agricultural Weed	Environmental Weed
Anthriscus sylvestris	0.050152	0	Agricultural Weed	Environmental Weed
Acacia farnesiana	0.049815	0	Agricultural Weed	Environmental Weed
Cyperus odoratus	0.04979	0	Agricultural Weed	Environmental Weed
Nicotiana glauca	0.049447	0	Agricultural Weed	Environmental Weed
Crotalaria incana	0.049439	0	Agricultural Weed
Tinantia erecta	0.049371	0	Agricultural Weed
Viola tricolor	0.04931	0	Agricultural Weed
Schkuhria pinnata	0.049303	0	Agricultural Weed	Environmental Weed
Lathyrus aphaca	0.049284	0	Agricultural Weed
Oplismenus compositus	0.049284	0	Agricultural Weed
Solanum incanum	0.049284	0	Agricultural Weed
Melilotus indicus	0.049221	0	Agricultural Weed	Environmental Weed
Cleome monophylla	0.049172	0	Agricultural Weed	Environmental Weed
Ipomoea triloba	0.049089	0	Agricultural Weed	Environmental Weed
Polygonum barbatum	0.049054	0	Agricultural Weed	Environmental Weed
Paspalum dilatatum	0.048827	0	Agricultural Weed	Environmental Weed
Aeschynomene aspera	0.048629	0	Agricultural Weed
Vicia hirsuta	0.048589	0	Agricultural Weed	Environmental Weed
Sisymbrium irio	0.048492	0	Agricultural Weed	Environmental Weed
Carthamus lanatus	0.048474	0	Agricultural Weed	Environmental Weed
Polygonum amphibium	0.048452	0	Agricultural Weed	Environmental Weed
Hordeum bulbosum	0.048441	0	Agricultural Weed
Potamogeton natans	0.048441	0	Agricultural Weed	Environmental Weed
Matricaria recutita	0.048346	0	Agricultural Weed	Environmental Weed
Astragalus boeticus	0.048327	0	Agricultural Weed
Bromus lanceolatus	0.048327	0	Agricultural Weed	Environmental Weed
Carthamus tenuis	0.048327	0	Agricultural Weed
Medicago denticulata	0.048327	0	Agricultural Weed
Digitaria ternata	0.048149	0	Agricultural Weed
Trifolium repens	0.047664	0	Agricultural Weed	Environmental Weed
Cynodon nlemfuensis	0.047414	0	Agricultural Weed
Alternanthera ficoidea	0.047298	0	Agricultural Weed	Environmental Weed
Sporobolus fertilis	0.047182	0	Agricultural Weed	Environmental Weed
Marsilea quadrifolia	0.047157	0	Agricultural Weed	Environmental Weed
Glycine wightii	0.04711	0	Agricultural Weed	Environmental Weed
Aster squamatus	0.047	0	Agricultural Weed	Environmental Weed
Argemone ochroleuca	0.046917	0	Agricultural Weed	Environmental Weed
Zinnia peruviana	0.046891	0	Agricultural Weed	Environmental Weed
Physalis philadelphica	0.046889	0	Agricultural Weed
Echinochloa oryzoides	0.046885	0	Agricultural Weed	Environmental Weed
Tragus racemosus	0.046885	0	Agricultural Weed
Antirrhinum orontium	0.046879	0	Agricultural Weed
Corrigiola litoralis	0.046878	0	Agricultural Weed	Environmental Weed
Ruellia patula	0.046878	0	Agricultural Weed
Lythrum salicaria	0.046805	0	Agricultural Weed	Environmental Weed
Acacia auriculiformis	0.046571	0		Environmental Weed
Ipomoea carnea	0.046485	0	Agricultural Weed	Environmental Weed
Tropaeolum majus	0.046481	0	Agricultural Weed	Environmental Weed
Eupatorium adenophorum	0.046348	0	Agricultural Weed	Environmental Weed
Rhynchospora corymbosa	0.046345	0	Agricultural Weed	Environmental Weed
Paspalum commersonii	0.046337	0	Agricultural Weed
Lobularia maritima	0.046192	0	Agricultural Weed	Environmental Weed
Cleome aculeata	0.04618	0	Agricultural Weed	Environmental Weed
Chloris distichophylla	0.046151	0
Alopecurus pratensis	0.046149	0	Agricultural Weed	Environmental Weed
Coronilla scorpioides	0.046149	0	Agricultural Weed
Euphorbia exigua	0.046149	0	Agricultural Weed
Tridax procumbens	0.04613	0	Agricultural Weed	Environmental Weed
Evolvulus nummularius	0.04606	0	Agricultural Weed	Environmental Weed
Bidens aurea	0.046048	0	Agricultural Weed
Kickxia elatine	0.046047	0	Agricultural Weed	Environmental Weed
Ranunculus sardous	0.046046	0	Agricultural Weed	Environmental Weed
Bromus rigidus	0.046042	0	Agricultural Weed	Environmental Weed
Chiliotrichum diffusum	0.046042	0	Agricultural Weed
Croton bonplandianus	0.046042	0		Environmental Weed
Erodium malacoides	0.046042	0	Agricultural Weed	Environmental Weed
Anagallis foemina	0.046035	0	Agricultural Weed
Anthriscus caucalis	0.046035	0	Agricultural Weed	Environmental Weed
Bupleurum lancifolium	0.046035	0	Agricultural Weed
Cassia sophera	0.046035	0	Agricultural Weed	Environmental Weed
Catapodium rigidum	0.046035	0	Agricultural Weed	Environmental Weed
Cichorium endivia	0.046035	0	Agricultural Weed	Environmental Weed
Daucus muricatus	0.046035	0	Agricultural Weed
Eucalyptus camaldulensis	0.046035	0	Agricultural Weed	Environmental Weed
Herniaria hirsuta	0.046035	0	Agricultural Weed	Environmental Weed
Hyoscyamus albus	0.046035	0	Agricultural Weed
Koeleria phleoides	0.046035	0	Agricultural Weed
Lavatera cretica	0.046035	0	Agricultural Weed	Environmental Weed
Lophochloa cristata	0.046035	0
Origanum syriacum	0.046035	0	Agricultural Weed
Oryzopsis miliacea	0.046035	0	Agricultural Weed
Parietaria judaica	0.046035	0	Agricultural Weed	Environmental Weed
Pinus pinaster	0.046035	0	Agricultural Weed	Environmental Weed
Plantago lagopus	0.046035	0	Agricultural Weed
Polygonum amplexicaule	0.046035	0	Agricultural Weed
Reichardia tingitana	0.046035	0	Agricultural Weed	Environmental Weed
Reseda alba	0.046035	0	Agricultural Weed	Environmental Weed
Sonchus tenerrimus	0.046035	0	Agricultural Weed	Environmental Weed
Thymelaea hirsuta	0.046035	0
Trifolium lappaceum	0.046035	0	Agricultural Weed
Trifolium purpureum	0.046035	0	Agricultural Weed
Trifolium stellatum	0.046035	0	Agricultural Weed
Urospermum picroides	0.046035	0	Agricultural Weed	Environmental Weed
Urtica pilulifera	0.046035	0	Agricultural Weed
Verbascum sinuatum	0.046035	0	Agricultural Weed
Brachiaria fasciculata	0.045109	0	Agricultural Weed
Brachiaria mutica	0.04434	0	Agricultural Weed	Environmental Weed
Achyranthes aspera	0.04423	0	Agricultural Weed	Environmental Weed
Emilia sonchifolia	0.044038	0	Agricultural Weed
Panicum miliaceum	0.043429	0	Agricultural Weed	Environmental Weed
Ricinus communis	0.043158	0	Agricultural Weed	Environmental Weed
Synedrella nodiflora	0.042796	0	Agricultural Weed	Environmental Weed
Taraxacum officinale	0.04266	0	Agricultural Weed	Environmental Weed
Paspalum paniculatum	0.042518	0	Agricultural Weed	Environmental Weed
Isatis tinctoria	0.042407	0	Agricultural Weed	Environmental Weed
Peperomia pellucida	0.042262	0	Agricultural Weed	Environmental Weed
Digitaria horizontalis	0.041583	0	Agricultural Weed
Digitaria ciliaris	0.041183	0	Agricultural Weed	Environmental Weed
Paspalum virgatum	0.04106	0	Agricultural Weed	Environmental Weed
Hydrilla verticillata	0.04084	0	Agricultural Weed	Environmental Weed
Pennisetum clandestinum	0.040231	0	Agricultural Weed	Environmental Weed
Centrosema pubescens	0.039328	0	Agricultural Weed	Environmental Weed
Aegilops cylindrica	0.038606	0	Agricultural Weed	Environmental Weed
Physalis angulata	0.038234	0	Agricultural Weed	Environmental Weed
Euphorbia esula	0.037647	0	Agricultural Weed	Environmental Weed
Cleome gynandra	0.037646	0	Agricultural Weed	Environmental Weed
Eichhornia azurea	0.037607	0	Agricultural Weed	Environmental Weed
Phyllanthus amarus	0.03661	0	Agricultural Weed	Environmental Weed
Dichanthium annulatum	0.036496	0	Agricultural Weed	Environmental Weed
Rhynchosia minima	0.036205	0	Agricultural Weed
Cenchrus echinatus	0.035565	0	Agricultural Weed	Environmental Weed
Euphorbia prostrata	0.035121	0	Agricultural Weed	Environmental Weed
Cassytha filiformis	0.03502	0	Agricultural Weed
Cuscuta americana	0.033884	0	Agricultural Weed
Leonotis nepetifolia	0.033514	0	Agricultural Weed	Environmental Weed
Fallopia convolvulus	0.032271	0	Agricultural Weed	Environmental Weed
Cassia obtusifolia	0.031501	0	Agricultural Weed	Environmental Weed
Panicum repens	0.031401	0	Agricultural Weed	Environmental Weed
Sida alba	0.031185	0	Agricultural Weed
Holcus lanatus	0.031031	0	Agricultural Weed	Environmental Weed
Eleutheranthera ruderalis	0.030978	0	Agricultural Weed	Environmental Weed
Pseudelephantopus spicatus	0.030856	0	Agricultural Weed	Environmental Weed
Linaria dalmatica	0.030168	0	Agricultural Weed	Environmental Weed
Indigofera suffruticosa	0.029879	0	Agricultural Weed	Environmental Weed
Fimbristylis bisumbellata	0.029801	0	Agricultural Weed
Avena byzantina	0.029507	0	Agricultural Weed
Corchorus olitorius	0.028957	0	Agricultural Weed	Environmental Weed
Asclepias curassavica	0.028516	0	Agricultural Weed	Environmental Weed
Vernonia cinerea	0.028516	0	Agricultural Weed
Cortaderia selloana	0.028403	0	Agricultural Weed	Environmental Weed
Agropyron repens	0.028365	0	Agricultural Weed	Environmental Weed
Spermacoce latifolia	0.028316	0	Agricultural Weed
Psidium guajava	0.028126	0	Agricultural Weed	Environmental Weed
Brachiaria deflexa	0.02805	0	Agricultural Weed
Polygonum convolvulus	0.027974	0	Agricultural Weed	Environmental Weed
Cuphea carthagenensis	0.027827	0	Agricultural Weed	Environmental Weed
Raphanus sativus	0.027791	0	Agricultural Weed	Environmental Weed
Heliotropium indicum	0.027704	0	Agricultural Weed	Environmental Weed
Alhagi maurorum	0.027649	0	Agricultural Weed	Environmental Weed
Phytolacca americana	0.027582	0	Agricultural Weed	Environmental Weed
Bromus hordeaceus	0.027446	0	Agricultural Weed	Environmental Weed
Holcus mollis	0.027437	0	Agricultural Weed	Environmental Weed
Bromus tectorum	0.027272	0	Agricultural Weed	Environmental Weed
Veronica peregrina	0.027252	0	Agricultural Weed	Environmental Weed
Spermacoce assurgens	0.027219	0	Agricultural Weed	Environmental Weed
Cissus sicyoides	0.027215	0	Agricultural Weed
Sesbania sesban	0.027178	0	Agricultural Weed
Viola arvensis	0.027075	0	Agricultural Weed	Environmental Weed
Cyathula prostrata	0.027071	0	Agricultural Weed
Carduus acanthoides	0.026917	0	Agricultural Weed	Environmental Weed
Borreria ocymoides	0.026603	0	Agricultural Weed
Impatiens glandulifera	0.026593	0	Agricultural Weed	Environmental Weed
Heracleum mantegazzianum	0.02625	0	Agricultural Weed	Environmental Weed
Chromolaena odorata	0.02605	0	Agricultural Weed	Environmental Weed
Centaurea biebersteinii	0.02604	0	Agricultural Weed	Environmental Weed
Trianthema portulacastrum	0.025846	0	Agricultural Weed
Ailanthus altissima	0.025722	0	Agricultural Weed	Environmental Weed
Artemisia vulgaris	0.025456	0	Agricultural Weed	Environmental Weed
Scoparia dulcis	0.025412	0	Agricultural Weed	Environmental Weed
Helianthus ciliaris	0.025241	0	Agricultural Weed	Environmental Weed
Centaurea iberica	0.025135	0	Agricultural Weed	Environmental Weed
Digitaria longiflora	0.025077	0	Agricultural Weed
Lindernia crustacea	0.024763	0	Agricultural Weed
Oenothera rosea	0.024666	0	Agricultural Weed	Environmental Weed
Elytrigia repens	0.024547	0	Agricultural Weed	Environmental Weed
Physalis peruviana	0.024392	0	Agricultural Weed	Environmental Weed
Setaria barbata	0.024359	0	Agricultural Weed
Carduus nutans	0.024321	0	Agricultural Weed	Environmental Weed
Abutilon indicum	0.024231	0	Agricultural Weed
Robinia pseudoacacia	0.024186	0	Agricultural Weed	Environmental Weed
Linaria vulgaris	0.02413	0	Agricultural Weed	Environmental Weed
Solidago canadensis	0.023937	0	Agricultural Weed	Environmental Weed
Leersia hexandra	0.023934	0	Agricultural Weed	Environmental Weed
Fallopia japonica	0.023933	0	Agricultural Weed	Environmental Weed
Cyperus distans	0.02382	0	Agricultural Weed	Environmental Weed
Solidago gigantea	0.023818	0	Agricultural Weed	Environmental Weed
Rorippa sylvestris	0.023793	0	Agricultural Weed	Environmental Weed
Oryza sativa	0.023777	0	Agricultural Weed	Environmental Weed
Stachytarpheta jamaicensis	0.023727	0	Agricultural Weed	Environmental Weed
Croton hirtus	0.023711	0	Agricultural Weed
Cannabis sativa	0.023707	0	Agricultural Weed	Environmental Weed
Alysicarpus vaginalis	0.02366	0	Agricultural Weed	Environmental Weed
Wedelia trilobata	0.023122	0	Agricultural Weed	Environmental Weed
Aeschynomene americana	0.023115	0	Agricultural Weed	Environmental Weed
Lonicera japonica	0.023055	0	Agricultural Weed	Environmental Weed
Richardia brasiliensis	0.023008	0	Agricultural Weed	Environmental Weed
Hyptis pectinata	0.022979	0	Agricultural Weed	Environmental Weed
Cleome rutidosperma	0.022884	0	Agricultural Weed	Environmental Weed
Bacopa monnieri	0.022866	0	Agricultural Weed	Environmental Weed
Xanthium italicum	0.022835	0	Agricultural Weed	Environmental Weed
Tussilago farfara	0.022826	0	Agricultural Weed	Environmental Weed
Agrostemma githago	0.022742	0	Agricultural Weed	Environmental Weed
Leptochloa panicea	0.022667	0	Agricultural Weed	Environmental Weed
Datura ferox	0.022514	0	Agricultural Weed	Environmental Weed
Ranunculus repens	0.022483	0	Agricultural Weed	Environmental Weed
Ipomoea quamoclit	0.02239	0	Agricultural Weed	Environmental Weed
Corchorus tridens	0.022362	0	Agricultural Weed
Phyllanthus maderaspatensis	0.022362	0	Agricultural Weed
Lepidium latifolium	0.022341	0	Agricultural Weed	Environmental Weed
Hyptis capitata	0.022243	0	Agricultural Weed	Environmental Weed
Cuscuta europaea	0.02223	0	Agricultural Weed
Chenopodium ambrosioides	0.022202	0	Agricultural Weed	Environmental Weed
Erechtites valerianifolius	0.022181	0		Environmental Weed
Rhynchelytrum repens	0.022071	0	Agricultural Weed	Environmental Weed
Ruellia tuberosa	0.022041	0	Agricultural Weed	Environmental Weed
Poa trivialis	0.021943	0	Agricultural Weed	Environmental Weed
Melampodium divaricatum	0.021837	0	Agricultural Weed
Thunbergia alata	0.02177	0	Agricultural Weed	Environmental Weed
Chloris virgata	0.021689	0	Agricultural Weed	Environmental Weed
Gamochaeta pensylvanica	0.021549	0	Agricultural Weed	Environmental Weed
Bifora radians	0.021501	0	Agricultural Weed
Trapa natans	0.021239	0	Agricultural Weed	Environmental Weed
Ipomoea fistulosa	0.021218	0	Agricultural Weed
Fimbristylis dichotoma	0.021154	0	Agricultural Weed	Environmental Weed
Solanum viarum	0.021124	0	Agricultural Weed	Environmental Weed
Cuscuta epilinum	0.020914	0	Agricultural Weed
Papaver dubium	0.020772	0	Agricultural Weed	Environmental Weed
Pennisetum purpureum	0.020753	0	Agricultural Weed	Environmental Weed
Paspalum notatum	0.020656	0	Agricultural Weed	Environmental Weed
Conium maculatum	0.020627	0	Agricultural Weed	Environmental Weed
Mimosa invisa	0.020621	0	Agricultural Weed	Environmental Weed
Paspalum urvillei	0.020545	0	Agricultural Weed	Environmental Weed
Achnatherum brachychaetum	0.020543	0	Agricultural Weed	Environmental Weed
Coronopus squamatus	0.020543	0	Agricultural Weed	Environmental Weed
Euryops subcarnosus	0.020543	0
Capsicum frutescens	0.020495	0	Agricultural Weed	Environmental Weed
Salvia coccinea	0.020493	0	Agricultural Weed	Environmental Weed
Solanum melongena	0.020493	0		Environmental Weed
Sporobolus indicus	0.020466	0	Agricultural Weed	Environmental Weed
Sorghum verticilliflorum	0.020417	0	Agricultural Weed
Pityrogramma calomelanos	0.020328	0	Agricultural Weed	Environmental Weed
Hypochaeris glabra	0.020224	0	Agricultural Weed	Environmental Weed
Cenchrus biflorus	0.020098	0	Agricultural Weed	Environmental Weed
Amaranthus blitum	0.020084	0	Agricultural Weed
Heliotropium ovalifolium	0.02007	0	Agricultural Weed
Rumex angiocarpus	0.02007	0	Agricultural Weed
Merremia umbellata	0.019962	0	Agricultural Weed
Ipomoea pes-caprae	0.01995	0	Agricultural Weed
Richardia scabra	0.019877	0	Agricultural Weed	Environmental Weed
Thunbergia fragrans	0.019768	0	Agricultural Weed	Environmental Weed
Clerodendrum philippinum	0.019766	0	Agricultural Weed	Environmental Weed
Ottelia alismoides	0.019743	0	Agricultural Weed	Environmental Weed
Calotropis procera	0.019717	0	Agricultural Weed	Environmental Weed
Mentha spicata	0.019712	0	Agricultural Weed	Environmental Weed
Malachra capitata	0.019675	0	Agricultural Weed
Clidemia hirta	0.019652	0	Agricultural Weed	Environmental Weed
Lantana trifolia	0.019648	0	Agricultural Weed	Environmental Weed
Commelina erecta	0.019551	0	Agricultural Weed
Merremia emarginata	0.019529	0	Agricultural Weed
Hypochaeris radicata	0.019504	0	Agricultural Weed	Environmental Weed
Anethum graveolens	0.019483	0	Agricultural Weed	Environmental Weed
Bryophyllum pinnatum	0.019467	0	Agricultural Weed	Environmental Weed
Asparagus plumosus	0.019459	0		Environmental Weed
Panicum trichoides	0.019431	0	Agricultural Weed
Amaranthus cruentus	0.019396	0	Agricultural Weed
Opuntia stricta	0.019373	0	Agricultural Weed	Environmental Weed
Alysicarpus rugosus	0.019345	0	Agricultural Weed
Trichachne insularis	0.019345	0	Agricultural Weed
Salvia sclarea	0.019341	0	Agricultural Weed	Environmental Weed
Echinochloa stagnina	0.019326	0	Agricultural Weed	Environmental Weed
Malvastrum coromandelianum	0.019321	0	Agricultural Weed	Environmental Weed
Arctotheca calendula	0.019255	0	Agricultural Weed	Environmental Weed
Lepidium sativum	0.019255	0	Agricultural Weed	Environmental Weed
Eragrostis virescens	0.019235	0	Agricultural Weed
Lathyrus sativus	0.019235	0	Agricultural Weed
Cuminum cyminum	0.019227	0
Galenia secunda	0.019227	0	Agricultural Weed	Environmental Weed
Malva sylvestris	0.019227	0	Agricultural Weed	Environmental Weed
Portulaca quadrifida	0.019227	0	Agricultural Weed
Rumex bucephalophorus	0.019227	0	Agricultural Weed
Schoenefeldia gracilis	0.019227	0	Agricultural Weed
Trifolium alexandrinum	0.019227	0	Agricultural Weed
Vicia benghalensis	0.019227	0	Agricultural Weed	Environmental Weed
Oryza barthii	0.019062	0	Agricultural Weed	Environmental Weed
Oryza longistaminata	0.019062	0	Agricultural Weed
Polygonum orientale	0.018964	0	Agricultural Weed	Environmental Weed
Ipomoea congesta	0.018624	0	Agricultural Weed
Descurainia sophia	0.018561	0	Agricultural Weed	Environmental Weed
Elymus repens	0.018447	0	Agricultural Weed	Environmental Weed
Crotalaria retusa	0.018352	0	Agricultural Weed	Environmental Weed
Syzygium jambos	0.018319	0	Agricultural Weed	Environmental Weed
Hypericum perforatum	0.018316	0	Agricultural Weed	Environmental Weed
Eschscholzia californica	0.018262	0	Agricultural Weed	Environmental Weed
Crassocephalum crepidioides	0.018214	0	Agricultural Weed	Environmental Weed
Ipomoea nil	0.018214	0	Agricultural Weed	Environmental Weed
Nicotiana tabacum	0.018205	0	Agricultural Weed	Environmental Weed
Piper aduncum	0.018131	0	Agricultural Weed	Environmental Weed
Centrosema plumieri	0.018114	0	Agricultural Weed
Schinus molle	0.01811	0	Agricultural Weed	Environmental Weed
Cerastium glomeratum	0.018055	0	Agricultural Weed	Environmental Weed
Merremia aegyptia	0.018048	0	Agricultural Weed	Environmental Weed
Physalis pubescens	0.018016	0	Agricultural Weed
Tribulus cistoides	0.017934	0	Agricultural Weed	Environmental Weed
Bothriochloa pertusa	0.017926	0	Agricultural Weed
Brachiaria subquadripara	0.017926	0	Agricultural Weed
Tagetes patula	0.01792	0	Agricultural Weed
Zebrina pendula	0.017906	0	Agricultural Weed	Environmental Weed
Pilea nummulariifolia	0.017901	0	Agricultural Weed
Petiveria alliacea	0.0179	0	Agricultural Weed
Plumbago auriculata	0.017899	0	Agricultural Weed	Environmental Weed
Cyperus articulatus	0.017897	0	Agricultural Weed	Environmental Weed
Acacia melanoxylon	0.017895	0	Agricultural Weed	Environmental Weed
Guizotia abyssinica	0.017892	0
Aster novi-belgii	0.017804	0	Agricultural Weed	Environmental Weed
Populus x canadensis	0.017804	0		Environmental Weed
Melia azedarach	0.017802	0	Agricultural Weed	Environmental Weed
Teramnus labialis	0.01779	0	Agricultural Weed	Environmental Weed
Ceratonia siliqua	0.017778	0	Agricultural Weed	Environmental Weed
Crotalaria saltiana	0.017778	0	Agricultural Weed
Salvia microphylla	0.017778	0
Tecomaria capensis	0.017778	0		Environmental Weed
Senna obtusifolia	0.017728	0	Agricultural Weed	Environmental Weed
Hedychium gardnerianum	0.017586	0		Environmental Weed
Caesalpinia bonduc	0.017544	0	Agricultural Weed	Environmental Weed
Morus alba	0.017537	0	Agricultural Weed	Environmental Weed
Jatropha gossypiifolia	0.017502	0	Agricultural Weed	Environmental Weed
Eryngium foetidum	0.017476	0	Agricultural Weed	Environmental Weed
Schinus terebinthifolius	0.017402	0	Agricultural Weed	Environmental Weed
Cyperus sphacelatus	0.017385	0	Agricultural Weed	Environmental Weed
Passiflora foetida	0.017376	0	Agricultural Weed	Environmental Weed
Medicago sativa	0.017372	0	Agricultural Weed	Environmental Weed
Digitaria decumbens	0.017363	0	Agricultural Weed	Environmental Weed
Sida spinosa	0.017347	0	Agricultural Weed	Environmental Weed
Nephrolepis multiflora	0.017284	0	Agricultural Weed	Environmental Weed
Eragrostis megastachya	0.01728	0	Agricultural Weed
Nelumbo lutea	0.01728	0	Agricultural Weed	Environmental Weed
Calopogonium mucunoides	0.017275	0	Agricultural Weed	Environmental Weed
Brachiaria eruciformis	0.017267	0	Agricultural Weed	Environmental Weed
Adonis aestivalis	0.017262	0	Agricultural Weed
Acalypha indica	0.017251	0	Agricultural Weed
Andropogon bicornis	0.017247	0	Agricultural Weed
Oxalis corymbosa	0.017242	0	Agricultural Weed
Acrostichum aureum	0.01724	0	Agricultural Weed
Oenothera biennis	0.017214	0	Agricultural Weed	Environmental Weed
Oxalis debilis	0.017207	0	Agricultural Weed	Environmental Weed
Brachiaria decumbens	0.017195	0	Agricultural Weed	Environmental Weed
Passiflora suberosa	0.017195	0	Agricultural Weed	Environmental Weed
Lycopersicon esculentum	0.017194	0	Agricultural Weed	Environmental Weed
Lycium barbarum	0.017191	0	Agricultural Weed	Environmental Weed
Thalia geniculata	0.017179	0	Agricultural Weed
Phyllanthus tenellus	0.017176	0	Agricultural Weed	Environmental Weed
Cestrum parqui	0.017175	0	Agricultural Weed	Environmental Weed
Chamaesyce hyssopifolia	0.017175	0	Agricultural Weed	Environmental Weed
Begonia hirtella	0.017172	0	Agricultural Weed	Environmental Weed
Desmodium incanum	0.017172	0	Agricultural Weed	Environmental Weed
Dichrostachys cinerea	0.017172	0	Agricultural Weed	Environmental Weed
Trimezia martinicensis	0.017172	0	Agricultural Weed	Environmental Weed
Geranium dissectum	0.017171	0	Agricultural Weed	Environmental Weed
Euphorbia marginata	0.017163	0	Agricultural Weed
Phlomis fruticosa	0.017163	0	Agricultural Weed
Tamarix parviflora	0.017163	0		Environmental Weed
Cucumis dipsaceus	0.017137	0	Agricultural Weed	Environmental Weed
Panicum laxum	0.017127	0	Agricultural Weed
Digitaria bicornis	0.017097	0	Agricultural Weed
Desmodium scorpiurus	0.017091	0	Agricultural Weed	Environmental Weed
Bromus diandrus	0.017087	0	Agricultural Weed	Environmental Weed
Macroptilium lathyroides	0.017087	0	Agricultural Weed	Environmental Weed
Paspalum plicatulum	0.017087	0	Agricultural Weed	Environmental Weed
Baccharis halimifolia	0.017081	0	Agricultural Weed	Environmental Weed
Fagopyrum esculentum	0.017081	0	Agricultural Weed
Petroselinum crispum	0.017078	0	Agricultural Weed	Environmental Weed
Alcea rosea	0.017077	0		Environmental Weed
Caesalpinia gilliesii	0.017077	0		Environmental Weed
Cucurbita pepo	0.017077	0	Agricultural Weed	Environmental Weed
Helenium amarum	0.017077	0	Agricultural Weed
Solanum tuberosum	0.017077	0	Agricultural Weed	Environmental Weed
Chamaesyce nutans	0.017075	0	Agricultural Weed
Onobrychis viciifolia	0.017075	0	Agricultural Weed
Vicia lutea	0.017075	0	Agricultural Weed
Avena barbata	0.017068	0	Agricultural Weed	Environmental Weed
Typha domingensis	0.017067	0	Agricultural Weed	Environmental Weed
Boerhavia coccinea	0.017065	0	Agricultural Weed	Environmental Weed
Waltheria indica	0.017061	0	Agricultural Weed
Indigofera spicata	0.01706	0	Agricultural Weed	Environmental Weed
Turbina corymbosa	0.01706	0	Agricultural Weed	Environmental Weed
Cucurbita maxima	0.017059	0
Desmodium barbatum	0.017059	0	Agricultural Weed
Hura crepitans	0.017058	0	Agricultural Weed	Environmental Weed
Thelypteris dentata	0.017058	0	Agricultural Weed	Environmental Weed
Tradescantia fluminensis	0.017058	0	Agricultural Weed	Environmental Weed
Cyperus eragrostis	0.017057	0	Agricultural Weed	Environmental Weed
Geranium molle	0.017057	0	Agricultural Weed	Environmental Weed
Xanthium cavanillesii	0.017057	0	Agricultural Weed
Abelmoschus esculentus	0.017056	0	Agricultural Weed
Casuarina cunninghamiana	0.017056	0		Environmental Weed
Clitoria laurifolia	0.017056	0	Agricultural Weed	Environmental Weed
Coriandrum sativum	0.017056	0	Agricultural Weed
Ipomoea alba	0.017056	0	Agricultural Weed	Environmental Weed
Kalanchoe daigremontiana	0.017056	0		Environmental Weed
Aeschynomene sensitiva	0.017053	0	Agricultural Weed
Calopogonium caeruleum	0.017053	0	Agricultural Weed
Croton glandulosus	0.017053	0	Agricultural Weed
Leptochloa virgata	0.017053	0	Agricultural Weed
Pithecellobium saman	0.017053	0	Agricultural Weed
Abutilon grandifolium	0.017051	0		Environmental Weed
Cephalanthus occidentalis	0.017051	0	Agricultural Weed
Pelargonium peltatum	0.017051	0
Punica granatum	0.017051	0		Environmental Weed
Spondias mombin	0.017051	0	Agricultural Weed
Tradescantia pallida	0.017051	0
Vitis vinifera	0.017051	0		Environmental Weed
Gunnera tinctoria	0.01705	0		Environmental Weed
Ribes rubrum	0.01705	0	Agricultural Weed	Environmental Weed
Clethra arborea	0.017049	0		Environmental Weed
Lunaria annua	0.016986	0	Agricultural Weed	Environmental Weed
Pisum sativum	0.016986	0	Agricultural Weed
Chenopodium pumilio	0.01698	0	Agricultural Weed	Environmental Weed
Linum usitatissimum	0.016976	0	Agricultural Weed	Environmental Weed
Cymbalaria muralis	0.016973	0	Agricultural Weed	Environmental Weed
Mentha x piperita	0.016973	0	Agricultural Weed	Environmental Weed
Briza maxima	0.016968	0	Agricultural Weed	Environmental Weed
Stylosanthes hamata	0.016965	0	Agricultural Weed	Environmental Weed
Oenothera stricta	0.016964	0	Agricultural Weed	Environmental Weed
Chamaesyce maculata	0.016963	0	Agricultural Weed	Environmental Weed
Dinebra retroflexa	0.016963	0	Agricultural Weed
Ehrharta calycina	0.016963	0	Agricultural Weed	Environmental Weed
Calendula officinalis	0.016961	0		Environmental Weed
Citrullus colocynthis	0.016961	0	Agricultural Weed	Environmental Weed
Consolida ajacis	0.016961	0
Cucumis myriocarpus	0.016961	0	Agricultural Weed	Environmental Weed
Cydonia oblonga	0.016961	0
Fraxinus ornus	0.016961	0		Environmental Weed
Gossypium hirsutum	0.016961	0		Environmental Weed
Heliotropium supinum	0.016961	0	Agricultural Weed	Environmental Weed
Laburnum anagyroides	0.016961	0
Lupinus luteus	0.016961	0	Agricultural Weed	Environmental Weed
Malus x domestica	0.016961	0		Environmental Weed
Oenothera glazioviana	0.016961	0		Environmental Weed
Prunus domestica	0.016961	0	Agricultural Weed	Environmental Weed
Prunus persica	0.016961	0	Agricultural Weed	Environmental Weed
Senecio cineraria	0.016961	0		Environmental Weed
Symphoricarpos albus	0.016961	0	Agricultural Weed	Environmental Weed
Syringa vulgaris	0.016961	0	Agricultural Weed	Environmental Weed
Heliotropium curassavicum	0.016956	0	Agricultural Weed	Environmental Weed
Aptenia cordifolia	0.016951	0		Environmental Weed
Calyptocarpus vialis	0.016949	0	Agricultural Weed
Crotalaria pumila	0.016949	0	Agricultural Weed
Evolvulus sericeus	0.016949	0	Agricultural Weed
Rauvolfia tetraphylla	0.016949	0	Agricultural Weed
Tephrosia cinerea	0.016949	0	Agricultural Weed
Zornia reticulata	0.016949	0	Agricultural Weed
Aristida adscensionis	0.016947	0	Agricultural Weed
Dipsacus sativus	0.016947	0	Agricultural Weed	Environmental Weed
Lathyrus odoratus	0.016947	0	Agricultural Weed	Environmental Weed
Soleirolia soleirolii	0.016947	0	Agricultural Weed	Environmental Weed
Vigna adenantha	0.016944	0	Agricultural Weed	Environmental Weed
Chenopodium multifidum	0.016943	0	Agricultural Weed	Environmental Weed
Crepis capillaris	0.016943	0	Agricultural Weed	Environmental Weed
Plumbago scandens	0.016943	0	Agricultural Weed
Rumex conglomeratus	0.016943	0	Agricultural Weed	Environmental Weed
Vigna vexillata	0.016943	0	Agricultural Weed
Nicotiana plumbaginifolia	0.016941	0	Agricultural Weed
Oenothera drummondii	0.016941	0	Agricultural Weed	Environmental Weed
Oenothera speciosa	0.016941	0		Environmental Weed
Acacia retinodes	0.016939	0		Environmental Weed
Jasminum officinale	0.016939	0
Trifolium arvense	0.016939	0	Agricultural Weed	Environmental Weed
Acacia saligna	0.016937	0	Agricultural Weed	Environmental Weed
Callicarpa americana	0.016937	0	Agricultural Weed
Desmodium canum	0.016937	0	Agricultural Weed
Eucalyptus globulus	0.016937	0	Agricultural Weed	Environmental Weed
Hippomane mancinella	0.016937	0	Agricultural Weed
Phytolacca dioica	0.016937	0	Agricultural Weed	Environmental Weed
Pteridium caudatum	0.016937	0	Agricultural Weed
Rhus copallina	0.016937	0	Agricultural Weed
Trifolium glomeratum	0.016937	0	Agricultural Weed	Environmental Weed
Ziziphus jujuba	0.016937	0
Chamomilla recutita	0.016936	0	Agricultural Weed
Erysimum cheiri	0.016936	0	Agricultural Weed	Environmental Weed
Hypericum hircinum	0.016936	0	Agricultural Weed
Mentha suaveolens	0.016936	0	Agricultural Weed	Environmental Weed
Misopates orontium	0.016936	0	Agricultural Weed	Environmental Weed
Montia perfoliata	0.016936	0	Agricultural Weed
Petasites fragrans	0.016936	0		Environmental Weed
Populus nigra	0.016936	0		Environmental Weed
Tanacetum parthenium	0.016936	0	Agricultural Weed	Environmental Weed
Acacia cyclops	0.016935	0	Agricultural Weed	Environmental Weed
Acacia karroo	0.016935	0	Agricultural Weed
Acer campestre	0.016935	0		Environmental Weed
Aeonium arboreum	0.016935	0		Environmental Weed
Agrostis castellana	0.016935	0	Agricultural Weed
Aizoon canariense	0.016935	0	Agricultural Weed
Amaranthus hypochondriacus	0.016935	0
Andryala integrifolia	0.016935	0	Agricultural Weed
Atriplex hortensis	0.016935	0	Agricultural Weed	Environmental Weed
Boussingaultia cordifolia	0.016935	0
Brassica barrelieri	0.016935	0	Agricultural Weed
Carpobrotus acinaciformis	0.016935	0		Environmental Weed
Castanea sativa	0.016935	0
Casuarina stricta	0.016935	0
Catalpa bignonioides	0.016935	0		Environmental Weed
Cedrus atlantica	0.016935	0
Celtis australis	0.016935	0		Environmental Weed
Chasmanthe aethiopica	0.016935	0		Environmental Weed
Conyza albida	0.016935	0	Agricultural Weed	Environmental Weed
Crataegus azarolus	0.016935	0
Crotalaria senegalensis	0.016935	0
Cucumis prophetarum	0.016935	0
Cucurbita ficifolia	0.016935	0
Cupressus sempervirens	0.016935	0	Agricultural Weed	Environmental Weed
Cynara scolymus	0.016935	0	Agricultural Weed
Digitaria debilis	0.016935	0	Agricultural Weed
Eucalyptus gomphocephala	0.016935	0		Environmental Weed
Eucalyptus sideroxylon	0.016935	0
Euonymus japonicus	0.016935	0		Environmental Weed
Euphorbia lathyris	0.016935	0	Agricultural Weed	Environmental Weed
Freesia refracta	0.016935	0		Environmental Weed
Gaillardia aristata	0.016935	0	Agricultural Weed
Gamochaeta subfalcata	0.016935	0
Gastridium phleoides	0.016935	0	Agricultural Weed	Environmental Weed
Gossypium herbaceum	0.016935	0
Gymnostyles stolonifera	0.016935	0
Gypsophila elegans	0.016935	0
Hybanthus enneaspermus	0.016935	0	Agricultural Weed
Hydrocotyle verticillata	0.016935	0		Environmental Weed
Hypericum triquetrifolium	0.016935	0	Agricultural Weed	Environmental Weed
Indigofera hochstetteri	0.016935	0
Iris albicans	0.016935	0		Environmental Weed
Iris germanica	0.016935	0	Agricultural Weed
Ischaemum afrum	0.016935	0	Agricultural Weed
Lathyrus angulatus	0.016935	0	Agricultural Weed	Environmental Weed
Lens culinaris	0.016935	0
Lippia canescens	0.016935	0
Logfia gallica	0.016935	0	Agricultural Weed	Environmental Weed
Lotus arabicus	0.016935	0	Agricultural Weed
Lychnis coronaria	0.016935	0	Agricultural Weed	Environmental Weed
Lychnis viscaria	0.016935	0
Malcolmia maritima	0.016935	0
Malope trifida	0.016935	0
Matthiola incana	0.016935	0		Environmental Weed
Mesembryanthemum crystallinum	0.016935	0	Agricultural Weed	Environmental Weed
Mespilus germanica	0.016935	0
Morus nigra	0.016935	0	Agricultural Weed
Myoporum laetum	0.016935	0	Agricultural Weed	Environmental Weed
Oenothera longiflora	0.016935	0
Opuntia subulata	0.016935	0		Environmental Weed
Opuntia tuna	0.016935	0
Origanum majorana	0.016935	0
Ornithopus compressus	0.016935	0	Agricultural Weed	Environmental Weed
Ornithopus pinnatus	0.016935	0	Agricultural Weed	Environmental Weed
Periploca graeca	0.016935	0	Agricultural Weed
Polygonum equisetiforme	0.016935	0	Agricultural Weed
Populus x canescens	0.016935	0	Agricultural Weed	Environmental Weed
Prunus dulcis	0.016935	0	Agricultural Weed
Reseda odorata	0.016935	0
Rosa foetida	0.016935	0
Salvia fruticosa	0.016935	0	Agricultural Weed
Satureja hortensis	0.016935	0	Agricultural Weed
Senecio elegans	0.016935	0	Agricultural Weed	Environmental Weed
Senecio sylvaticus	0.016935	0	Agricultural Weed	Environmental Weed
Solanum citrullifolium	0.016935	0
Solanum jasminoides	0.016935	0	Agricultural Weed	Environmental Weed
Solanum sodomeum	0.016935	0
Sophora japonica	0.016935	0
Spartina densiflora	0.016935	0	Agricultural Weed	Environmental Weed
Trifolium angustifolium	0.016935	0	Agricultural Weed	Environmental Weed
Trifolium cernuum	0.016935	0	Agricultural Weed	Environmental Weed
Trigonella foenum-graecum	0.016935	0	Agricultural Weed
Urochloa trichopus	0.016935	0	Agricultural Weed
Verbena supina	0.016935	0	Agricultural Weed	Environmental Weed
Vicia ervilia	0.016935	0	Agricultural Weed
Vicia faba	0.016935	0	Agricultural Weed	Environmental Weed
Polygonum cuspidatum	0.016663	0	Agricultural Weed	Environmental Weed
Galium spurium	0.016656	0	Agricultural Weed
Solanum torvum	0.016453	0	Agricultural Weed	Environmental Weed
Leptochloa filiformis	0.016431	0	Agricultural Weed
Phalaris arundinacea	0.01603	0	Agricultural Weed	Environmental Weed
Pteridium aquilinum	0.015967	0	Agricultural Weed	Environmental Weed
Setaria sphacelata	0.01573	0	Agricultural Weed	Environmental Weed
Aeschynomene indica	0.015729	0	Agricultural Weed	Environmental Weed
Boerhavia diffusa	0.015373	0	Agricultural Weed
Urtica dioica	0.015088	0	Agricultural Weed	Environmental Weed
Malcolmia africana	0.01497	0	Agricultural Weed	Environmental Weed
Camelina sativa	0.014875	0	Agricultural Weed	Environmental Weed
Carthamus oxyacanthus	0.014856	0	Agricultural Weed
Mentha arvensis	0.014692	0	Agricultural Weed	Environmental Weed
Digitaria ischaemum	0.014595	0	Agricultural Weed	Environmental Weed
Sisymbrium officinale	0.01455	0	Agricultural Weed	Environmental Weed
Erodium cicutarium	0.014523	0	Agricultural Weed	Environmental Weed
Galeopsis tetrahit	0.01439	0	Agricultural Weed	Environmental Weed
Syngonium podophyllum	0.014029	0	Agricultural Weed	Environmental Weed
Bromus secalinus	0.013871	0	Agricultural Weed	Environmental Weed
Rumex obtusifolius	0.013773	0	Agricultural Weed	Environmental Weed
Elaeagnus angustifolia	0.013758	0	Agricultural Weed	Environmental Weed
Vitex trifolia	0.013715	0	Agricultural Weed	Environmental Weed
Oplismenus burmannii	0.013603	0	Agricultural Weed
Crepis tectorum	0.013521	0	Agricultural Weed	Environmental Weed
Fagopyrum tataricum	0.013521	0	Agricultural Weed
Dipsacus fullonum	0.013396	0	Agricultural Weed	Environmental Weed
Myosotis scorpioides	0.013274	0		Environmental Weed
Solanum dulcamara	0.013274	0	Agricultural Weed	Environmental Weed
Poa pratensis	0.013213	0	Agricultural Weed	Environmental Weed
Iris pseudacorus	0.013167	0	Agricultural Weed	Environmental Weed
Buddleja davidii	0.013051	0	Agricultural Weed	Environmental Weed
Polygonum sachalinense	0.013046	0	Agricultural Weed	Environmental Weed
Ocimum gratissimum	0.012982	0	Agricultural Weed	Environmental Weed
Vicia villosa	0.012952	0	Agricultural Weed	Environmental Weed
Secale cereale	0.012943	0	Agricultural Weed	Environmental Weed
Amorpha fruticosa	0.012931	0	Agricultural Weed	Environmental Weed
Conringia orientalis	0.012906	0	Agricultural Weed	Environmental Weed
Sisymbrium loeselii	0.012817	0	Agricultural Weed	Environmental Weed
Alocasia macrorrhizos	0.0128	0		Environmental Weed
Echinochloa crus-pavonis	0.0128	0	Agricultural Weed	Environmental Weed
Scirpus maritimus	0.012794	0	Agricultural Weed	Environmental Weed
Spartium junceum	0.012794	0	Agricultural Weed	Environmental Weed
Glechoma hederacea	0.012782	0	Agricultural Weed	Environmental Weed
Paspalum fasciculatum	0.012693	0	Agricultural Weed	Environmental Weed
Brassica kaber	0.012689	0	Agricultural Weed	Environmental Weed
Geranium robertianum	0.012678	0	Agricultural Weed	Environmental Weed
Glyceria grandis	0.012678	0	Agricultural Weed	Environmental Weed
Heliotropium europaeum	0.012678	0	Agricultural Weed	Environmental Weed
Lolium persicum	0.012678	0	Agricultural Weed	Environmental Weed
Barbarea verna	0.012564	0	Agricultural Weed	Environmental Weed
Elymus sibiricus	0.012564	0	Agricultural Weed
Gaudinia fragilis	0.012564	0	Agricultural Weed	Environmental Weed
Vulpia muralis	0.012564	0	Agricultural Weed	Environmental Weed
Elephantopus mollis	0.012495	0	Agricultural Weed	Environmental Weed
Samanea saman	0.012267	0	Agricultural Weed	Environmental Weed
Cichorium intybus	0.012215	0	Agricultural Weed	Environmental Weed
Apera spica-venti	0.012098	0	Agricultural Weed
Rosa multiflora	0.012079	0	Agricultural Weed	Environmental Weed
Myosotis arvensis	0.012072	0	Agricultural Weed	Environmental Weed
Stachys annua	0.011958	0	Agricultural Weed
Melinis minutiflora	0.011803	0	Agricultural Weed	Environmental Weed
Ipomoea purpurea	0.011787	0	Agricultural Weed	Environmental Weed
Crotalaria pallida	0.011689	0	Agricultural Weed
Rottboellia exaltata	0.01166	0	Agricultural Weed
Macfadyena unguis-cati	0.011587	0	Agricultural Weed	Environmental Weed
Hedera helix	0.01157	0	Agricultural Weed	Environmental Weed
Stachytarpheta urticifolia	0.01154	0	Agricultural Weed	Environmental Weed
Digitaria nuda	0.011533	0	Agricultural Weed
Calystegia sepium	0.011509	0	Agricultural Weed	Environmental Weed
Annona muricata	0.011493	0	Agricultural Weed	Environmental Weed
Acer negundo	0.011483	0	Agricultural Weed	Environmental Weed
Asystasia gangetica	0.011397	0	Agricultural Weed	Environmental Weed
Alisma plantago-aquatica	0.011343	0	Agricultural Weed	Environmental Weed
Echinocystis lobata	0.011343	0	Agricultural Weed	Environmental Weed
Helianthus tuberosus	0.011305	0	Agricultural Weed	Environmental Weed
Asclepias syriaca	0.011254	0	Agricultural Weed	Environmental Weed
Leontodon autumnalis	0.011254	0	Agricultural Weed	Environmental Weed
Nephrolepis hirsutula	0.011235	0	Agricultural Weed
Potentilla reptans	0.011233	0	Agricultural Weed	Environmental Weed
Atriplex patula	0.011229	0	Agricultural Weed	Environmental Weed
Brachypodium sylvaticum	0.011229	0		Environmental Weed
Centaurea depressa	0.011229	0	Agricultural Weed
Vinca minor	0.011221	0	Agricultural Weed	Environmental Weed
Aster lanceolatus	0.01114	0	Agricultural Weed	Environmental Weed
Aster x salignus	0.01114	0	Agricultural Weed	Environmental Weed
Echinochloa pyramidalis	0.011115	0	Agricultural Weed	Environmental Weed
Fumaria vaillantii	0.011115	0	Agricultural Weed
Glyceria striata	0.011115	0		Environmental Weed
Talinum triangulare	0.011084	0	Agricultural Weed
Acer platanoides	0.010982	0	Agricultural Weed	Environmental Weed
Panicum capillare	0.010875	0	Agricultural Weed	Environmental Weed
Panicum dichotomiflorum	0.010761	0	Agricultural Weed	Environmental Weed
Malva neglecta	0.010755	0	Agricultural Weed	Environmental Weed
Vinca major	0.010739	0	Agricultural Weed	Environmental Weed
Pennisetum polystachyon	0.010723	0	Agricultural Weed	Environmental Weed
Browallia americana	0.010702	0	Agricultural Weed	Environmental Weed
Salsola kali	0.010693	0	Agricultural Weed	Environmental Weed
Rubus discolor	0.010624	0	Agricultural Weed	Environmental Weed
Bromus commutatus	0.010622	0	Agricultural Weed	Environmental Weed
Pterocarpus indicus	0.010618	0	Agricultural Weed	Environmental Weed
Ilex aquifolium	0.010616	0	Agricultural Weed	Environmental Weed
Hydrocotyle sibthorpioides	0.0106	0	Agricultural Weed
Waltheria americana	0.01058	0	Agricultural Weed
Matricaria discoidea	0.010552	0	Agricultural Weed	Environmental Weed
Prunus cerasifera	0.010525	0		Environmental Weed
Stictocardia tiliifolia	0.010508	0	Agricultural Weed	Environmental Weed
Fragaria vesca	0.010502	0	Agricultural Weed	Environmental Weed
Kyllinga polyphylla	0.010502	0	Agricultural Weed	Environmental Weed
Prunus laurocerasus	0.010501	0	Agricultural Weed	Environmental Weed
Alhagi pseudalhagi	0.0105	0	Agricultural Weed	Environmental Weed
Tanacetum vulgare	0.010494	0	Agricultural Weed	Environmental Weed
Merremia peltata	0.010462	0	Agricultural Weed	Environmental Weed
Chelidonium majus	0.010438	0	Agricultural Weed	Environmental Weed
Solanum sarrachoides	0.010419	0	Agricultural Weed	Environmental Weed
Crassula helmsii	0.010412	0		Environmental Weed
Vulpia myuros	0.010412	0	Agricultural Weed	Environmental Weed
Arrhenatherum elatius	0.010411	0	Agricultural Weed	Environmental Weed
Juniperus virginiana	0.010411	0	Agricultural Weed	Environmental Weed
Prunus avium	0.010411	0		Environmental Weed
Rosa eglanteria	0.010411	0	Agricultural Weed	Environmental Weed
Emilia fosbergii	0.0104	0	Agricultural Weed	Environmental Weed
Digitalis purpurea	0.010397	0	Agricultural Weed	Environmental Weed
Hibiscus tiliaceus	0.010392	0	Agricultural Weed	Environmental Weed
Codiaeum variegatum	0.01039	0	Agricultural Weed
Asparagopsis armata	0.010388	0		Environmental Weed
Colpomenia peregrina	0.010388	0	Agricultural Weed	Environmental Weed
Kleinhovia hospita	0.010388	0	Agricultural Weed	Environmental Weed
Lemna gibba	0.010388	0	Agricultural Weed	Environmental Weed
Pangium edule	0.010388	0	Agricultural Weed
Undaria pinnatifida	0.010388	0		Environmental Weed
Clematis vitalba	0.010387	0	Agricultural Weed	Environmental Weed
Elodea densa	0.010387	0	Agricultural Weed
Rhododendron ponticum	0.010387	0		Environmental Weed
Ammophila arenaria	0.010386	0		Environmental Weed
Buddleja alternifolia	0.010386	0		Environmental Weed
Clematis ligusticifolia	0.010386	0		Environmental Weed
Daphne laureola	0.010386	0		Environmental Weed
Equisetum telmateia	0.010386	0	Agricultural Weed	Environmental Weed
Geranium lucidum	0.010386	0	Agricultural Weed	Environmental Weed
Laburnum x watereri	0.010386	0
Melissa officinalis	0.010386	0	Agricultural Weed	Environmental Weed
Prunus lusitanica	0.010386	0	Agricultural Weed	Environmental Weed
Rhus diversiloba	0.010386	0	Agricultural Weed
Silene alba	0.010386	0	Agricultural Weed
Utricularia vulgaris	0.010386	0	Agricultural Weed
Hordeum vulgare	0.010318	0	Agricultural Weed	Environmental Weed
Medicago minima	0.010305	0	Agricultural Weed	Environmental Weed
Anthoxanthum aristatum	0.010297	0	Agricultural Weed	Environmental Weed
Fallopia x bohemica	0.010297	0	Agricultural Weed	Environmental Weed
Parthenocissus inserta	0.010297	0	Agricultural Weed	Environmental Weed
Calceolaria tripartita	0.010283	0	Agricultural Weed
Gnaphalium americanum	0.010283	0	Agricultural Weed
Solanum chenopodioides	0.01028	0	Agricultural Weed	Environmental Weed
Avena ludoviciana	0.010279	0	Agricultural Weed
Lamiastrum galeobdolon	0.010273	0		Environmental Weed
Anchusa italica	0.010272	0	Agricultural Weed
Celtis occidentalis	0.010272	0	Agricultural Weed	Environmental Weed
Chenopodium hybridum	0.010272	0	Agricultural Weed
Chrozophora tinctoria	0.010272	0	Agricultural Weed	Environmental Weed
Cynanchum acutum	0.010272	0	Agricultural Weed
Elymus dahuricus	0.010272	0	Agricultural Weed
Elymus elongatus	0.010272	0
Fraxinus pennsylvanica	0.010272	0	Agricultural Weed	Environmental Weed
Glycyrrhiza glabra	0.010272	0	Agricultural Weed	Environmental Weed
Lepidium graminifolium	0.010272	0	Agricultural Weed
Leymus chinensis	0.010272	0	Agricultural Weed
Medicago falcata	0.010272	0	Agricultural Weed	Environmental Weed
Nonea pulla	0.010272	0	Agricultural Weed
Papaver argemone	0.010272	0	Agricultural Weed	Environmental Weed
Polygonum sibiricum	0.010272	0	Agricultural Weed
Potentilla anserina	0.010272	0	Agricultural Weed	Environmental Weed
Roemeria hybrida	0.010272	0	Agricultural Weed
Rostraria cristata	0.010272	0	Agricultural Weed	Environmental Weed
Sasa palmata	0.010272	0		Environmental Weed
Valerianella eriocarpa	0.010272	0	Agricultural Weed	Environmental Weed
Viscum album	0.010272	0	Agricultural Weed
Vitis riparia	0.010272	0	Agricultural Weed	Environmental Weed
Cynoglossum officinale	0.010045	0	Agricultural Weed	Environmental Weed
Hedyotis corymbosa	0.010012	0	Agricultural Weed
Phragmites australis	0.009838	0	Agricultural Weed	Environmental Weed
Eragrostis tenella	0.0098018	0	Agricultural Weed
Sida cordifolia	0.0097835	0	Agricultural Weed	Environmental Weed
Cyperus compressus	0.0097485	0	Agricultural Weed	Environmental Weed
Axonopus compressus	0.0096944	0	Agricultural Weed	Environmental Weed
Gomphrena celosioides	0.009204	0	Agricultural Weed	Environmental Weed
Lindernia procumbens	0.0088898	0	Agricultural Weed
Centaurea maculosa	0.0087735	0	Agricultural Weed	Environmental Weed
Brachiaria reptans	0.0082114	0	Agricultural Weed
Amaranthus albus	0.0082089	0	Agricultural Weed	Environmental Weed
Rorippa indica	0.0080466	0	Agricultural Weed
Centella asiatica	0.0078636	0	Agricultural Weed	Environmental Weed
Paspalum vaginatum	0.0075557	0	Agricultural Weed	Environmental Weed
Chloris barbata	0.0075162	0	Agricultural Weed	Environmental Weed
Eleocharis dulcis	0.0074824	0	Agricultural Weed	Environmental Weed
Echium vulgare	0.0074718	0	Agricultural Weed	Environmental Weed
Cyperus compactus	0.0073662	0	Agricultural Weed	Environmental Weed
Sphaeranthus africanus	0.0073662	0	Agricultural Weed
Hieracium aurantiacum	0.0073627	0	Agricultural Weed	Environmental Weed
Solanum rostratum	0.0073457	0	Agricultural Weed	Environmental Weed
Typha angustifolia	0.0073197	0	Agricultural Weed	Environmental Weed
Pennisetum setosum	0.0072963	0	Agricultural Weed
Setaria palmifolia	0.0072963	0	Agricultural Weed	Environmental Weed
Zygophyllum fabago	0.0072181	0	Agricultural Weed	Environmental Weed
Centaurea repens	0.0070231	0	Agricultural Weed	Environmental Weed
Cyperus brevifolius	0.0069297	0	Agricultural Weed	Environmental Weed
Leptochloa chinensis	0.0067881	0	Agricultural Weed	Environmental Weed
Hyoscyamus niger	0.0066146	0	Agricultural Weed	Environmental Weed
Euphorbia thymifolia	0.0065724	0	Agricultural Weed
Cleome viscosa	0.006257	0	Agricultural Weed
Leucanthemum vulgare	0.0061329	0	Agricultural Weed	Environmental Weed
Setaria geniculata	0.0060449	0	Agricultural Weed
Paederia scandens	0.0060336	0	Agricultural Weed	Environmental Weed
Verbascum thapsus	0.0059885	0	Agricultural Weed	Environmental Weed
Physalis minima	0.005947	0	Agricultural Weed	Environmental Weed
Rotala indica	0.0059428	0	Agricultural Weed
Cyperus pilosus	0.0059195	0	Agricultural Weed	Environmental Weed
Lindernia ciliata	0.0059174	0	Agricultural Weed
Commelina communis	0.0058538	0	Agricultural Weed	Environmental Weed
Cyperus haspan	0.0058475	0	Agricultural Weed	Environmental Weed
Gomphrena globosa	0.0058011	0		Environmental Weed
Digitaria setigera	0.0057355	0	Agricultural Weed	Environmental Weed
Lindernia antipoda	0.0057313	0	Agricultural Weed
Adenostemma lavenia	0.0057292	0	Agricultural Weed
Borreria articularis	0.0057292	0	Agricultural Weed
Hedyotis biflora	0.0057292	0	Agricultural Weed
Neslia paniculata	0.0056633	0	Agricultural Weed	Environmental Weed
Equisetum ramosissimum	0.0056553	0	Agricultural Weed
Eragrostis japonica	0.0055666	0	Agricultural Weed
Ranunculus arvensis	0.0055412	0	Agricultural Weed	Environmental Weed
Basella rubra	0.0055411	0	Agricultural Weed
Commelina africana	0.0055411	0	Agricultural Weed
Paspalidium flavidum	0.0055411	0	Agricultural Weed	Environmental Weed
Pseudognaphalium luteo-album	0.0054704	0	Agricultural Weed
Melochia corchorifolia	0.0054321	0	Agricultural Weed
Sigesbeckia orientalis	0.0054321	0	Agricultural Weed	Environmental Weed
Chrysanthemum leucanthemum	0.0054293	0	Agricultural Weed	Environmental Weed
Withania somnifera	0.005427	0	Agricultural Weed
Chrysopogon aciculatus	0.0053414	0	Agricultural Weed	Environmental Weed
Hyptis rhomboidea	0.0053159	0	Agricultural Weed	Environmental Weed
Ludwigia hyssopifolia	0.0053159	0	Agricultural Weed	Environmental Weed
Cyperus cyperoides	0.0053138	0	Agricultural Weed
Mollugo pentaphylla	0.0053118	0	Agricultural Weed
Saccharum spontaneum	0.0053087	0	Agricultural Weed	Environmental Weed
Pluchea indica	0.0053045	0	Agricultural Weed	Environmental Weed
Ipomoea hederacea	0.0052961	0	Agricultural Weed	Environmental Weed
Phyllanthus urinaria	0.0052716	0	Agricultural Weed
Triumfetta rhomboidea	0.0052461	0	Agricultural Weed	Environmental Weed
Bromus catharticus	0.0052011	0	Agricultural Weed	Environmental Weed
Ceratopteris thalictroides	0.0051904	0	Agricultural Weed	Environmental Weed
Impatiens balsamina	0.0051263	0	Agricultural Weed
Enydra fluctuans	0.0050997	0	Agricultural Weed	Environmental Weed
Ipomoea pes-tigridis	0.0050997	0	Agricultural Weed	Environmental Weed
Mollugo verticillata	0.0050876	0	Agricultural Weed	Environmental Weed
Monochoria hastata	0.0050805	0	Agricultural Weed	Environmental Weed
Leucas lavandulaefolia	0.0050784	0	Agricultural Weed
Hydrolea zeylanica	0.0050742	0	Agricultural Weed
Merremia gemella	0.0050742	0	Agricultural Weed
Potentilla recta	0.0050658	0	Agricultural Weed	Environmental Weed
Eragrostis pilosa	0.0050616	0	Agricultural Weed	Environmental Weed
Polygonum arenastrum	0.0050517	0	Agricultural Weed	Environmental Weed
Nelumbo nucifera	0.0050065	0		Environmental Weed
Gypsophila paniculata	0.0050026	0	Agricultural Weed	Environmental Weed
Malachra fasciata	0.0049672	0	Agricultural Weed
Rorippa palustris	0.004951	0	Agricultural Weed	Environmental Weed
Matricaria perforata	0.0049262	0	Agricultural Weed
Blumea balsamifera	0.0048861	0	Agricultural Weed
Crotalaria mucronata	0.0048861	0	Agricultural Weed
Anoda cristata	0.0048846	0	Agricultural Weed
Bidens tripartita	0.0048471	0	Agricultural Weed	Environmental Weed
Hieracium pratense	0.0048121	0	Agricultural Weed	Environmental Weed
Knautia arvensis	0.0048121	0	Agricultural Weed	Environmental Weed
Coccinia grandis	0.0047813	0	Agricultural Weed	Environmental Weed
Sinapis alba	0.0047378	0	Agricultural Weed
Andropogon gayanus	0.0047276	0	Agricultural Weed	Environmental Weed
Sporobolus africanus	0.0047255	0	Agricultural Weed	Environmental Weed
Sporobolus pyramidalis	0.0047255	0	Agricultural Weed	Environmental Weed
Juncus ensifolius	0.0046982	0		Environmental Weed
Artemisia absinthium	0.004698	0	Agricultural Weed	Environmental Weed
Crupina vulgaris	0.004698	0	Agricultural Weed	Environmental Weed
Matricaria maritima	0.004698	0	Agricultural Weed	Environmental Weed
Taeniatherum caput-medusae	0.004698	0	Agricultural Weed	Environmental Weed
Eragrostis barrelieri	0.0046138	0	Agricultural Weed	Environmental Weed
Limnocharis flava	0.0046124	0	Agricultural Weed	Environmental Weed
Ipomoea cairica	0.0045932	0	Agricultural Weed	Environmental Weed
Alysicarpus ovalifolius	0.0045901	0	Agricultural Weed	Environmental Weed
Nymphaea lotus	0.004588	0	Agricultural Weed	Environmental Weed
Eragrostis tremula	0.0045859	0	Agricultural Weed
Centaurea eriophora	0.0045842	0	Agricultural Weed
Gypsophila pilosa	0.0045842	0	Agricultural Weed
Artemisia scoparia	0.0045841	0	Agricultural Weed
Hibiscus surattensis	0.0045839	0	Agricultural Weed
Panicum brevifolium	0.0045839	0	Agricultural Weed
Sporobolus diander	0.0045839	0	Agricultural Weed	Environmental Weed
Murdannia nudiflora	0.0045425	0	Agricultural Weed	Environmental Weed
Tithonia rotundifolia	0.0045227	0	Agricultural Weed	Environmental Weed
Azolla pinnata	0.0044749	0	Agricultural Weed	Environmental Weed
Cyperus kyllingia	0.0044707	0	Agricultural Weed
Indigofera tinctoria	0.0044305	0	Agricultural Weed	Environmental Weed
Cyperus cyperinus	0.0042826	0	Agricultural Weed
Lindernia anagallis	0.0042805	0	Agricultural Weed	Environmental Weed
Vernonia patula	0.0042805	0	Agricultural Weed
Prunella vulgaris	0.0042688	0	Agricultural Weed	Environmental Weed
Caladium bicolor	0.0042127	0	Agricultural Weed
Antigonon leptopus	0.0041292	0	Agricultural Weed	Environmental Weed
Erigeron canadensis	0.0041187	0	Agricultural Weed
Erigeron bonariensis	0.0041001	0	Agricultural Weed
Consolida regalis	0.0040927	0	Agricultural Weed
Cassia absus	0.0040923	0	Agricultural Weed
Ceratophyllum demersum	0.0040417	0	Agricultural Weed	Environmental Weed
Cerastium arvense	0.0039782	0	Agricultural Weed	Environmental Weed
Coronilla varia	0.0039643	0	Agricultural Weed	Environmental Weed
Datura metel	0.0038854	0	Agricultural Weed
Nasturtium officinale	0.0038607	0	Agricultural Weed	Environmental Weed
Pueraria lobata	0.0038494	0	Agricultural Weed	Environmental Weed
Barbarea vulgaris	0.0038452	0	Agricultural Weed	Environmental Weed
Myriophyllum aquaticum	0.0037789	0	Agricultural Weed	Environmental Weed
Colocasia esculenta	0.00375	0	Agricultural Weed	Environmental Weed
Leonurus sibiricus	0.0037143	0	Agricultural Weed	Environmental Weed
Ipomoea obscura	0.0036697	0	Agricultural Weed	Environmental Weed
Centipeda minima	0.0036509	0	Agricultural Weed
Dioscorea alata	0.0036295	0		Environmental Weed
Elephantopus scaber	0.0036275	0	Agricultural Weed
Cyanotis axillaris	0.0036255	0	Agricultural Weed	Environmental Weed
Melastoma malabathricum	0.0036255	0	Agricultural Weed	Environmental Weed
Ottochloa nodosa	0.0036255	0	Agricultural Weed
Salvinia cucullata	0.0036255	0	Agricultural Weed	Environmental Weed
Wedelia biflora	0.0036255	0	Agricultural Weed
Buglossoides arvensis	0.003617	0	Agricultural Weed	Environmental Weed
Erysimum cheiranthoides	0.0035965	0	Agricultural Weed	Environmental Weed
Ipomoea hederifolia	0.0035873	0	Agricultural Weed	Environmental Weed
Pennisetum pedicellatum	0.0035853	0	Agricultural Weed	Environmental Weed
Sesbania grandiflora	0.003564	0		Environmental Weed
Cosmos caudatus	0.0035619	0	Agricultural Weed	Environmental Weed
Ipomoea batatas	0.0035598	0	Agricultural Weed
Lagenaria siceraria	0.0035598	0	Agricultural Weed
Sesamum orientale	0.0035598	0	Agricultural Weed
Chloris pycnothrix	0.0035536	0	Agricultural Weed
Cyperus polystachyos	0.0035535	0	Agricultural Weed	Environmental Weed
Lythrum virgatum	0.0035029	0	Agricultural Weed	Environmental Weed
Hesperis matronalis	0.0034848	0	Agricultural Weed	Environmental Weed
Chorispora tenella	0.0034774	0	Agricultural Weed	Environmental Weed
Sagittaria trifolia	0.0034685	0	Agricultural Weed	Environmental Weed
Arctium minus	0.0034662	0	Agricultural Weed	Environmental Weed
Cuscuta australis	0.0034628	0	Agricultural Weed
Eleocharis acicularis	0.0034628	0	Agricultural Weed	Environmental Weed
Pouzolzia zeylanica	0.0034415	0	Agricultural Weed
Cassia alata	0.0034394	0	Agricultural Weed	Environmental Weed
Blumea lacera	0.0034373	0	Agricultural Weed
Cyperus tenuispica	0.0034373	0	Agricultural Weed
Juncus bufonius	0.0034163	0	Agricultural Weed	Environmental Weed
Epilobium ciliatum	0.0033896	0	Agricultural Weed	Environmental Weed
Brassica campestris	0.0033711	0	Agricultural Weed	Environmental Weed
Caesalpinia decapetala	0.0033675	0	Agricultural Weed	Environmental Weed
Crotalaria juncea	0.0033675	0	Agricultural Weed	Environmental Weed
Pycreus polystachyos	0.0033654	0	Agricultural Weed	Environmental Weed
Veronica anagallis-aquatica	0.0033634	0	Agricultural Weed	Environmental Weed
Stachys palustris	0.0033633	0	Agricultural Weed	Environmental Weed
Cardiospermum halicacabum	0.0033225	0	Agricultural Weed	Environmental Weed
Melilotus albus	0.0032841	0	Agricultural Weed	Environmental Weed
Centaurea nigrescens	0.0032746	0	Agricultural Weed	Environmental Weed
Apium leptophyllum	0.0032683	0	Agricultural Weed
Nicandra physaloides	0.0032683	0	Agricultural Weed
Acanthospermum australe	0.0032611	0	Agricultural Weed
Hibiscus cannabinus	0.0032555	0	Agricultural Weed
Crotalaria quinquefolia	0.0032534	0
Lappula squarrosa	0.0032495	0	Agricultural Weed
Centaurea jacea	0.0032492	0	Agricultural Weed	Environmental Weed
Digitaria timorensis	0.0032492	0	Agricultural Weed
Laportea interrupta	0.0032492	0
Persicaria barbata	0.0032492	0
Themeda triandra	0.0032492	0	Agricultural Weed
Tragus berteronianus	0.0032492	0	Agricultural Weed
Bromus japonicus	0.0031692	0	Agricultural Weed	Environmental Weed
Xanthium pungens	0.0031647	0	Agricultural Weed
Flaveria australasica	0.0031626	0	Agricultural Weed
Fumaria indica	0.0031605	0	Agricultural Weed	Environmental Weed
Brassica juncea	0.003155	0	Agricultural Weed	Environmental Weed
Alternanthera repens	0.0031542	0	Agricultural Weed
Dichondra repens	0.0031429	0	Agricultural Weed
Lonicera tatarica	0.0031416	0	Agricultural Weed	Environmental Weed
Datura tatula	0.0031359	0
Axyris amaranthoides	0.0031354	0	Agricultural Weed
Euphorbia falcata	0.0031354	0	Agricultural Weed
Galeopsis speciosa	0.0031354	0	Agricultural Weed
Legousia speculum-veneris	0.0031354	0	Agricultural Weed
Rumex nepalensis	0.0031354	0	Agricultural Weed
Tripleurospermum inodorum	0.0031354	0	Agricultural Weed	Environmental Weed
Bulbostylis densa	0.0031351	0	Agricultural Weed	Environmental Weed
Erigeron floribundus	0.0031351	0	Agricultural Weed
Gisekia africana	0.0031351	0
Opuntia megacantha	0.0031351	0
Solanum aculeastrum	0.0031351	0	Agricultural Weed
Xanthium indicum	0.0031351	0	Agricultural Weed	Environmental Weed
Setaria faberi	0.0030176	0	Agricultural Weed	Environmental Weed
Ornithogalum umbellatum	0.0030029	0	Agricultural Weed	Environmental Weed
Euphorbia cyparissias	0.003002	0	Agricultural Weed	Environmental Weed
Ageratum houstonianum	0.002991	0	Agricultural Weed	Environmental Weed
Canna indica	0.0029161	0	Agricultural Weed	Environmental Weed
Chloris radiata	0.0029104	0	Agricultural Weed	Environmental Weed
Phyla nodiflora	0.0029099	0	Agricultural Weed	Environmental Weed
Kalanchoe pinnata	0.0029048	0	Agricultural Weed	Environmental Weed
Nymphoides indica	0.0028985	0	Agricultural Weed	Environmental Weed
Spirodela polyrhiza	0.002852	0	Agricultural Weed	Environmental Weed
Paederia foetida	0.0028287	0	Agricultural Weed	Environmental Weed
Pueraria phaseoloides	0.0028287	0	Agricultural Weed	Environmental Weed
Bulbostylis barbata	0.0028119	0	Agricultural Weed
Sorghum bicolor	0.002798	0	Agricultural Weed	Environmental Weed
Macroptilium atropurpureum	0.0027864	0	Agricultural Weed	Environmental Weed
Cyperus digitatus	0.0027823	0	Agricultural Weed	Environmental Weed
Dipteracanthus repens	0.0027823	0	Agricultural Weed
Fimbristylis globulosa	0.0027823	0	Agricultural Weed	Environmental Weed
Hymenachne acutigluma	0.0027823	0	Agricultural Weed	Environmental Weed
Sphaeranthus indicus	0.0027823	0	Agricultural Weed
Utricularia aurea	0.0027823	0	Agricultural Weed	Environmental Weed
Mirabilis nyctaginea	0.0027738	0	Agricultural Weed	Environmental Weed
Euphorbia dentata	0.0027675	0	Agricultural Weed
Melinis repens	0.0027514	0	Agricultural Weed	Environmental Weed
Cerastium vulgatum	0.0027484	0	Agricultural Weed	Environmental Weed
Barleria prionitis	0.00274	0	Agricultural Weed	Environmental Weed
Talinum paniculatum	0.0027202	0	Agricultural Weed	Environmental Weed
Barleria cristata	0.0027166	0	Agricultural Weed	Environmental Weed
Coix lacryma-jobi	0.0027125	0	Agricultural Weed	Environmental Weed
Buddleja asiatica	0.0027104	0	Agricultural Weed	Environmental Weed
Cordia dichotoma	0.0027104	0	Agricultural Weed	Environmental Weed
Eleocharis acutangula	0.0027104	0	Agricultural Weed	Environmental Weed
Operculina turpethum	0.0027104	0	Agricultural Weed
Pentapetes phoenicea	0.0027104	0	Agricultural Weed	Environmental Weed
Sesbania bispinosa	0.0027104	0	Agricultural Weed	Environmental Weed
Cenchrus ciliaris	0.0026816	0	Agricultural Weed	Environmental Weed
Solanum americanum	0.0026794	0	Agricultural Weed	Environmental Weed
Indigofera hirsuta	0.0026723	0	Agricultural Weed
Vaccaria hispanica	0.002664	0	Agricultural Weed	Environmental Weed
Lepidium densiflorum	0.0026606	0	Agricultural Weed	Environmental Weed
Lysimachia vulgaris	0.0026597	0	Agricultural Weed	Environmental Weed
Silene noctiflora	0.0026456	0	Agricultural Weed
Cajanus cajan	0.0026447	0	Agricultural Weed	Environmental Weed
Coreopsis tinctoria	0.0026384	0	Agricultural Weed
Swietenia macrophylla	0.0026384	0	Agricultural Weed	Environmental Weed
Glycyrrhiza lepidota	0.0026363	0	Agricultural Weed
Chaenorhinum minus	0.0026351	0	Agricultural Weed	Environmental Weed
Malva rotundifolia	0.0026351	0	Agricultural Weed	Environmental Weed
Anchusa arvensis	0.0026343	0	Agricultural Weed	Environmental Weed
Anchusa officinalis	0.0026343	0	Agricultural Weed	Environmental Weed
Bryonia alba	0.0026343	0		Environmental Weed
Salvia aethiopis	0.0026343	0	Agricultural Weed	Environmental Weed
Arundo donax	0.0026282	0	Agricultural Weed	Environmental Weed
Conyza sumatrensis	0.0026238	0	Agricultural Weed	Environmental Weed
Andrographis paniculata	0.0026196	0	Agricultural Weed
Utricularia bifida	0.0026196	0	Agricultural Weed
Sesuvium portulacastrum	0.0026055	0
Cynodon plectostachyus	0.0026019	0	Agricultural Weed
Aniseia martinicensis	0.0025983	0	Agricultural Weed
Cyperus pumilus	0.0025983	0	Agricultural Weed	Environmental Weed
Solanum jamaicense	0.0025983	0	Agricultural Weed	Environmental Weed
Eriochloa procera	0.0025963	0	Agricultural Weed
Leucas zeylanica	0.0025963	0	Agricultural Weed	Environmental Weed
Merremia hirta	0.0025963	0	Agricultural Weed
Mussaenda frondosa	0.0025963	0	Agricultural Weed	Environmental Weed
Ocimum americanum	0.0025963	0	Agricultural Weed
Orthosiphon aristatus	0.0025963	0	Agricultural Weed
Phyllanthus virgatus	0.0025963	0	Agricultural Weed
Solanum mammosum	0.0025963	0	Agricultural Weed
Uraria lagopodioides	0.0025963	0	Agricultural Weed
Acanthus ebracteatus	0.0025942	0	Agricultural Weed
Acanthus ilicifolius	0.0025942	0	Agricultural Weed
Asystasia nemorum	0.0025942	0	Agricultural Weed
Basilicum polystachyon	0.0025942	0	Agricultural Weed
Bergia ammannioides	0.0025942	0	Agricultural Weed
Blumea riparia	0.0025942	0	Agricultural Weed
Blumea saxatilis	0.0025942	0	Agricultural Weed
Blumea tenella	0.0025942	0	Agricultural Weed
Borreria brachystema	0.0025942	0	Agricultural Weed
Capillipedium parviflorum	0.0025942	0	Agricultural Weed
Centotheca lappacea	0.0025942	0	Agricultural Weed
Centranthera cochinchinensis	0.0025942	0	Agricultural Weed
Clerodendrum inerme	0.0025942	0
Clerodendrum serratum	0.0025942	0	Agricultural Weed
Coldenia procumbens	0.0025942	0	Agricultural Weed
Cyperus malaccensis	0.0025942	0	Agricultural Weed	Environmental Weed
Cyperus platystylis	0.0025942	0	Agricultural Weed
Dentella repens	0.0025942	0	Agricultural Weed
Dicranopteris linearis	0.0025942	0	Agricultural Weed
Fimbristylis ferruginea	0.0025942	0	Agricultural Weed	Environmental Weed
Fimbristylis ovata	0.0025942	0	Agricultural Weed
Glinus lotoides	0.0025942	0	Agricultural Weed	Environmental Weed
Gynura procumbens	0.0025942	0	Agricultural Weed
Hedyotis auricularia	0.0025942	0	Agricultural Weed
Ipomoea polymorpha	0.0025942	0	Agricultural Weed
Jacquemontia paniculata	0.0025942	0	Agricultural Weed
Limnophila aromatica	0.0025942	0	Agricultural Weed
Lippia nodiflora	0.0025942	0	Agricultural Weed
Ludwigia perennis	0.0025942	0	Agricultural Weed
Lygodium flexuosum	0.0025942	0	Agricultural Weed
Neptunia oleracea	0.0025942	0
Nomaphila stricta	0.0025942	0	Agricultural Weed
Nymphaea nouchali	0.0025942	0	Agricultural Weed
Ocimum sanctum	0.0025942	0	Agricultural Weed
Psychotria curviflora	0.0025942	0	Agricultural Weed
Rhinacanthus nasutus	0.0025942	0	Agricultural Weed
Rostellularia obtusa	0.0025942	0
Rotala mexicana	0.0025942	0	Agricultural Weed
Salvia riparia	0.0025942	0	Agricultural Weed
Scleria poaeformis	0.0025942	0	Agricultural Weed
Solanum ferox	0.0025942	0
Striga multiflora	0.0025942	0	Agricultural Weed
Torenia flava	0.0025942	0	Agricultural Weed
Tylophora tenuis	0.0025942	0	Agricultural Weed
Utricularia flexuosa	0.0025942	0	Agricultural Weed
Brassica rapa	0.0025731	0	Agricultural Weed	Environmental Weed
Verbascum blattaria	0.0025611	0	Agricultural Weed	Environmental Weed
Triticum aestivum	0.0025591	0	Agricultural Weed	Environmental Weed
Brachiaria platyphylla	0.0025537	0	Agricultural Weed
Cycloloma atriplicifolium	0.0025537	0	Agricultural Weed	Environmental Weed
Juncus tenuis	0.0025485	0	Agricultural Weed	Environmental Weed
Campanula rapunculoides	0.0025456	0	Agricultural Weed	Environmental Weed
Potentilla norvegica	0.0025456	0	Agricultural Weed	Environmental Weed
Ranunculus abortivus	0.0025456	0	Agricultural Weed
Eruca vesicaria	0.0025414	0	Agricultural Weed	Environmental Weed
Proboscidea louisianica	0.0025357	0	Agricultural Weed	Environmental Weed
Kyllinga squamulata	0.0025336	0	Agricultural Weed
Tithonia diversifolia	0.0025295	0	Agricultural Weed	Environmental Weed
Senna tora	0.0025264	0	Agricultural Weed	Environmental Weed
Abelmoschus moschatus	0.0025243	0	Agricultural Weed	Environmental Weed
Ageratina adenophora	0.0025243	0	Agricultural Weed	Environmental Weed
Alternanthera bettzickiana	0.0025243	0		Environmental Weed
Anredera baselloides	0.0025243	0	Agricultural Weed
Cleome speciosa	0.0025222	0	Agricultural Weed
Clusia rosea	0.0025222	0		Environmental Weed
Cyperus diffusus	0.0025222	0	Agricultural Weed
Ocimum tenuiflorum	0.0025222	0		Environmental Weed
Potamogeton pectinatus	0.0025222	0	Agricultural Weed	Environmental Weed
Vetiveria zizanioides	0.0025222	0	Agricultural Weed	Environmental Weed
Zigadenus venenosus	0.0025222	0	Agricultural Weed
Reynoutria japonica	0.002521	0	Agricultural Weed	Environmental Weed
Elytrigia intermedia	0.0025204	0		Environmental Weed
Eriochloa villosa	0.0025204	0	Agricultural Weed
Hieracium pilosella	0.0025201	0	Agricultural Weed	Environmental Weed
Scorzonera laciniata	0.0025201	0	Agricultural Weed	Environmental Weed
Euphorbia graminea	0.0024977	0	Agricultural Weed
Commelina coelestis	0.0024935	0	Agricultural Weed
Ixophorus unisetus	0.0024935	0	Agricultural Weed
Fimbristylis annua	0.0024878	0	Agricultural Weed
Erigeron annuus	0.0024827	0	Agricultural Weed	Environmental Weed
Chloris gayana	0.0024591	0	Agricultural Weed	Environmental Weed
Eragrostis minor	0.0024591	0	Agricultural Weed	Environmental Weed
Diplotaxis muralis	0.0024577	0	Agricultural Weed	Environmental Weed
Euphorbia supina	0.002457	0	Agricultural Weed
Picris hieracioides	0.002457	0	Agricultural Weed	Environmental Weed
Aster subulatus	0.0024471	0	Agricultural Weed	Environmental Weed
Eragrostis mexicana	0.0024431	0	Agricultural Weed	Environmental Weed
Clitoria ternatea	0.0024429	0	Agricultural Weed	Environmental Weed
Sorghum x almum	0.0024414	0	Agricultural Weed	Environmental Weed
Glaucium corniculatum	0.0024393	0	Agricultural Weed	Environmental Weed
Euphorbia cyathophora	0.0024378	0	Agricultural Weed	Environmental Weed
Equisetum hyemale	0.0024357	0	Agricultural Weed	Environmental Weed
Sporobolus coromandelianus	0.0024336	0	Agricultural Weed
Salix fragilis	0.0024323	0		Environmental Weed
Spartina anglica	0.0024323	0		Environmental Weed
Verbena urticifolia	0.0024318	0	Agricultural Weed
Chloris verticillata	0.0024315	0	Agricultural Weed	Environmental Weed
Myriophyllum verticillatum	0.0024315	0	Agricultural Weed	Environmental Weed
Poa bulbosa	0.0024315	0	Agricultural Weed	Environmental Weed
Prunus serotina	0.0024315	0	Agricultural Weed	Environmental Weed
Ranunculus acris	0.0024315	0	Agricultural Weed	Environmental Weed
Silene latifolia	0.0024315	0	Agricultural Weed	Environmental Weed
Setaria parviflora	0.0024237	0	Agricultural Weed	Environmental Weed
Alternanthera paronychioides	0.0024201	0
Roystonea regia	0.002418	0		Environmental Weed
Soliva sessilis	0.002418	0	Agricultural Weed	Environmental Weed
Lepidium oblongum	0.0024174	0	Agricultural Weed
Phaseolus coccineus	0.0024174	0
Eleusine tristachya	0.0024141	0	Agricultural Weed	Environmental Weed
Erysimum repandum	0.0024138	0	Agricultural Weed	Environmental Weed
Ptychosperma macarthurii	0.0024138	0		Environmental Weed
Najas marina	0.0024123	0	Agricultural Weed	Environmental Weed
Trifolium subterraneum	0.0024084	0	Agricultural Weed	Environmental Weed
Alysicarpus bupleurifolius	0.0024081	0		Environmental Weed
Cicuta douglasii	0.0024081	0	Agricultural Weed	Environmental Weed
Crotalaria linifolia	0.0024081	0
Desmodium gangeticum	0.0024081	0	Agricultural Weed
Dillenia suffruticosa	0.0024081	0		Environmental Weed
Mikania scandens	0.0024081	0	Agricultural Weed	Environmental Weed
Tamarix chinensis	0.0024081	0		Environmental Weed
Hieracium caespitosum	0.0024069	0	Agricultural Weed	Environmental Weed
Adonis annua	0.0024061	0	Agricultural Weed
Centaurea macrocephala	0.002406	0		Environmental Weed
Centaurea nigra	0.002406	0	Agricultural Weed	Environmental Weed
Ceratopteris pteridoides	0.002406	0		Environmental Weed
Cuscuta approximata	0.002406	0		Environmental Weed
Eleocharis equisetina	0.002406	0
Galium tricorne	0.002406	0	Agricultural Weed
Hemizonia pungens	0.002406	0	Agricultural Weed	Environmental Weed
Hordeum pusillum	0.002406	0	Agricultural Weed
Iris missouriensis	0.002406	0		Environmental Weed
Limnophila chinensis	0.002406	0
Lindernia ruellioides	0.002406	0
Lychnis alba	0.002406	0	Agricultural Weed	Environmental Weed
Lythrum alatum	0.002406	0		Environmental Weed
Myosotis laxa	0.002406	0		Environmental Weed
Myosotis micrantha	0.002406	0	Agricultural Weed	Environmental Weed
Nardus stricta	0.002406	0	Agricultural Weed	Environmental Weed
Nymphaea tetragona	0.002406	0		Environmental Weed
Oenothera laciniata	0.002406	0	Agricultural Weed	Environmental Weed
Ranunculus aquatilis	0.002406	0		Environmental Weed
Rosa nutkana	0.002406	0		Environmental Weed
Salvia pratensis	0.002406	0	Agricultural Weed	Environmental Weed
Silene cucubalus	0.002406	0	Agricultural Weed
Spartina alterniflora	0.002406	0		Environmental Weed
Spartina patens	0.002406	0	Agricultural Weed	Environmental Weed
Sporobolus diandrus	0.002406	0	Agricultural Weed
Utricularia inflata	0.002406	0		Environmental Weed
Zannichellia palustris	0.002406	0	Agricultural Weed	Environmental Weed
Rudbeckia hirta	0.0023431	0	Agricultural Weed	Environmental Weed
Ciclospermum leptophyllum	0.0023309	0	Agricultural Weed	Environmental Weed
Vicia monantha	0.0023195	0	Agricultural Weed	Environmental Weed
Carrichtera annua	0.0023177	0	Agricultural Weed	Environmental Weed
Carthamus tinctorius	0.0023177	0	Agricultural Weed	Environmental Weed
Potentilla intermedia	0.0023177	0	Agricultural Weed
Panicum antidotale	0.0023175	0	Agricultural Weed	Environmental Weed
Aerva javanica	0.0023174	0	Agricultural Weed	Environmental Weed
Rubus armeniacus	0.0023174	0	Agricultural Weed	Environmental Weed
Eruca sativa	0.0023119	0	Agricultural Weed
Amaranthus muricatus	0.0023111	0	Agricultural Weed	Environmental Weed
Crambe hispanica	0.0023036	0	Agricultural Weed
Leptochloa mucronata	0.0023034	0	Agricultural Weed
Malva nicaeensis	0.0023034	0	Agricultural Weed	Environmental Weed
Polygonum argyrocoleon	0.0023034	0	Agricultural Weed	Environmental Weed
Paspalidium geminatum	0.0023033	0	Agricultural Weed	Environmental Weed
Reseda luteola	0.0023033	0	Agricultural Weed	Environmental Weed
Polygala paniculata	0.0023027	0	Agricultural Weed	Environmental Weed
Achillea millefolium	0.0023015	0	Agricultural Weed	Environmental Weed
Argyreia nervosa	0.0023003	0	Agricultural Weed	Environmental Weed
Amaranthus crispus	0.0023	0	Agricultural Weed
Camelina alyssum	0.0023	0	Agricultural Weed
Crepis setosa	0.0023	0	Agricultural Weed	Environmental Weed
Phalaris angusta	0.0023	0	Agricultural Weed
Stipa hyalina	0.0023	0	Agricultural Weed
Bothriochloa saccharoides	0.0022998	0	Agricultural Weed	Environmental Weed
Euphorbia maculata	0.0022998	0	Agricultural Weed	Environmental Weed
Araujia sericifera	0.0022962	0	Agricultural Weed	Environmental Weed
Eragrostis prolifera	0.0022962	0	Agricultural Weed
Urochloa texana	0.0022962	0	Agricultural Weed
Vachellia farnesiana	0.0022961	0	Agricultural Weed
Carpesium cernuum	0.0022943	0	Agricultural Weed	Environmental Weed
Pilosella aurantiaca	0.0022928	0	Agricultural Weed
Poterium polygamum	0.0022928	0	Agricultural Weed
Saponaria vaccaria	0.0022928	0	Agricultural Weed
Achillea nobilis	0.0022922	0		Environmental Weed
Anchusa undulata	0.0022922	0
Anthyllis vulneraria	0.0022922	0
Atriplex australasica	0.0022922	0
Brachypodium distachyon	0.0022922	0	Agricultural Weed	Environmental Weed
Brassica elongata	0.0022922	0	Agricultural Weed	Environmental Weed
Centaurea paniculata	0.0022922	0	Agricultural Weed	Environmental Weed
Dasypyrum villosum	0.0022922	0	Agricultural Weed
Echinochloa muricata	0.0022922	0	Agricultural Weed
Eragrostis tef	0.0022922	0	Agricultural Weed
Eremopyrum triticeum	0.0022922	0	Agricultural Weed
Filago pyramidata	0.0022922	0	Agricultural Weed	Environmental Weed
Galium sylvaticum	0.0022922	0
Hainardia cylindrica	0.0022922	0		Environmental Weed
Hedysarum coronarium	0.0022922	0	Agricultural Weed
Herniaria cinerea	0.0022922	0	Agricultural Weed	Environmental Weed
Leonurus marrubiastrum	0.0022922	0
Linaria pelisseriana	0.0022922	0	Agricultural Weed	Environmental Weed
Linaria supina	0.0022922	0	Agricultural Weed
Mantisalca salmantica	0.0022922	0	Agricultural Weed	Environmental Weed
Persicaria maculosa	0.0022922	0	Agricultural Weed	Environmental Weed
Phalaris coerulescens	0.0022922	0	Agricultural Weed	Environmental Weed
Phleum paniculatum	0.0022922	0	Agricultural Weed
Phleum subulatum	0.0022922	0
Plantago ovata	0.0022922	0	Agricultural Weed
Ranunculus muricatus	0.0022922	0	Agricultural Weed	Environmental Weed
Ranunculus parviflorus	0.0022922	0	Agricultural Weed	Environmental Weed
Triticum monococcum	0.0022922	0
Valerianella rimosa	0.0022922	0	Agricultural Weed
Vicia bithynica	0.0022922	0	Agricultural Weed
Vicia disperma	0.0022922	0	Agricultural Weed	Environmental Weed
Vicia grandiflora	0.0022922	0	Agricultural Weed	Environmental Weed
Vicia pannonica	0.0022922	0	Agricultural Weed
Vulpia ciliata	0.0022922	0		Environmental Weed
Vulpia geniculata	0.0022922	0	Agricultural Weed
Cichorium pumilum	0.002292	0	Agricultural Weed
Ehrharta erecta	0.002292	0	Agricultural Weed	Environmental Weed
Lathyrus palustris	0.002292	0	Agricultural Weed
Melilotus sulcatus	0.002292	0	Agricultural Weed
Moluccella laevis	0.002292	0	Agricultural Weed	Environmental Weed
Notobasis syriaca	0.002292	0	Agricultural Weed	Environmental Weed
Orobanche cernua	0.002292	0	Agricultural Weed
Paronychia argentea	0.002292	0	Agricultural Weed
Passiflora morifolia	0.002292	0	Agricultural Weed
Polygonum bellardii	0.002292	0	Agricultural Weed
Stipa papposa	0.002292	0	Agricultural Weed
Achillea santolina	0.0022919	0	Agricultural Weed
Alloteropsis cimicina	0.0022919	0	Agricultural Weed
Alyssum linifolium	0.0022919	0	Agricultural Weed	Environmental Weed
Apocynum androsaemifolium	0.0022919	0	Agricultural Weed
Artemisia maritima	0.0022919	0	Agricultural Weed
Atriplex canescens	0.0022919	0	Agricultural Weed
Cestrum aurantiacum	0.0022919	0	Agricultural Weed	Environmental Weed
Cotula anthemoides	0.0022919	0	Agricultural Weed
Cressa cretica	0.0022919	0	Agricultural Weed
Digitaria nodosa	0.0022919	0	Agricultural Weed
Euclidium syriacum	0.0022919	0	Agricultural Weed
Eupatorium riparium	0.0022919	0		Environmental Weed
Frankenia pulverulenta	0.0022919	0	Agricultural Weed	Environmental Weed
Gnaphalium polycaulon	0.0022919	0		Environmental Weed
Hordeum glaucum	0.0022919	0	Agricultural Weed	Environmental Weed
Hypecoum pendulum	0.0022919	0	Agricultural Weed	Environmental Weed
Indigofera cordifolia	0.0022919	0	Agricultural Weed
Iris sisyrinchium	0.0022919	0	Agricultural Weed
Matricaria aurea	0.0022919	0
Mentha longifolia	0.0022919	0	Agricultural Weed
Mukia maderaspatana	0.0022919	0	Agricultural Weed
Pennisetum divisum	0.0022919	0	Agricultural Weed	Environmental Weed
Plantago amplexicaulis	0.0022919	0	Agricultural Weed
Pupalia lappacea	0.0022919	0	Agricultural Weed	Environmental Weed
Schoenoplectus mucronatus	0.0022919	0	Agricultural Weed
Urochloa brachyura	0.0022919	0	Agricultural Weed
Pilea microphylla	0.0022386	0	Agricultural Weed	Environmental Weed
Thunbergia grandiflora	0.0022272	0	Agricultural Weed	Environmental Weed
Juncus prismatocarpus	0.0021767	0	Agricultural Weed	Environmental Weed
Youngia japonica	0.0021733	0	Agricultural Weed	Environmental Weed
Aegopodium podagraria	0.002169	0	Agricultural Weed	Environmental Weed
Acacia mearnsii	0.0021047	0	Agricultural Weed	Environmental Weed
Najas graminea	0.0021027	0	Agricultural Weed	Environmental Weed
Chenopodium ficifolium	0.002014	0	Agricultural Weed
Dopatrium junceum	0.002014	0	Agricultural Weed	Environmental Weed
Eragrostis amabilis	0.0019969	0	Agricultural Weed	Environmental Weed
Rotala rotundifolia	0.0019927	0	Agricultural Weed	Environmental Weed
Vicia cracca	0.0019655	0	Agricultural Weed	Environmental Weed
Barleria lupulina	0.0019504	0		Environmental Weed
Bidens bipinnata	0.0019421	0	Agricultural Weed	Environmental Weed
Spiraea japonica	0.00194	0	Agricultural Weed	Environmental Weed
Centaurea cyanus	0.0019378	0	Agricultural Weed	Environmental Weed
Kyllinga brevifolia	0.0019187	0	Agricultural Weed	Environmental Weed
Elaeagnus umbellata	0.0018977	0	Agricultural Weed	Environmental Weed
Eragrostis tenuifolia	0.0018414	0	Agricultural Weed	Environmental Weed
Cassia fistula	0.0018363	0		Environmental Weed
Catharanthus roseus	0.0018363	0	Agricultural Weed	Environmental Weed
Soliva anthemifolia	0.0018321	0	Agricultural Weed	Environmental Weed
Azadirachta indica	0.0018301	0		Environmental Weed
Alopecurus aequalis	0.0018259	0	Agricultural Weed	Environmental Weed
Salvia plebeia	0.0018259	0	Agricultural Weed
Melicoccus bijugatus	0.0018109	0		Environmental Weed
Ixora coccinea	0.0018088	0
Nerium oleander	0.0018088	0	Agricultural Weed	Environmental Weed
Thespesia populnea	0.0018088	0		Environmental Weed
Eremochloa ophiuroides	0.0018067	0	Agricultural Weed	Environmental Weed
Lagerstroemia speciosa	0.0018046	0
Mimosa bimucronata	0.0018046	0
Plumeria rubra	0.0018046	0
Tabernaemontana divaricata	0.0018046	0
Senna spectabilis	0.0018025	0		Environmental Weed
Alliaria petiolata	0.0017815	0	Agricultural Weed	Environmental Weed
Acalypha australis	0.0017118	0	Agricultural Weed
Bothriospermum tenellum	0.0017118	0	Agricultural Weed
Persicaria hydropiper	0.0017118	0	Agricultural Weed
Vicia tetrasperma	0.0017118	0	Agricultural Weed	Environmental Weed
Sherardia arvensis	0.0017054	0	Agricultural Weed	Environmental Weed
Hymenocallis littoralis	0.0016884	0	Agricultural Weed
Lolium remotum	0.0016863	0	Agricultural Weed
Malva verticillata	0.0016863	0	Agricultural Weed	Environmental Weed
Polygonum plebeium	0.0016863	0	Agricultural Weed
Spathodea campanulata	0.0016842	0	Agricultural Weed	Environmental Weed
Celastrus orbiculatus	0.0016674	0	Agricultural Weed	Environmental Weed
Ligustrum vulgare	0.0016674	0	Agricultural Weed	Environmental Weed
Lonicera morrowii	0.0016674	0	Agricultural Weed	Environmental Weed
Populus alba	0.0016674	0	Agricultural Weed	Environmental Weed
Ulmus pumila	0.0016674	0	Agricultural Weed	Environmental Weed
Digitaria violascens	0.001621	0	Agricultural Weed	Environmental Weed
Sisymbrium altissimum	0.0015766	0	Agricultural Weed	Environmental Weed
Passiflora edulis	0.0015722	0	Agricultural Weed	Environmental Weed
Nephrolepis biserrata	0.0015617	0	Agricultural Weed	Environmental Weed
Ampelopsis brevipedunculata	0.0015533	0	Agricultural Weed	Environmental Weed
Potamogeton crispus	0.0015533	0	Agricultural Weed	Environmental Weed
Jatropha curcas	0.0015236	0	Agricultural Weed	Environmental Weed
Pithecellobium dulce	0.0015236	0	Agricultural Weed	Environmental Weed
Tecoma stans	0.0014982	0	Agricultural Weed	Environmental Weed
Lespedeza cuneata	0.0014667	0	Agricultural Weed	Environmental Weed
Casuarina equisetifolia	0.001456	0	Agricultural Weed	Environmental Weed
Coffea arabica	0.001456	0		Environmental Weed
Passiflora quadrangularis	0.001456	0		Environmental Weed
Sacciolepis indica	0.0014539	0	Agricultural Weed	Environmental Weed
Microstegium vimineum	0.0014392	0	Agricultural Weed	Environmental Weed
Rubus phoenicolasius	0.0014392	0	Agricultural Weed	Environmental Weed
Cardamine hirsuta	0.001436	0	Agricultural Weed	Environmental Weed
Mirabilis jalapa	0.0014266	0	Agricultural Weed	Environmental Weed
Psidium cattleianum	0.001382	0	Agricultural Weed	Environmental Weed
Ludwigia peploides	0.0013406	0	Agricultural Weed	Environmental Weed
Ligustrum sinense	0.0013355	0	Agricultural Weed	Environmental Weed
Ammannia baccifera	0.0013335	0	Agricultural Weed
Brachiaria distachya	0.0013335	0	Agricultural Weed
Dichrocephala integrifolia	0.0013335	0	Agricultural Weed
Eriocaulon cinereum	0.0013335	0	Agricultural Weed
Glinus oppositifolius	0.0013335	0	Agricultural Weed	Environmental Weed
Marsilea crenata	0.0013335	0	Agricultural Weed	Environmental Weed
Xyris indica	0.0013335	0	Agricultural Weed
Stylosanthes guianensis	0.0013334	0		Environmental Weed
Ajuga reptans	0.0013272	0	Agricultural Weed	Environmental Weed
Parthenocissus quinquefolia	0.001285	0	Agricultural Weed	Environmental Weed
Rivina humilis	0.001275	0	Agricultural Weed	Environmental Weed
Allamanda cathartica	0.001272	0		Environmental Weed
Eriobotrya japonica	0.00127	0	Agricultural Weed	Environmental Weed
Bauhinia monandra	0.0012658	0		Environmental Weed
Mimosa diplotricha	0.0012637	0	Agricultural Weed	Environmental Weed
Verbena bonariensis	0.0012292	0	Agricultural Weed	Environmental Weed
Kummerowia striata	0.0012151	0	Agricultural Weed	Environmental Weed
Matricaria matricarioides	0.0012118	0	Agricultural Weed	Environmental Weed
Murdannia keisak	0.0012109	0	Agricultural Weed	Environmental Weed
Ranunculus ficaria	0.0012109	0	Agricultural Weed	Environmental Weed
Triphasia trifolia	0.0011959	0		Environmental Weed
Senna siamea	0.0011938	0		Environmental Weed
Stachytarpheta mutabilis	0.0011917	0		Environmental Weed
Manihot glaziovii	0.0011897	0		Environmental Weed
Polygonum nepalense	0.0011822	0	Agricultural Weed
Desmodium tortuosum	0.0011771	0	Agricultural Weed	Environmental Weed
Calotropis gigantea	0.001175	0	Agricultural Weed	Environmental Weed
Hypericum japonicum	0.0011709	0	Agricultural Weed	Environmental Weed
Salvinia natans	0.0011709	0	Agricultural Weed	Environmental Weed
Persea americana	0.0011579	0	Agricultural Weed	Environmental Weed
Gnaphalium purpureum	0.0011538	0	Agricultural Weed	Environmental Weed
Amaranthus caudatus	0.0011517	0	Agricultural Weed	Environmental Weed
Annona squamosa	0.0011517	0		Environmental Weed
Bixa orellana	0.0011517	0		Environmental Weed
Carica papaya	0.0011517	0	Agricultural Weed	Environmental Weed
Cyperus aromaticus	0.0011496	0	Agricultural Weed	Environmental Weed
Cananga odorata	0.0011475	0
Cyrtococcum oxyphyllum	0.0011475	0	Agricultural Weed
Sesbania javanica	0.0011475	0	Agricultural Weed
Blyxa aubertii	0.0011454	0	Agricultural Weed	Environmental Weed
Cyclosorus aridus	0.0011454	0	Agricultural Weed
Eleocharis atropurpurea	0.0011454	0	Agricultural Weed	Environmental Weed
Elytrophorus spicatus	0.0011454	0	Agricultural Weed
Euphorbia geniculata	0.0011454	0	Agricultural Weed
Fimbristylis aestivalis	0.0011454	0	Agricultural Weed	Environmental Weed
Fimbristylis tomentosa	0.0011454	0	Agricultural Weed
Gleichenia linearis	0.0011454	0	Agricultural Weed
Ischaemum muticum	0.0011454	0	Agricultural Weed
Lasia spinosa	0.0011454	0	Agricultural Weed
Lipocarpha chinensis	0.0011454	0	Agricultural Weed	Environmental Weed
Lygodium scandens	0.0011454	0	Agricultural Weed
Melothria indica	0.0011454	0	Agricultural Weed
Oenanthe javanica	0.0011454	0	Agricultural Weed	Environmental Weed
Rotala rosea	0.0011454	0	Agricultural Weed
Scleria scrobiculata	0.0011454	0	Agricultural Weed
Spirodela polyrrhiza	0.0011454	0	Agricultural Weed	Environmental Weed
Thysanolaena maxima	0.0011454	0	Agricultural Weed
Cosmos bipinnatus	0.0011124	0	Agricultural Weed	Environmental Weed
Dalbergia sissoo	0.0011073	0		Environmental Weed
Cyperus surinamensis	0.0011067	0
Chamaecrista rotundifolia	0.0011052	0		Environmental Weed
Perilla frutescens	0.0010989	0	Agricultural Weed	Environmental Weed
Typha latifolia	0.0010989	0	Agricultural Weed	Environmental Weed
Dioscorea batatas	0.0010968	0		Environmental Weed
Geranium nepalense	0.0010968	0	Agricultural Weed	Environmental Weed
Lychnis flos-cuculi	0.0010968	0	Agricultural Weed	Environmental Weed
Capsicum annuum	0.0010911	0	Agricultural Weed	Environmental Weed
Portulaca grandiflora	0.0010875	0	Agricultural Weed	Environmental Weed
Bocconia frutescens	0.0010848	0		Environmental Weed
Jacaranda mimosifolia	0.0010818	0	Agricultural Weed	Environmental Weed
Moringa oleifera	0.0010818	0		Environmental Weed
Pereskia aculeata	0.0010818	0	Agricultural Weed	Environmental Weed
Aristolochia ringens	0.0010797	0		Environmental Weed
Bauhinia purpurea	0.0010797	0		Environmental Weed
Syzygium cumini	0.0010797	0		Environmental Weed
Tephrosia candida	0.0010797	0		Environmental Weed
Terminalia catappa	0.0010797	0	Agricultural Weed	Environmental Weed
Flemingia strobilifera	0.0010776	0		Environmental Weed
Haematoxylum campechianum	0.0010776	0		Environmental Weed
Justicia betonica	0.0010776	0	Agricultural Weed	Environmental Weed
Nephrolepis falcata	0.0010776	0		Environmental Weed
Solanum mauritianum	0.0010776	0	Agricultural Weed	Environmental Weed
Thevetia peruviana	0.0010776	0		Environmental Weed
Heliconia psittacorum	0.0010755	0	Agricultural Weed	Environmental Weed
Hevea brasiliensis	0.0010755	0		Environmental Weed
Miconia calvescens	0.0010755	0	Agricultural Weed	Environmental Weed
Syzygium malaccense	0.0010755	0		Environmental Weed
Citharexylum spinosum	0.0010735	0		Environmental Weed
Plantago media	0.0010723	0	Agricultural Weed
Veronica agrestis	0.0010714	0	Agricultural Weed
Cenchrus brownii	0.0010666	0	Agricultural Weed	Environmental Weed
Bambusa multiplex	0.0010376	0		Environmental Weed
Festuca elatior	0.0010082	0	Agricultural Weed	Environmental Weed
Lapsana communis	0.0010019	0	Agricultural Weed	Environmental Weed
Mecardonia procumbens	0.00099618	0		Environmental Weed
Crotalaria zanzibarica	0.00099526	0		Environmental Weed
Chenopodium glaucum	0.00099409	0	Agricultural Weed	Environmental Weed
Cyperus involucratus	0.00099317	0		Environmental Weed
Desmodium intortum	0.00099049	0	Agricultural Weed	Environmental Weed
Carludovica palmata	0.00098899	0		Environmental Weed
Annona reticulata	0.0009869	0	Agricultural Weed	Environmental Weed
Ipomoea plebeia	0.00098482	0	Agricultural Weed
Justicia carthagenensis	0.00098481	0
Neptunia plena	0.00098481	0		Environmental Weed
Gnaphalium japonicum	0.00098272	0	Agricultural Weed	Environmental Weed
Impatiens parviflora	0.00098272	0		Environmental Weed
Lupinus polyphyllus	0.00098272	0	Agricultural Weed	Environmental Weed
Rorippa nasturtium-aquaticum	0.00098058	0	Agricultural Weed	Environmental Weed
Zantedeschia aethiopica	0.00097281	0		Environmental Weed
Hemigraphis alternata	0.0009698	0		Environmental Weed
Pyrostegia venusta	0.00096771	0	Agricultural Weed	Environmental Weed
Canavalia ensiformis	0.00096562	0	Agricultural Weed
Chrysophyllum cainito	0.00096562	0		Environmental Weed
Cucurbita moschata	0.00096562	0
Glycine max	0.00096562	0		Environmental Weed
Jasminum sambac	0.00096562	0		Environmental Weed
Murraya paniculata	0.00096562	0		Environmental Weed
Solanum seaforthianum	0.00096562	0	Agricultural Weed	Environmental Weed
Artemisia verlotiorum	0.00096503	0	Agricultural Weed	Environmental Weed
Cenchrus pauciflorus	0.00096503	0	Agricultural Weed
Oxalis martiana	0.00096503	0	Agricultural Weed
Caesalpinia pulcherrima	0.00096353	0
Calophyllum calaba	0.00096353	0		Environmental Weed
Corchorus aestuans	0.00096353	0	Agricultural Weed
Ficus benghalensis	0.00096353	0		Environmental Weed
Lagerstroemia indica	0.00096353	0		Environmental Weed
Peltophorum pterocarpum	0.00096353	0
Petrea volubilis	0.00096353	0
Pongamia pinnata	0.00096353	0
Rhoeo spathacea	0.00096353	0		Environmental Weed
Solanum capsicoides	0.00096353	0		Environmental Weed
Cycas circinalis	0.00096144	0
Digitaria milanjiana	0.00096144	0	Agricultural Weed
Duranta erecta	0.00096144	0		Environmental Weed
Emilia coccinea	0.00096144	0	Agricultural Weed
Gloxinia perennis	0.00096144	0
Lepidium ruderale	0.00096144	0	Agricultural Weed	Environmental Weed
Pedilanthus tithymaloides	0.00096144	0
Spermacoce mauritiana	0.00096144	0	Agricultural Weed	Environmental Weed
Spiranthes sinensis	0.00096144	0	Agricultural Weed
Zingiber officinale	0.00096144	0		Environmental Weed
Aloysia triphylla	0.00095935	0
Arenga pinnata	0.00095935	0		Environmental Weed
Coccoloba uvifera	0.00095935	0		Environmental Weed
Conyza aegyptiaca	0.00095935	0	Agricultural Weed
Curcuma longa	0.00095935	0
Eichhornia paniculata	0.00095935	0		Environmental Weed
Gardenia augusta	0.00095935	0
Gnaphalium pensylvanicum	0.00095935	0	Agricultural Weed
Hebe speciosa	0.00095935	0		Environmental Weed
Heliconia latispatha	0.00095935	0	Agricultural Weed	Environmental Weed
Jatropha podagrica	0.00095935	0
Kyllinga odorata	0.00095935	0	Agricultural Weed	Environmental Weed
Lawsonia inermis	0.00095935	0
Ligustrum robustum	0.00095935	0		Environmental Weed
Lophostemon confertus	0.00095935	0		Environmental Weed
Ochroma lagopus	0.00095935	0	Agricultural Weed
Parmentiera cereifera	0.00095935	0
Pimenta racemosa	0.00095935	0		Environmental Weed
Podranea ricasoliana	0.00095935	0		Environmental Weed
Salvia splendens	0.00095935	0
Sanchezia nobilis	0.00095935	0		Environmental Weed
Schizolobium parahyba	0.00095935	0
Solanum quitoense	0.00095935	0
Solanum wendlandii	0.00095935	0
Sphaerostephanos unitus	0.00095935	0	Agricultural Weed
Spondias cytherea	0.00095935	0
Syncarpia glomulifera	0.00095935	0		Environmental Weed
Theobroma cacao	0.00095935	0
Watsonia borbonica	0.00095935	0		Environmental Weed
Chenopodium botrys	0.00095732	0	Agricultural Weed	Environmental Weed
Juncus inflexus	0.00095732	0	Agricultural Weed	Environmental Weed
Origanum vulgare	0.00095732	0	Agricultural Weed	Environmental Weed
Cuscuta epithymum	0.00095726	0	Agricultural Weed	Environmental Weed
Hydrangea macrophylla	0.00095726	0		Environmental Weed
Oryza punctata	0.00095726	0	Agricultural Weed	Environmental Weed
Polygonum salicifolium	0.00095726	0	Agricultural Weed
Melilotus officinalis	0.00094701	0	Agricultural Weed	Environmental Weed
Bromus inermis	0.00093839	0	Agricultural Weed	Environmental Weed
Polypogon monspeliensis	0.0008728	0	Agricultural Weed	Environmental Weed
Stenotaphrum secundatum	0.0008728	0	Agricultural Weed	Environmental Weed
Crotalaria goreensis	0.00087279	0	Agricultural Weed	Environmental Weed
Cynodon aethiopicus	0.00087071	0	Agricultural Weed	Environmental Weed
Cardamine flexuosa	0.0008707	0	Agricultural Weed	Environmental Weed
Justicia procumbens	0.0008707	0	Agricultural Weed
Fallopia sachalinensis	0.00086946	0	Agricultural Weed	Environmental Weed
Acorus calamus	0.00086862	0	Agricultural Weed	Environmental Weed
Agrimonia pilosa	0.00086861	0	Agricultural Weed
Aster novae-angliae	0.00086861	0		Environmental Weed
Astragalus sinicus	0.00086861	0	Agricultural Weed
Atriplex tatarica	0.00086861	0	Agricultural Weed
Callitriche verna	0.00086861	0	Agricultural Weed	Environmental Weed
Calystegia hederacea	0.00086861	0	Agricultural Weed
Eragrostis ferruginea	0.00086861	0	Agricultural Weed
Fallopia baldschuanica	0.00086861	0	Agricultural Weed	Environmental Weed
Gnaphalium uliginosum	0.00086861	0	Agricultural Weed
Hemisteptia lyrata	0.00086861	0	Agricultural Weed
Hippeastrum puniceum	0.00086861	0		Environmental Weed
Lonicera standishii	0.00086861	0		Environmental Weed
Physocarpus opulifolius	0.00086861	0		Environmental Weed
Rudbeckia laciniata	0.00086861	0	Agricultural Weed	Environmental Weed
Rumex acetosa	0.00086861	0	Agricultural Weed	Environmental Weed
Sagittaria pygmaea	0.00086861	0	Agricultural Weed	Environmental Weed
Stellaria graminea	0.00086861	0	Agricultural Weed	Environmental Weed
Torilis japonica	0.00086861	0	Agricultural Weed	Environmental Weed
Hippobroma longiflora	0.00086287	0	Agricultural Weed	Environmental Weed
Pachyrhizus erosus	0.00086078	0		Environmental Weed
Digitaria velutina	0.00085452	0	Agricultural Weed
Limonium sinuatum	0.00085452	0		Environmental Weed
Tagetes lucida	0.00085451	0
Crotalaria verrucosa	0.00085151	0	Agricultural Weed
Lithospermum officinale	0.00085093	0	Agricultural Weed
Eleocharis palustris	0.00085092	0	Agricultural Weed	Environmental Weed
Lycopsis arvensis	0.00085092	0	Agricultural Weed
Rubus caesius	0.00085092	0	Agricultural Weed	Environmental Weed
Berberis thunbergii	0.00084968	0	Agricultural Weed	Environmental Weed
Manilkara zapota	0.00084942	0		Environmental Weed
Sesbania sericea	0.00084942	0	Agricultural Weed
Torenia fournieri	0.00084942	0
Calliandra calothyrsus	0.00084733	0		Environmental Weed
Desmodium heterophyllum	0.00084733	0	Agricultural Weed	Environmental Weed
Eragrostis cumingii	0.00084733	0		Environmental Weed
Holmskioldia sanguinea	0.00084733	0
Jatropha integerrima	0.00084733	0
Luffa cylindrica	0.00084733	0	Agricultural Weed
Selaginella plana	0.00084733	0		Environmental Weed
Vitex agnus-castus	0.00084733	0		Environmental Weed
Wahlenbergia marginata	0.00084733	0
Acmella uliginosa	0.00084524	0
Chonemorpha fragrans	0.00084524	0		Environmental Weed
Garcinia xanthochymus	0.00084524	0		Environmental Weed
Hymenocallis caribaea	0.00084524	0	Agricultural Weed	Environmental Weed
Salvia misella	0.00084524	0		Environmental Weed
Barbarea intermedia	0.000844	0	Agricultural Weed	Environmental Weed
Polygonum bistorta	0.000844	0	Agricultural Weed
Acacia podalyriifolia	0.00084316	0	Agricultural Weed	Environmental Weed
Leptospermum laevigatum	0.00084316	0	Agricultural Weed	Environmental Weed
Agrostis gigantea	0.00084315	0	Agricultural Weed	Environmental Weed
Alternanthera nodiflora	0.00084315	0	Agricultural Weed
Amethystea caerulea	0.00084315	0	Agricultural Weed
Ammannia multiflora	0.00084315	0	Agricultural Weed
Anthemis tinctoria	0.00084315	0	Agricultural Weed
Aristolochia clematitis	0.00084315	0	Agricultural Weed
Artemisia argyi	0.00084315	0	Agricultural Weed
Artemisia princeps	0.00084315	0	Agricultural Weed
Aster laevis	0.00084315	0	Agricultural Weed	Environmental Weed
Bolboschoenus maritimus	0.00084315	0	Agricultural Weed
Brachiaria ramosa	0.00084315	0	Agricultural Weed	Environmental Weed
Bromus arvensis	0.00084315	0	Agricultural Weed	Environmental Weed
Cardamine parviflora	0.00084315	0	Agricultural Weed
Cercis siliquastrum	0.00084315	0		Environmental Weed
Chenopodium rubrum	0.00084315	0	Agricultural Weed
Cirsium japonicum	0.00084315	0	Agricultural Weed
Colchicum autumnale	0.00084315	0	Agricultural Weed
Conyza floribunda	0.00084315	0	Agricultural Weed
Cyperus teneristolon	0.00084315	0	Agricultural Weed
Digitaria radicosa	0.00084315	0	Agricultural Weed
Eupatorium glandulosum	0.00084315	0
Fagopyrum dibotrys	0.00084315	0
Falcaria vulgaris	0.00084315	0	Agricultural Weed
Heracleum sphondylium	0.00084315	0	Agricultural Weed
Hovenia dulcis	0.00084315	0
Lathyrus tuberosus	0.00084315	0	Agricultural Weed
Leptospermum petersonii	0.00084315	0		Environmental Weed
Lobelia radicans	0.00084315	0	Agricultural Weed
Lonicera sempervirens	0.00084315	0		Environmental Weed
Mentha canadensis	0.00084315	0	Agricultural Weed
Nephelium lappaceum	0.00084315	0
Pennisetum flaccidum	0.00084315	0	Agricultural Weed
Pennisetum orientale	0.00084315	0	Agricultural Weed
Persicaria lapathifolia	0.00084315	0	Agricultural Weed	Environmental Weed
Persicaria nepalensis	0.00084315	0	Agricultural Weed
Rotala densiflora	0.00084315	0	Agricultural Weed
Salsola australis	0.00084315	0	Agricultural Weed
Salvia leucantha	0.00084315	0
Scutellaria indica	0.00084315	0
Securigera varia	0.00084315	0	Agricultural Weed	Environmental Weed
Sideritis montana	0.00084315	0	Agricultural Weed
Solanum anguivi	0.00084315	0	Agricultural Weed
Solanum wrightii	0.00084315	0	Agricultural Weed
Symphytum officinale	0.00084315	0	Agricultural Weed	Environmental Weed
Typha laxmannii	0.00084315	0	Agricultural Weed	Environmental Weed
Xanthium sibiricum	0.00084315	0	Agricultural Weed
Pastinaca sativa	0.00083284	0	Agricultural Weed	Environmental Weed
Euonymus alatus	0.00082422	0		Environmental Weed
Lonicera maackii	0.00082422	0		Environmental Weed
Lysimachia nummularia	0.00082422	0	Agricultural Weed	Environmental Weed
Tragopogon dubius	0.00082422	0	Agricultural Weed	Environmental Weed
Hedychium coronarium	0.00077122	0	Agricultural Weed	Environmental Weed
Adenanthera pavonina	0.00076703	0		Environmental Weed
Delonix regia	0.00075241	0		Environmental Weed
Euonymus fortunei	0.00073557	0	Agricultural Weed	Environmental Weed
Costus speciosus	0.00072277	0	Agricultural Weed	Environmental Weed
Anthemis cotula	0.00071788	0	Agricultural Weed	Environmental Weed
Berberis vulgaris	0.00071096	0	Agricultural Weed	Environmental Weed
Poa compressa	0.00071096	0	Agricultural Weed	Environmental Weed
Butomus umbellatus	0.00071011	0	Agricultural Weed	Environmental Weed
Amaranthus gracilis	0.0006806	0	Agricultural Weed	Environmental Weed
Schefflera actinophylla	0.00065293	0		Environmental Weed
Vitex rotundifolia	0.00064875	0		Environmental Weed
Trifolium pratense	0.00064693	0	Agricultural Weed	Environmental Weed
Porophyllum ruderale	0.00062211	0	Agricultural Weed	Environmental Weed
Arthraxon hispidus	0.00062146	0	Agricultural Weed	Environmental Weed
Hemerocallis fulva	0.00062146	0		Environmental Weed
Saponaria officinalis	0.00060737	0	Agricultural Weed	Environmental Weed
Miscanthus floridulus	0.00060657	0	Agricultural Weed
Sagittaria guayanensis	0.00060657	0	Agricultural Weed	Environmental Weed
Paulownia tomentosa	0.00060018	0	Agricultural Weed	Environmental Weed
Alnus glutinosa	0.000596	0		Environmental Weed
Clematis terniflora	0.000596	0		Environmental Weed
Festuca pratensis	0.000596	0	Agricultural Weed	Environmental Weed
Muntingia calabura	0.00058099	0	Agricultural Weed	Environmental Weed
Pueraria montana	0.00056219	0	Agricultural Weed	Environmental Weed
Hydrocharis morsus-ranae	0.00055592	0	Agricultural Weed	Environmental Weed
Bambusa vulgaris	0.00054091	0	Agricultural Weed	Environmental Weed
Abrus precatorius	0.00053882	0	Agricultural Weed	Environmental Weed
Aleurites moluccana	0.00053882	0		Environmental Weed
Cestrum nocturnum	0.00053882	0	Agricultural Weed	Environmental Weed
Rhodomyrtus tomentosa	0.00053673	0	Agricultural Weed	Environmental Weed
Dissotis rotundifolia	0.00053464	0		Environmental Weed
Oryza rufipogon	0.00049455	0	Agricultural Weed	Environmental Weed
Cyperus procerus	0.00049037	0	Agricultural Weed
Fuirena ciliaris	0.00049037	0	Agricultural Weed	Environmental Weed
Typhonium trilobatum	0.00049037	0	Agricultural Weed
Juncus effusus	0.00048607	0	Agricultural Weed	Environmental Weed
Acer pseudoplatanus	0.00048274	0		Environmental Weed
Callitriche stagnalis	0.0004819	0	Agricultural Weed	Environmental Weed
Acer ginnala	0.00048189	0	Agricultural Weed	Environmental Weed
Epilobium hirsutum	0.00048189	0	Agricultural Weed	Environmental Weed
Miscanthus sinensis	0.00048189	0	Agricultural Weed	Environmental Weed
Rhamnus cathartica	0.00048189	0	Agricultural Weed	Environmental Weed
Valeriana officinalis	0.00048189	0	Agricultural Weed	Environmental Weed
Cosmos sulphureus	0.00047616	0		Environmental Weed
Crocosmia x crocosmiiflora	0.00047491	0		Environmental Weed
Sapium sebiferum	0.00046479	0	Agricultural Weed	Environmental Weed
Agrostis stolonifera	0.00045643	0	Agricultural Weed	Environmental Weed
Frangula alnus	0.00045643	0	Agricultural Weed	Environmental Weed
Senna alata	0.00045226	0	Agricultural Weed	Environmental Weed
Stachytarpheta cayennensis	0.00044808	0	Agricultural Weed	Environmental Weed
Clerodendrum quadriloculare	0.00044599	0		Environmental Weed
Flaveria bidentis	0.0004283	0	Agricultural Weed	Environmental Weed
Lablab purpureus	0.0004268	0	Agricultural Weed	Environmental Weed
Euphorbia tirucalli	0.00042471	0	Agricultural Weed	Environmental Weed
Melaleuca quinquenervia	0.00042471	0	Agricultural Weed	Environmental Weed
Selaginella willdenovii	0.00042471	0	Agricultural Weed	Environmental Weed
Jussiaea repens	0.00042412	0	Agricultural Weed	Environmental Weed
Brugmansia x candida	0.00042262	0		Environmental Weed
Desmodium uncinatum	0.00042262	0	Agricultural Weed	Environmental Weed
Dieffenbachia maculata	0.00042262	0
Diplazium esculentum	0.00042262	0	Agricultural Weed	Environmental Weed
Tabebuia heterophylla	0.00042262	0		Environmental Weed
Elsholtzia ciliata	0.0004208	0	Agricultural Weed	Environmental Weed
Eleocharis geniculata	0.00042053	0	Agricultural Weed	Environmental Weed
Ficus elastica	0.00042053	0		Environmental Weed
Fuirena umbellata	0.00042053	0	Agricultural Weed	Environmental Weed
Lygodium microphyllum	0.00042053	0		Environmental Weed
Phyllanthus debilis	0.00042053	0	Agricultural Weed
Pinus radiata	0.00042053	0	Agricultural Weed	Environmental Weed
Acacia confusa	0.00041844	0	Agricultural Weed	Environmental Weed
Ceiba pentandra	0.00041844	0	Agricultural Weed	Environmental Weed
Cinchona pubescens	0.00041844	0		Environmental Weed
Cinnamomum verum	0.00041844	0		Environmental Weed
Hedychium flavescens	0.00041844	0		Environmental Weed
Hydrocotyle umbellata	0.00041844	0	Agricultural Weed
Paraserianthes falcataria	0.00041844	0		Environmental Weed
Passiflora ligularis	0.00041844	0		Environmental Weed
Spilanthes acmella	0.00041844	0	Agricultural Weed
Themeda villosa	0.00041844	0	Agricultural Weed	Environmental Weed
Trema orientalis	0.00041844	0	Agricultural Weed	Environmental Weed
Foeniculum vulgare	0.00041656	0	Agricultural Weed	Environmental Weed
Duchesnea indica	0.00039534	0	Agricultural Weed	Environmental Weed
Rosa rugosa	0.0003941	0	Agricultural Weed	Environmental Weed
Humulus japonicus	0.00039325	0	Agricultural Weed	Environmental Weed
Lotus corniculatus	0.00039325	0	Agricultural Weed	Environmental Weed
Impatiens walleriana	0.00039169	0		Environmental Weed
Hyparrhenia rufa	0.00038601	0	Agricultural Weed	Environmental Weed
Phleum pratense	0.00038333	0	Agricultural Weed	Environmental Weed
Lantana montevidensis	0.00038033	0		Environmental Weed
Hordeum jubatum	0.00037915	0	Agricultural Weed	Environmental Weed
Agave sisalana	0.00037824	0	Agricultural Weed	Environmental Weed
Ziziphus mauritiana	0.00037824	0		Environmental Weed
Cryptostegia madagascariensis	0.00037615	0		Environmental Weed
Solanum erianthum	0.00037406	0		Environmental Weed
Verbena tenuisecta	0.00037406	0	Agricultural Weed	Environmental Weed
Andropogon virginicus	0.00037197	0	Agricultural Weed	Environmental Weed
Nymphoides peltata	0.00037072	0	Agricultural Weed	Environmental Weed
Anthoxanthum odoratum	0.00036988	0	Agricultural Weed	Environmental Weed
Lepidium campestre	0.00036988	0	Agricultural Weed	Environmental Weed
Akebia quinata	0.00036779	0	Agricultural Weed	Environmental Weed
Berteroa incana	0.00036779	0	Agricultural Weed	Environmental Weed
Cerastium fontanum	0.00036779	0	Agricultural Weed	Environmental Weed
Pachysandra terminalis	0.00036779	0		Environmental Weed
Tragopogon pratensis	0.00036779	0	Agricultural Weed	Environmental Weed
Wisteria floribunda	0.00036779	0	Agricultural Weed	Environmental Weed
Azolla filiculoides	0.0003644	0	Agricultural Weed	Environmental Weed
Bidens alba	0.00036055	0	Agricultural Weed	Environmental Weed
Bauhinia variegata	0.00035278	0		Environmental Weed
Eugenia uniflora	0.00035278	0	Agricultural Weed	Environmental Weed
Begonia cucullata	0.00035277	0		Environmental Weed
Callisia fragrans	0.00035277	0		Environmental Weed
Merremia tuberosa	0.00035277	0		Environmental Weed
Opuntia cochenillifera	0.00035277	0		Environmental Weed
Sansevieria trifasciata	0.00035277	0		Environmental Weed
Dioscorea bulbifera	0.00035068	0	Agricultural Weed	Environmental Weed
Epipremnum pinnatum	0.00035068	0		Environmental Weed
Jasminum fluminense	0.00035068	0		Environmental Weed
Fatoua villosa	0.00034859	0	Agricultural Weed	Environmental Weed
Ravenala madagascariensis	0.0003465	0		Environmental Weed
Sanchezia speciosa	0.0003465	0		Environmental Weed
Schizachyrium condensatum	0.0003465	0	Agricultural Weed	Environmental Weed
Hypericum androsaemum	0.00034448	0	Agricultural Weed	Environmental Weed
Lespedeza bicolor	0.00034441	0		Environmental Weed
Aegilops geniculata	0.00034239	0	Agricultural Weed	Environmental Weed
Carum carvi	0.00034233	0	Agricultural Weed	Environmental Weed
Iva axillaris	0.00034232	0	Agricultural Weed
Linaria genistifolia	0.00034232	0	Agricultural Weed
Lolium arundinaceum	0.00034232	0	Agricultural Weed	Environmental Weed
Solanum triflorum	0.00034232	0	Agricultural Weed	Environmental Weed
Mangifera indica	0.00033816	0	Agricultural Weed	Environmental Weed
Piper auritum	0.00033606	0	Agricultural Weed	Environmental Weed
Lactuca sativa	0.00033188	0	Agricultural Weed	Environmental Weed
Acacia mangium	0.00032979	0		Environmental Weed
Isachne globosa	0.00032979	0	Agricultural Weed	Environmental Weed
Blyxa japonica	0.0003277	0	Agricultural Weed	Environmental Weed
Cyperus sanguinolentus	0.0003277	0	Agricultural Weed
[truncated: 3,093 more rows]

## Sheet: WA
		Western Australia
Taxon name	SOM index	0 = not recorded as a 'weed' 1 = recorded as a 'weed'	Recorded somewhere in the world specifically as 'Agricultural Weed' and/or 'Environmental Weed'
Oxalis corniculata	0.83062	0	Agricultural Weed	Environmental Weed
Brassica juncea	0.80922	0	Agricultural Weed	Environmental Weed
Thunbergia alata	0.78586	0	Agricultural Weed	Environmental Weed
Taraxacum officinale	0.78173	0	Agricultural Weed	Environmental Weed
Amaranthus spinosus	0.77112	0	Agricultural Weed	Environmental Weed
Crotalaria pallida	0.76032	0	Agricultural Weed
Mirabilis jalapa	0.7579	0	Agricultural Weed	Environmental Weed
Eragrostis pilosa	0.75574	0	Agricultural Weed	Environmental Weed
Macfadyena unguis-cati	0.7421	0	Agricultural Weed	Environmental Weed
Lolium perenne	0.73883	0	Agricultural Weed	Environmental Weed
Helianthus annuus	0.7388	0	Agricultural Weed	Environmental Weed
Passiflora edulis	0.73699	0	Agricultural Weed	Environmental Weed
Psidium guajava	0.73188	0	Agricultural Weed	Environmental Weed
Eriobotrya japonica	0.73187	0	Agricultural Weed	Environmental Weed
Jacaranda mimosifolia	0.73187	0	Agricultural Weed	Environmental Weed
Ligustrum sinense	0.73187	0	Agricultural Weed	Environmental Weed
Setaria italica	0.72864	0	Agricultural Weed	Environmental Weed
Melia azedarach	0.72724	0	Agricultural Weed	Environmental Weed
Rottboellia cochinchinensis	0.72299	0	Agricultural Weed	Environmental Weed
Daucus carota	0.71592	0	Agricultural Weed	Environmental Weed
Wedelia trilobata	0.71189	0	Agricultural Weed	Environmental Weed
Ceratophyllum demersum	0.71074	0	Agricultural Weed	Environmental Weed
Oxalis latifolia	0.71029	0	Agricultural Weed	Environmental Weed
Pennisetum glaucum	0.7072	0	Agricultural Weed
Panicum repens	0.70605	0	Agricultural Weed	Environmental Weed
Cannabis sativa	0.70561	0	Agricultural Weed	Environmental Weed
Diplotaxis muralis	0.70558	0	Agricultural Weed	Environmental Weed
Achyranthes aspera	0.70528	0	Agricultural Weed	Environmental Weed
Canna indica	0.70477	0	Agricultural Weed	Environmental Weed
Physalis angulata	0.70062	0	Agricultural Weed	Environmental Weed
Chamaesyce prostrata	0.69963	0	Agricultural Weed	Environmental Weed
Hedychium coronarium	0.6992	0	Agricultural Weed	Environmental Weed
Ligustrum lucidum	0.6992	0	Agricultural Weed	Environmental Weed
Solanum sisymbriifolium	0.6992	0	Agricultural Weed	Environmental Weed
Imperata cylindrica	0.6959	0	Agricultural Weed	Environmental Weed
Medicago sativa	0.69551	0	Agricultural Weed	Environmental Weed
Tithonia diversifolia	0.69453	0	Agricultural Weed	Environmental Weed
Nerium oleander	0.69451	0	Agricultural Weed	Environmental Weed
Cajanus cajan	0.6941	0	Agricultural Weed	Environmental Weed
Bauhinia variegata	0.69409	0		Environmental Weed
Eugenia uniflora	0.69409	0	Agricultural Weed	Environmental Weed
Saccharum officinarum	0.69409	0	Agricultural Weed	Environmental Weed
Zebrina pendula	0.68898	0	Agricultural Weed	Environmental Weed
Lablab purpureus	0.68897	0	Agricultural Weed	Environmental Weed
Crotalaria lanceolata	0.68386	0	Agricultural Weed
Grevillea robusta	0.68386	0	Agricultural Weed	Environmental Weed
Senna pendula	0.68386	0	Agricultural Weed	Environmental Weed
Solanum seaforthianum	0.68386	0	Agricultural Weed	Environmental Weed
Yucca aloifolia	0.68386	0	Agricultural Weed	Environmental Weed
Rhynchelytrum repens	0.68236	0	Agricultural Weed	Environmental Weed
Solanum elaeagnifolium	0.67971	0	Agricultural Weed	Environmental Weed
Passiflora suberosa	0.67411	0	Agricultural Weed	Environmental Weed
Ammi majus	0.67257	0	Agricultural Weed	Environmental Weed
Lobularia maritima	0.67206	0	Agricultural Weed	Environmental Weed
Tagetes minuta	0.67176	0	Agricultural Weed	Environmental Weed
Amaranthus retroflexus	0.66793	0	Agricultural Weed	Environmental Weed
Agrostemma githago	0.6679	0	Agricultural Weed	Environmental Weed
Centaurea cyanus	0.66779	0	Agricultural Weed	Environmental Weed
Zea mays	0.66698	0	Agricultural Weed
Chamaesyce hirta	0.66697	0	Agricultural Weed	Environmental Weed
Cenchrus incertus	0.66653	0	Agricultural Weed	Environmental Weed
Cestrum parqui	0.66142	0	Agricultural Weed	Environmental Weed
Psidium cattleianum	0.66142	0	Agricultural Weed	Environmental Weed
Azolla pinnata	0.65717	0	Agricultural Weed	Environmental Weed
Aster subulatus	0.65688	0	Agricultural Weed	Environmental Weed
Cassia occidentalis	0.65679	0	Agricultural Weed	Environmental Weed
Secale cereale	0.65672	0	Agricultural Weed	Environmental Weed
Solanum pseudocapsicum	0.65633	0	Agricultural Weed	Environmental Weed
Hedychium gardnerianum	0.65631	0		Environmental Weed
Malvaviscus arboreus	0.6563	0	Agricultural Weed	Environmental Weed
Senecio madagascariensis	0.6563	0	Agricultural Weed	Environmental Weed
Panicum miliaceum	0.65302	0	Agricultural Weed	Environmental Weed
Centella asiatica	0.65209	0	Agricultural Weed	Environmental Weed
Aeschynomene indica	0.65208	0	Agricultural Weed	Environmental Weed
Capsicum frutescens	0.65163	0	Agricultural Weed	Environmental Weed
Salvia coccinea	0.65163	0	Agricultural Weed	Environmental Weed
Syzygium jambos	0.65119	0	Agricultural Weed	Environmental Weed
Heliotropium indicum	0.64747	0	Agricultural Weed	Environmental Weed
Youngia japonica	0.64701	0	Agricultural Weed	Environmental Weed
Ardisia crenata	0.64608	0	Agricultural Weed	Environmental Weed
Nymphaea capensis	0.64608	0		Environmental Weed
Eclipta prostrata	0.64543	0	Agricultural Weed	Environmental Weed
Avena sativa	0.64494	0	Agricultural Weed	Environmental Weed
Schinus molle	0.64144	0	Agricultural Weed	Environmental Weed
Morus alba	0.64139	0	Agricultural Weed	Environmental Weed
Ageratina riparia	0.63632	0	Agricultural Weed	Environmental Weed
Hordeum vulgare	0.63428	0	Agricultural Weed	Environmental Weed
Commelina diffusa	0.63006	0	Agricultural Weed	Environmental Weed
Brassica nigra	0.63001	0	Agricultural Weed	Environmental Weed
Phalaris canariensis	0.62919	0	Agricultural Weed	Environmental Weed
Azolla filiculoides	0.62917	0	Agricultural Weed	Environmental Weed
Phragmites australis	0.62543	0	Agricultural Weed	Environmental Weed
Phleum pratense	0.62451	0	Agricultural Weed	Environmental Weed
Cosmos bipinnatus	0.62408	0	Agricultural Weed	Environmental Weed
Sesbania punicea	0.62363	0	Agricultural Weed	Environmental Weed
Araujia sericifera	0.61859	0	Agricultural Weed	Environmental Weed
Caesalpinia decapetala	0.61852	0	Agricultural Weed	Environmental Weed
Passiflora subpeltata	0.61852	0	Agricultural Weed	Environmental Weed
Sagittaria graminea	0.61852	0	Agricultural Weed	Environmental Weed
Cyperus distans	0.6143	0	Agricultural Weed	Environmental Weed
Opuntia ficus-indica	0.61382	0	Agricultural Weed	Environmental Weed
Pueraria lobata	0.61346	0	Agricultural Weed	Environmental Weed
Acanthospermum australe	0.61343	0	Agricultural Weed
Triumfetta rhomboidea	0.61343	0	Agricultural Weed	Environmental Weed
Pinus patula	0.6134	0	Agricultural Weed	Environmental Weed
Pontederia cordata	0.6134	0	Agricultural Weed	Environmental Weed
Syzygium cumini	0.6134	0		Environmental Weed
Poa pratensis	0.61006	0	Agricultural Weed	Environmental Weed
Gomphrena celosioides	0.60967	0	Agricultural Weed	Environmental Weed
Cyperus papyrus	0.60871	0	Agricultural Weed
Glycine max	0.60832	0		Environmental Weed
Ipomoea alba	0.6083	0	Agricultural Weed	Environmental Weed
Plumbago auriculata	0.6083	0	Agricultural Weed	Environmental Weed
Carica papaya	0.60829	0	Agricultural Weed	Environmental Weed
Euryops chrysanthemoides	0.60829	0	Agricultural Weed
Opuntia aurantiaca	0.60829	0	Agricultural Weed	Environmental Weed
Verbena brasiliensis	0.6032	0	Agricultural Weed	Environmental Weed
Petunia x hybrida	0.60318	0	Agricultural Weed
Scutellaria racemosa	0.60318	0	Agricultural Weed
Senna didymobotrya	0.60318	0		Environmental Weed
Ulmus parvifolia	0.60318	0	Agricultural Weed	Environmental Weed
Lolium multiflorum	0.60256	0	Agricultural Weed	Environmental Weed
Veronica persica	0.60256	0	Agricultural Weed	Environmental Weed
Achillea millefolium	0.59744	0	Agricultural Weed	Environmental Weed
Urtica dioica	0.5974	0	Agricultural Weed	Environmental Weed
Picris echioides	0.59733	0	Agricultural Weed	Environmental Weed
Chenopodium pumilio	0.59652	0	Agricultural Weed	Environmental Weed
Cotoneaster pannosus	0.59607	0		Environmental Weed
Physalis viscosa	0.59607	0	Agricultural Weed	Environmental Weed
Caesalpinia gilliesii	0.59343	0		Environmental Weed
Momordica balsamina	0.59342	0
Kochia scoparia	0.59226	0	Agricultural Weed	Environmental Weed
Anthemis cotula	0.59225	0	Agricultural Weed	Environmental Weed
Amaranthus deflexus	0.59192	0	Agricultural Weed	Environmental Weed
Geranium molle	0.5918	0	Agricultural Weed	Environmental Weed
Triticum aestivum	0.59141	0	Agricultural Weed	Environmental Weed
Atriplex semibaccata	0.59096	0	Agricultural Weed	Environmental Weed
Passiflora mollissima	0.59096	0	Agricultural Weed	Environmental Weed
Opuntia imbricata	0.58831	0	Agricultural Weed	Environmental Weed
Lemna minor	0.58716	0	Agricultural Weed	Environmental Weed
Phalaris arundinacea	0.58714	0	Agricultural Weed	Environmental Weed
Dipsacus fullonum	0.58711	0	Agricultural Weed	Environmental Weed
Amaranthus lividus	0.58681	0	Agricultural Weed
Centaurea calcitrapa	0.58674	0	Agricultural Weed	Environmental Weed
Anethum graveolens	0.5867	0	Agricultural Weed	Environmental Weed
Spartium junceum	0.58669	0	Agricultural Weed	Environmental Weed
Duchesnea indica	0.5863	0	Agricultural Weed	Environmental Weed
Eschscholzia californica	0.58627	0	Agricultural Weed	Environmental Weed
Solanum rostratum	0.58627	0	Agricultural Weed	Environmental Weed
Cortaderia jubata	0.58585	0	Agricultural Weed	Environmental Weed
Ibicella lutea	0.58585	0	Agricultural Weed	Environmental Weed
Pteris vittata	0.58585	0		Environmental Weed
Pyracantha angustifolia	0.58585	0	Agricultural Weed	Environmental Weed
Rivina humilis	0.58585	0	Agricultural Weed	Environmental Weed
Salvinia auriculata	0.58585	0	Agricultural Weed	Environmental Weed
Tithonia rotundifolia	0.58585	0	Agricultural Weed	Environmental Weed
Polypogon viridis	0.58157	0	Agricultural Weed	Environmental Weed
Coix lacryma-jobi	0.5812	0	Agricultural Weed	Environmental Weed
Abrus precatorius	0.58115	0	Agricultural Weed	Environmental Weed
Lepidium draba	0.58115	0	Agricultural Weed	Environmental Weed
Coreopsis lanceolata	0.58077	0	Agricultural Weed	Environmental Weed
Eruca sativa	0.58077	0	Agricultural Weed
Solanum mauritianum	0.58073	0	Agricultural Weed	Environmental Weed
Linaria vulgaris	0.57692	0	Agricultural Weed	Environmental Weed
Pastinaca sativa	0.57688	0	Agricultural Weed	Environmental Weed
Cuscuta suaveolens	0.57646	0	Agricultural Weed	Environmental Weed
Solanum tuberosum	0.57604	0	Agricultural Weed	Environmental Weed
Dichondra repens	0.57566	0	Agricultural Weed
Bauhinia purpurea	0.57562	0		Environmental Weed
Dichrostachys cinerea	0.57562	0	Agricultural Weed	Environmental Weed
Ajuga reptans	0.57186	0	Agricultural Weed	Environmental Weed
Lathyrus sativus	0.57178	0	Agricultural Weed
Holcus mollis	0.57135	0	Agricultural Weed	Environmental Weed
Ciclospermum leptophyllum	0.57105	0	Agricultural Weed	Environmental Weed
Lithospermum arvense	0.57103	0	Agricultural Weed
Gleditsia triacanthos	0.57051	0	Agricultural Weed	Environmental Weed
Quercus robur	0.57051	0	Agricultural Weed	Environmental Weed
Cyperus compressus	0.56636	0	Agricultural Weed	Environmental Weed
Panicum coloratum	0.56539	0	Agricultural Weed	Environmental Weed
Rumex acetosella	0.5647	0	Agricultural Weed	Environmental Weed
Persicaria lapathifolia	0.55967	0	Agricultural Weed	Environmental Weed
Pityrogramma calomelanos	0.55565	0	Agricultural Weed	Environmental Weed
Polygonum persicaria	0.55454	0	Agricultural Weed	Environmental Weed
Festuca arundinacea	0.55447	0	Agricultural Weed	Environmental Weed
Tragopogon porrifolius	0.55443	0	Agricultural Weed	Environmental Weed
Erodium moschatum	0.5536	0	Agricultural Weed	Environmental Weed
Pennisetum villosum	0.55318	0	Agricultural Weed	Environmental Weed
Phytolacca americana	0.54936	0	Agricultural Weed	Environmental Weed
Vicia villosa	0.54936	0	Agricultural Weed	Environmental Weed
Saponaria officinalis	0.54935	0	Agricultural Weed	Environmental Weed
Scleranthus annuus	0.54932	0	Agricultural Weed	Environmental Weed
Silene vulgaris	0.5443	0	Agricultural Weed	Environmental Weed
Malva sylvestris	0.54429	0	Agricultural Weed	Environmental Weed
Lythrum salicaria	0.54425	0	Agricultural Weed	Environmental Weed
Arrhenatherum elatius	0.54423	0	Agricultural Weed	Environmental Weed
Allium vineale	0.54421	0	Agricultural Weed	Environmental Weed
Papaver rhoeas	0.54389	0	Agricultural Weed	Environmental Weed
Alisma plantago-aquatica	0.54383	0	Agricultural Weed	Environmental Weed
Cnicus benedictus	0.54379	0	Agricultural Weed
Veronica anagallis-aquatica	0.54348	0	Agricultural Weed	Environmental Weed
Echinochloa crus-pavonis	0.54341	0	Agricultural Weed	Environmental Weed
Chrysanthemum leucanthemum	0.54339	0	Agricultural Weed	Environmental Weed
Ludwigia palustris	0.54339	0	Agricultural Weed	Environmental Weed
Vinca minor	0.54337	0	Agricultural Weed	Environmental Weed
Acacia paradoxa	0.54295	0		Environmental Weed
Cotoneaster franchetii	0.54295	0	Agricultural Weed	Environmental Weed
Atriplex patula	0.53916	0	Agricultural Weed	Environmental Weed
Chrysanthemum coronarium	0.53877	0	Agricultural Weed	Environmental Weed
Torilis arvensis	0.53867	0	Agricultural Weed	Environmental Weed
Tragopogon dubius	0.53867	0	Agricultural Weed	Environmental Weed
Glycyrrhiza glabra	0.53831	0	Agricultural Weed	Environmental Weed
Ipomoea obscura	0.53829	0	Agricultural Weed	Environmental Weed
Barbarea verna	0.53825	0	Agricultural Weed	Environmental Weed
Hydrocotyle bonariensis	0.53825	0	Agricultural Weed	Environmental Weed
Phalaris aquatica	0.53825	0	Agricultural Weed	Environmental Weed
Oenothera laciniata	0.53786	0	Agricultural Weed	Environmental Weed
Aristolochia elegans	0.53783	0	Agricultural Weed	Environmental Weed
Eremocarpus setigerus	0.53783	0	Agricultural Weed	Environmental Weed
Montanoa hibiscifolia	0.53783	0	Agricultural Weed	Environmental Weed
Thevetia peruviana	0.53783	0		Environmental Weed
Echium vulgare	0.53405	0	Agricultural Weed	Environmental Weed
Prunus serotina	0.53356	0	Agricultural Weed	Environmental Weed
Digitaria longiflora	0.53318	0	Agricultural Weed
Kalanchoe daigremontiana	0.53273	0		Environmental Weed
Abelmoschus esculentus	0.53272	0	Agricultural Weed
Albizia procera	0.53272	0	Agricultural Weed	Environmental Weed
Cyperus prolifer	0.53272	0		Environmental Weed
Eragrostis ciliaris	0.53272	0	Agricultural Weed
Eucalyptus grandis	0.53272	0	Agricultural Weed
Hibiscus cannabinus	0.53272	0	Agricultural Weed
Ligustrum japonicum	0.53272	0		Environmental Weed
Passiflora caerulea	0.53272	0	Agricultural Weed	Environmental Weed
Pereskia grandifolia	0.53272	0	Agricultural Weed
Phymatosorus scolopendria	0.53272	0		Environmental Weed
Prunus armeniaca	0.53272	0		Environmental Weed
Psidium littorale	0.53272	0		Environmental Weed
Rubus niveus	0.53272	0	Agricultural Weed	Environmental Weed
Anthemis arvensis	0.52897	0	Agricultural Weed	Environmental Weed
Reseda lutea	0.52852	0	Agricultural Weed	Environmental Weed
Galium spurium	0.52847	0	Agricultural Weed
Ligustrum vulgare	0.52803	0	Agricultural Weed	Environmental Weed
Populus x canescens	0.52803	0	Agricultural Weed	Environmental Weed
Prunus persica	0.52803	0	Agricultural Weed	Environmental Weed
Ruta graveolens	0.52803	0	Agricultural Weed	Environmental Weed
Facelis retusa	0.52761	0	Agricultural Weed
Ligustrum ovalifolium	0.52761	0		Environmental Weed
Maclura pomifera	0.52761	0	Agricultural Weed	Environmental Weed
Morus nigra	0.52761	0	Agricultural Weed
Opuntia humifusa	0.52761	0
Pinus elliottii	0.52761	0	Agricultural Weed	Environmental Weed
Pinus pinea	0.52761	0	Agricultural Weed	Environmental Weed
Pinus taeda	0.52761	0	Agricultural Weed	Environmental Weed
Populus deltoides	0.52761	0	Agricultural Weed	Environmental Weed
Prosopis velutina	0.52761	0	Agricultural Weed	Environmental Weed
Sporobolus africanus	0.52297	0	Agricultural Weed	Environmental Weed
Apium leptophyllum	0.52054	0	Agricultural Weed
Polygonum capitatum	0.52053	0	Agricultural Weed	Environmental Weed
Dichanthium annulatum	0.51832	0	Agricultural Weed	Environmental Weed
Oenothera stricta	0.51277	0	Agricultural Weed	Environmental Weed
Pteridium aquilinum	0.51208	0	Agricultural Weed	Environmental Weed
Boerhavia diffusa	0.51072	0	Agricultural Weed
Kyllinga brevifolia	0.5103	0	Agricultural Weed	Environmental Weed
Schkuhria pinnata	0.51028	0	Agricultural Weed	Environmental Weed
Artemisia vulgaris	0.50694	0	Agricultural Weed	Environmental Weed
Leersia hexandra	0.50606	0	Agricultural Weed	Environmental Weed
Agropyron repens	0.50561	0	Agricultural Weed	Environmental Weed
Cynodon nlemfuensis	0.50558	0	Agricultural Weed
Amaranthus muricatus	0.50523	0	Agricultural Weed	Environmental Weed
Eleusine tristachya	0.50516	0	Agricultural Weed	Environmental Weed
Coreopsis tinctoria	0.50051	0	Agricultural Weed
Zinnia peruviana	0.50008	0	Agricultural Weed	Environmental Weed
Duranta repens	0.50007	0	Agricultural Weed	Environmental Weed
Caesalpinia bonduc	0.50005	0	Agricultural Weed	Environmental Weed
Glycine wightii	0.50005	0	Agricultural Weed	Environmental Weed
Guilleminea densa	0.50005	0
Phalaris angusta	0.50005	0	Agricultural Weed
Wedelia glauca	0.50005	0	Agricultural Weed	Environmental Weed
Vaccaria pyramidata	0.49625	0	Agricultural Weed
Onobrychis viciifolia	0.49578	0	Agricultural Weed
Gnaphalium pensylvanicum	0.49497	0	Agricultural Weed
Evolvulus alsinoides	0.49496	0
Hemarthria altissima	0.49496	0	Agricultural Weed
Aleurites fordii	0.49494	0	Agricultural Weed	Environmental Weed
Callisia repens	0.49494	0	Agricultural Weed	Environmental Weed
Chenopodium carinatum	0.49494	0	Agricultural Weed
Cyperus articulatus	0.49494	0	Agricultural Weed	Environmental Weed
Lilium formosanum	0.49494	0	Agricultural Weed	Environmental Weed
Pinus halepensis	0.49494	0	Agricultural Weed	Environmental Weed
Plantago myosuros	0.49494	0	Agricultural Weed
Richardia humistrata	0.49494	0	Agricultural Weed
Rubus phoenicolasius	0.49494	0	Agricultural Weed	Environmental Weed
Spirodela punctata	0.49494	0	Agricultural Weed	Environmental Weed
Teramnus labialis	0.49494	0	Agricultural Weed	Environmental Weed
Leonurus cardiaca	0.49108	0	Agricultural Weed	Environmental Weed
Amsinckia menziesii	0.49024	0	Agricultural Weed
Carissa macrocarpa	0.48982	0	Agricultural Weed	Environmental Weed
Ceratotheca triloba	0.48982	0	Agricultural Weed
Digitaria milanjiana	0.48982	0	Agricultural Weed
Harrisia martinii	0.48982	0	Agricultural Weed	Environmental Weed
Kalanchoe tubiflora	0.48982	0		Environmental Weed
Macrothelypteris torresiana	0.48982	0	Agricultural Weed	Environmental Weed
Nymphaea lotus	0.48982	0	Agricultural Weed	Environmental Weed
Opuntia monacantha	0.48982	0		Environmental Weed
Polycarpaea corymbosa	0.48982	0
Polygonum convolvulus	0.48836	0	Agricultural Weed	Environmental Weed
Eragrostis tenella	0.48609	0	Agricultural Weed
Hordeum murinum	0.48365	0	Agricultural Weed	Environmental Weed
Cenchrus brownii	0.48009	0	Agricultural Weed	Environmental Weed
Amsinckia calycina	0.48007	0	Agricultural Weed	Environmental Weed
Gmelina arborea	0.48007	0	Agricultural Weed	Environmental Weed
Sporobolus natalensis	0.48007	0	Agricultural Weed	Environmental Weed
Sporobolus pyramidalis	0.48007	0	Agricultural Weed	Environmental Weed
Euphorbia chamaesyce	0.4754	0	Agricultural Weed
Anacardium occidentale	0.47495	0	Agricultural Weed	Environmental Weed
Chloris truncata	0.47495	0	Agricultural Weed
Lolium loliaceum	0.47495	0	Agricultural Weed	Environmental Weed
Rottboellia exaltata	0.47338	0	Agricultural Weed
Nothoscordum inodorum	0.47292	0	Agricultural Weed
Potamogeton pectinatus	0.46866	0	Agricultural Weed	Environmental Weed
Centaurea repens	0.4678	0	Agricultural Weed	Environmental Weed
Flaveria bidentis	0.46738	0	Agricultural Weed	Environmental Weed
Hedychium flavescens	0.46738	0		Environmental Weed
Oenothera tetraptera	0.46738	0	Agricultural Weed
Tamarix chinensis	0.46738	0		Environmental Weed
Bromus commutatus	0.46352	0	Agricultural Weed	Environmental Weed
Trema orientalis	0.46268	0	Agricultural Weed	Environmental Weed
Oenothera rosea	0.46239	0	Agricultural Weed	Environmental Weed
Waltheria indica	0.46227	0	Agricultural Weed
Acacia mearnsii	0.46226	0	Agricultural Weed	Environmental Weed
Albizia lophantha	0.46226	0	Agricultural Weed	Environmental Weed
Psidium guineense	0.46226	0	Agricultural Weed	Environmental Weed
Lantana montevidensis	0.45901	0		Environmental Weed
Oxalis debilis	0.45901	0	Agricultural Weed	Environmental Weed
Equisetum ramosissimum	0.45811	0	Agricultural Weed
Lithospermum officinale	0.45799	0	Agricultural Weed
Lavatera arborea	0.45757	0	Agricultural Weed	Environmental Weed
Thymus vulgaris	0.45757	0	Agricultural Weed	Environmental Weed
Lespedeza cuneata	0.45719	0	Agricultural Weed	Environmental Weed
Solanum aculeatissimum	0.45719	0	Agricultural Weed
Conyza albida	0.45716	0	Agricultural Weed	Environmental Weed
Adiantum raddianum	0.45715	0	Agricultural Weed	Environmental Weed
Alpinia zerumbet	0.45715	0	Agricultural Weed	Environmental Weed
Aponogeton distachyos	0.45715	0	Agricultural Weed	Environmental Weed
Argemone subfusiformis	0.45715	0	Agricultural Weed	Environmental Weed
Babiana stricta	0.45715	0		Environmental Weed
Brachiaria brizantha	0.45715	0	Agricultural Weed	Environmental Weed
Brachiaria humidicola	0.45715	0		Environmental Weed
Cestrum aurantiacum	0.45715	0	Agricultural Weed	Environmental Weed
Cestrum elegans	0.45715	0		Environmental Weed
Cotoneaster glaucophyllus	0.45715	0		Environmental Weed
Gnaphalium spicatum	0.45715	0	Agricultural Weed
Grevillea banksii	0.45715	0	Agricultural Weed	Environmental Weed
Kyllinga odorata	0.45715	0	Agricultural Weed	Environmental Weed
Melianthus major	0.45715	0	Agricultural Weed	Environmental Weed
Nymphaea caerulea	0.45715	0		Environmental Weed
Papaver aculeatum	0.45715	0	Agricultural Weed	Environmental Weed
Rhus succedanea	0.45715	0	Agricultural Weed	Environmental Weed
Toona ciliata	0.45715	0		Environmental Weed
Lavatera cretica	0.45293	0	Agricultural Weed	Environmental Weed
Desmanthus virgatus	0.45254	0	Agricultural Weed	Environmental Weed
Catapodium rigidum	0.45251	0	Agricultural Weed	Environmental Weed
Juniperus virginiana	0.45246	0	Agricultural Weed	Environmental Weed
Lobelia erinus	0.45246	0	Agricultural Weed	Environmental Weed
Lupinus luteus	0.45246	0	Agricultural Weed	Environmental Weed
Pyracantha coccinea	0.45246	0	Agricultural Weed	Environmental Weed
Galenia secunda	0.45211	0	Agricultural Weed	Environmental Weed
Acacia cyclops	0.45204	0	Agricultural Weed	Environmental Weed
Acacia erioloba	0.45204	0	Agricultural Weed
Acacia karroo	0.45204	0	Agricultural Weed
Agrostis avenacea	0.45204	0	Agricultural Weed
Arctotis venusta	0.45204	0	Agricultural Weed	Environmental Weed
Bromus molliformis	0.45204	0	Agricultural Weed
Chlorophytum comosum	0.45204	0	Agricultural Weed	Environmental Weed
Cineraria lyrata	0.45204	0	Agricultural Weed
Cleome monophylla	0.45204	0	Agricultural Weed	Environmental Weed
Commelina africana	0.45204	0	Agricultural Weed
Conyza chilensis	0.45204	0	Agricultural Weed
Crassula ericoides	0.45204	0
Crotalaria agatiflora	0.45204	0		Environmental Weed
Cupressus lusitanica	0.45204	0		Environmental Weed
Cynodon incompletus	0.45204	0	Agricultural Weed
Dactyloctenium australe	0.45204	0		Environmental Weed
Digitaria didactyla	0.45204	0	Agricultural Weed	Environmental Weed
Echium candicans	0.45204	0	Agricultural Weed
Eragrostis superba	0.45204	0	Agricultural Weed
Eragrostis tef	0.45204	0	Agricultural Weed
Eucalyptus camaldulensis	0.45204	0	Agricultural Weed	Environmental Weed
Hakea drupacea	0.45204	0		Environmental Weed
Ipomoea congesta	0.45204	0	Agricultural Weed
Isolepis cernua	0.45204	0	Agricultural Weed
Isolepis sepulcralis	0.45204	0	Agricultural Weed	Environmental Weed
Juncus oxycarpus	0.45204	0		Environmental Weed
Mantisalca salmantica	0.45204	0	Agricultural Weed	Environmental Weed
Melianthus comosus	0.45204	0	Agricultural Weed	Environmental Weed
Metrosideros excelsa	0.45204	0		Environmental Weed
Moraea spathulata	0.45204	0	Agricultural Weed
Nephrolepis exaltata	0.45204	0	Agricultural Weed
Osteospermum clandestinum	0.45204	0		Environmental Weed
Paronychia brasiliana	0.45204	0	Agricultural Weed	Environmental Weed
Phytolacca dioica	0.45204	0	Agricultural Weed	Environmental Weed
Pyracantha crenulata	0.45204	0		Environmental Weed
Senecio pterophorus	0.45204	0	Agricultural Weed	Environmental Weed
Solanum hispidum	0.45204	0	Agricultural Weed	Environmental Weed
Spiraea cantoniensis	0.45204	0	Agricultural Weed	Environmental Weed
Trichodesma zeylanicum	0.45204	0	Agricultural Weed
Impatiens walleriana	0.44162	0		Environmental Weed
Heteropogon contortus	0.44027	0	Agricultural Weed	Environmental Weed
Sesamum indicum	0.43717	0	Agricultural Weed	Environmental Weed
Polygonum amphibium	0.43599	0	Agricultural Weed	Environmental Weed
Sporobolus indicus	0.43149	0	Agricultural Weed	Environmental Weed
Asystasia gangetica	0.43142	0	Agricultural Weed	Environmental Weed
Potamogeton crispus	0.43089	0	Agricultural Weed	Environmental Weed
Digitaria ternata	0.43004	0	Agricultural Weed
Eupatorium adenophorum	0.43004	0	Agricultural Weed	Environmental Weed
Bromus willdenowii	0.43001	0	Agricultural Weed
Antirrhinum orontium	0.42959	0	Agricultural Weed
Sorghum verticilliflorum	0.42959	0	Agricultural Weed
Phyllanthus tenellus	0.42586	0	Agricultural Weed	Environmental Weed
Amaranthus blitoides	0.42584	0	Agricultural Weed
Viola tricolor	0.42576	0	Agricultural Weed
Fimbristylis dichotoma	0.4254	0	Agricultural Weed	Environmental Weed
Eupatorium odoratum	0.42536	0	Agricultural Weed	Environmental Weed
Deschampsia cespitosa	0.42532	0	Agricultural Weed
Vicia benghalensis	0.42497	0	Agricultural Weed	Environmental Weed
Polygonum cuspidatum	0.42494	0	Agricultural Weed	Environmental Weed
Brassica kaber	0.42492	0	Agricultural Weed	Environmental Weed
Lantana trifolia	0.42492	0	Agricultural Weed	Environmental Weed
Digitaria abyssinica	0.42449	0	Agricultural Weed
Anredera baselloides	0.42448	0	Agricultural Weed
Atriplex lindleyi	0.42448	0
Cytisus monspessulanus	0.42448	0	Agricultural Weed
Digitaria velutina	0.42448	0	Agricultural Weed
Elymus triticoides	0.42448	0	Agricultural Weed
Lemna aequinoctialis	0.42448	0	Agricultural Weed	Environmental Weed
Malephora crocea	0.42448	0
Montanoa bipinnatifida	0.42448	0	Agricultural Weed	Environmental Weed
Oryzopsis miliacea	0.42448	0	Agricultural Weed
Ruppia cirrhosa	0.42448	0
Calamagrostis epigejos	0.42066	0	Agricultural Weed	Environmental Weed
Carum carvi	0.42065	0	Agricultural Weed	Environmental Weed
Cassytha filiformis	0.41982	0	Agricultural Weed
Reynoutria sachalinensis	0.41981	0	Agricultural Weed	Environmental Weed
Ocimum americanum	0.4198	0	Agricultural Weed
Raphanus sativus	0.41963	0	Agricultural Weed	Environmental Weed
Cedrela odorata	0.41937	0	Agricultural Weed	Environmental Weed
Panicum schinzii	0.41937	0	Agricultural Weed
Rubus flagellaris	0.41937	0		Environmental Weed
Rumex sagittatus	0.41937	0	Agricultural Weed	Environmental Weed
Crotalaria incana	0.41612	0	Agricultural Weed
Acorus calamus	0.41555	0	Agricultural Weed	Environmental Weed
Malva pusilla	0.41554	0	Agricultural Weed
Oenothera biennis	0.41554	0	Agricultural Weed	Environmental Weed
Anthriscus sylvestris	0.41551	0	Agricultural Weed	Environmental Weed
Tragopogon pratensis	0.41551	0	Agricultural Weed	Environmental Weed
Veronica agrestis	0.41551	0	Agricultural Weed
Chrysanthemum segetum	0.41518	0	Agricultural Weed
Anchusa azurea	0.41516	0	Agricultural Weed	Environmental Weed
Erigeron canadensis	0.41471	0	Agricultural Weed
Dracocephalum moldavica	0.4147	0	Agricultural Weed
Eupatorium rugosum	0.41468	0	Agricultural Weed	Environmental Weed
Salvia sclarea	0.41468	0	Agricultural Weed	Environmental Weed
Elodea densa	0.41467	0	Agricultural Weed
Fraxinus pennsylvanica	0.41467	0	Agricultural Weed	Environmental Weed
Rosa eglanteria	0.41467	0	Agricultural Weed	Environmental Weed
Saponaria vaccaria	0.41467	0	Agricultural Weed
Solanum villosum	0.41467	0	Agricultural Weed
Withania somnifera	0.41427	0	Agricultural Weed
Alhagi camelorum	0.41425	0	Agricultural Weed	Environmental Weed
Bauhinia galpinii	0.41425	0	Agricultural Weed
Bothriochloa insculpta	0.41425	0	Agricultural Weed	Environmental Weed
Brachiaria advena	0.41425	0
Brayulinea densa	0.41425	0	Agricultural Weed
Bryophyllum proliferum	0.41425	0	Agricultural Weed
Cassia bicapsularis	0.41425	0	Agricultural Weed	Environmental Weed
Cassia corymbosa	0.41425	0	Agricultural Weed	Environmental Weed
Cassia floribunda	0.41425	0	Agricultural Weed	Environmental Weed
Cassia tomentosa	0.41425	0	Agricultural Weed	Environmental Weed
Cereus hildmannianus	0.41425	0
Citrus x limonia	0.41425	0	Agricultural Weed	Environmental Weed
Crotalaria distans	0.41425	0	Agricultural Weed
Crotalaria laburnifolia	0.41425	0	Agricultural Weed
Dimorphotheca sinuata	0.41425	0	Agricultural Weed
Echinochloa pyramidalis	0.41425	0	Agricultural Weed	Environmental Weed
Eragrostis lehmanniana	0.41425	0	Agricultural Weed	Environmental Weed
Eriocephalus africanus	0.41425	0	Agricultural Weed
Euryops multifidus	0.41425	0	Agricultural Weed	Environmental Weed
Fraxinus americana	0.41425	0	Agricultural Weed
Gynandropsis gynandra	0.41425	0	Agricultural Weed
Homeria flaccida	0.41425	0	Agricultural Weed	Environmental Weed
Homeria miniata	0.41425	0	Agricultural Weed	Environmental Weed
Ischaemum afrum	0.41425	0	Agricultural Weed
Macrotyloma axillare	0.41425	0		Environmental Weed
Moringa pterygosperma	0.41425	0		Environmental Weed
Nemesia strumosa	0.41425	0	Agricultural Weed
Opuntia fulgida	0.41425	0
Opuntia megacantha	0.41425	0
Pentzia incana	0.41425	0	Agricultural Weed
Rhus lancea	0.41425	0	Agricultural Weed	Environmental Weed
Rhus toxicodendron	0.41425	0	Agricultural Weed
Selago corymbosa	0.41425	0	Agricultural Weed
Sporobolus fimbriatus	0.41425	0
Tipuana tipu	0.41425	0		Environmental Weed
Triplaris americana	0.41425	0		Environmental Weed
Triumfetta pilosa	0.41425	0		Environmental Weed
Ursinia chrysanthemoides	0.41425	0	Agricultural Weed
Medicago lupulina	0.4099	0	Agricultural Weed	Environmental Weed
Mollugo verticillata	0.40898	0	Agricultural Weed	Environmental Weed
Osteospermum muricatum	0.4045	0
Setaria incrassata	0.39938	0	Agricultural Weed
Nicandra physaloides	0.39738	0	Agricultural Weed
Centratherum punctatum	0.38808	0		Environmental Weed
Pyrostegia venusta	0.38808	0	Agricultural Weed	Environmental Weed
Nymphoides indica	0.38758	0	Agricultural Weed	Environmental Weed
Chloris pycnothrix	0.38718	0	Agricultural Weed
Sesbania bispinosa	0.38713	0	Agricultural Weed	Environmental Weed
Aster squamatus	0.38711	0	Agricultural Weed	Environmental Weed
Erigeron bonariensis	0.38671	0	Agricultural Weed
Avena byzantina	0.3867	0	Agricultural Weed
Asclepias physocarpa	0.38669	0	Agricultural Weed	Environmental Weed
Cynodon plectostachyus	0.38669	0	Agricultural Weed
Nicotiana longiflora	0.38669	0	Agricultural Weed
Stipa neesiana	0.38669	0	Agricultural Weed	Environmental Weed
Emilia sonchifolia	0.38435	0	Agricultural Weed
Solanum torvum	0.38433	0	Agricultural Weed	Environmental Weed
Crotalaria retusa	0.38344	0	Agricultural Weed	Environmental Weed
Persea americana	0.38296	0	Agricultural Weed	Environmental Weed
Tragus racemosus	0.38245	0	Agricultural Weed
Echinochloa stagnina	0.38242	0	Agricultural Weed	Environmental Weed
Lemna gibba	0.38242	0	Agricultural Weed	Environmental Weed
Trifolium pratense	0.38192	0	Agricultural Weed	Environmental Weed
Eragrostis virescens	0.38166	0	Agricultural Weed
Pycreus polystachyos	0.38161	0	Agricultural Weed	Environmental Weed
Vigna vexillata	0.38161	0	Agricultural Weed
Conyza aegyptiaca	0.38158	0	Agricultural Weed
Cynodon hirsutus	0.38158	0	Agricultural Weed
Eucalyptus paniculata	0.38158	0
Homeria collina	0.38158	0	Agricultural Weed	Environmental Weed
Leucas martinicensis	0.38158	0	Agricultural Weed
Oxalis polyphylla	0.38158	0		Environmental Weed
Setaria megaphylla	0.38158	0	Agricultural Weed
Sphaeralcea bonariensis	0.38158	0	Agricultural Weed
Vigna luteola	0.38158	0	Agricultural Weed
Ipomoea triloba	0.3793	0	Agricultural Weed	Environmental Weed
Synedrella nodiflora	0.37925	0	Agricultural Weed	Environmental Weed
Peperomia pellucida	0.3788	0	Agricultural Weed	Environmental Weed
Digitaria violascens	0.37878	0	Agricultural Weed	Environmental Weed
Dioscorea alata	0.37834	0		Environmental Weed
Cyperus involucratus	0.37832	0		Environmental Weed
Bilderdykia convolvulus	0.37773	0	Agricultural Weed
Oenothera grandiflora	0.37691	0	Agricultural Weed
Plantago psyllium	0.37689	0	Agricultural Weed
Rumex angiocarpus	0.37689	0	Agricultural Weed
Rumex pulcher	0.37676	0	Agricultural Weed	Environmental Weed
Aloe ferox	0.37647	0	Agricultural Weed	Environmental Weed
Bambusa balcooa	0.37647	0	Agricultural Weed	Environmental Weed
Bothriochloa bladhii	0.37647	0	Agricultural Weed	Environmental Weed
Dalbergia melanoxylon	0.37647	0	Agricultural Weed
Hedychium coccineum	0.37647	0		Environmental Weed
Helianthus argophyllus	0.37647	0	Agricultural Weed
Pinus canariensis	0.37647	0
Senna bicapsularis	0.37647	0		Environmental Weed
Solanum hermannii	0.37647	0	Agricultural Weed
Ziziphus mucronata	0.37647	0		Environmental Weed
Alysicarpus vaginalis	0.3737	0	Agricultural Weed	Environmental Weed
Desmodium triflorum	0.37324	0	Agricultural Weed	Environmental Weed
Hymenachne amplexicaulis	0.37322	0	Agricultural Weed	Environmental Weed
Momordica charantia	0.3712	0	Agricultural Weed	Environmental Weed
Pilea microphylla	0.36608	0	Agricultural Weed	Environmental Weed
Setaria pumila	0.36187	0	Agricultural Weed	Environmental Weed
Lepidium virginicum	0.36183	0	Agricultural Weed	Environmental Weed
Urena lobata	0.361	0	Agricultural Weed	Environmental Weed
Thunbergia grandiflora	0.36094	0	Agricultural Weed	Environmental Weed
Bidens alba	0.36052	0	Agricultural Weed	Environmental Weed
Cestrum nocturnum	0.36052	0	Agricultural Weed	Environmental Weed
Portulaca grandiflora	0.36052	0	Agricultural Weed	Environmental Weed
Erechtites valerianifolius	0.35587	0		Environmental Weed
Pseudelephantopus spicatus	0.35587	0	Agricultural Weed	Environmental Weed
Cuphea carthagenensis	0.35583	0	Agricultural Weed	Environmental Weed
Asparagus setaceus	0.35541	0		Environmental Weed
Callisia fragrans	0.35541	0		Environmental Weed
Sansevieria trifasciata	0.35541	0		Environmental Weed
Syngonium podophyllum	0.35541	0	Agricultural Weed	Environmental Weed
Polygonum nepalense	0.35447	0	Agricultural Weed
Hyptis pectinata	0.35116	0	Agricultural Weed	Environmental Weed
Ipomoea batatas	0.35075	0	Agricultural Weed
Tradescantia fluminensis	0.35032	0	Agricultural Weed	Environmental Weed
Sesbania grandiflora	0.35031	0		Environmental Weed
Nicotiana tabacum	0.3503	0	Agricultural Weed	Environmental Weed
Allamanda cathartica	0.35029	0		Environmental Weed
Aloe vera	0.35029	0		Environmental Weed
Schefflera actinophylla	0.35029	0		Environmental Weed
Themeda triandra	0.34895	0	Agricultural Weed
Aristida adscensionis	0.34893	0	Agricultural Weed
Crambe hispanica	0.34891	0	Agricultural Weed
Dodonaea viscosa	0.34891	0		Environmental Weed
Salvia tiliifolia	0.34891	0	Agricultural Weed
Hemigraphis alternata	0.34518	0		Environmental Weed
Hibiscus rosa-sinensis	0.34518	0		Environmental Weed
Nephrolepis cordifolia	0.34518	0	Agricultural Weed	Environmental Weed
Phaseolus lunatus	0.34518	0		Environmental Weed
Tradescantia zebrina	0.34518	0		Environmental Weed
Paspalum paspalodes	0.34473	0	Agricultural Weed	Environmental Weed
Nephrolepis biserrata	0.34464	0	Agricultural Weed	Environmental Weed
Lipocarpha chinensis	0.34424	0	Agricultural Weed	Environmental Weed
Fimbristylis bisumbellata	0.34423	0	Agricultural Weed
Nymphaea nouchali	0.34423	0	Agricultural Weed
Euphorbia geniculata	0.34422	0	Agricultural Weed
Spirodela polyrrhiza	0.34422	0	Agricultural Weed	Environmental Weed
Cassia absus	0.3438	0	Agricultural Weed
Dorotheanthus bellidiformis	0.3438	0	Agricultural Weed
Euphorbia mauritanica	0.3438	0	Agricultural Weed
Hakea gibbosa	0.3438	0	Agricultural Weed	Environmental Weed
Halleria lucida	0.3438	0	Agricultural Weed
Helichrysum cymosum	0.3438	0
Homalanthus populifolius	0.3438	0	Agricultural Weed	Environmental Weed
Virgilia oroboides	0.3438	0	Agricultural Weed
Wigandia caracasana	0.3438	0	Agricultural Weed
Digitaria bicornis	0.34054	0	Agricultural Weed
Echinochloa polystachya	0.34054	0		Environmental Weed
Anthriscus cerefolium	0.33952	0	Agricultural Weed
Deschampsia flexuosa	0.33952	0	Agricultural Weed	Environmental Weed
Lathyrus nissolia	0.33952	0	Agricultural Weed
Rumex obtusifolius	0.33936	0	Agricultural Weed	Environmental Weed
Wolffia arrhiza	0.33914	0	Agricultural Weed	Environmental Weed
Cladium mariscus	0.3391	0	Agricultural Weed	Environmental Weed
Spartina maritima	0.3391	0		Environmental Weed
Urochloa brachyura	0.3391	0	Agricultural Weed
Stipa papposa	0.33875	0	Agricultural Weed
Koeleria phleoides	0.33874	0	Agricultural Weed
Solanum incanum	0.33874	0	Agricultural Weed
Cassia mimosoides	0.33872	0	Agricultural Weed
Potamogeton octandrus	0.33872	0	Agricultural Weed
Oenothera erythrosepala	0.33871	0	Agricultural Weed
Tragus berteronianus	0.33871	0	Agricultural Weed
Bulbostylis densa	0.33869	0	Agricultural Weed	Environmental Weed
Corchorus tridens	0.33869	0	Agricultural Weed
Cotula anthemoides	0.33869	0	Agricultural Weed
Digitaria debilis	0.33869	0	Agricultural Weed
Eucalyptus sideroxylon	0.33869	0
Gamochaeta subfalcata	0.33869	0
Mukia maderaspatana	0.33869	0	Agricultural Weed
Phyllanthus maderaspatensis	0.33869	0	Agricultural Weed
Portulaca quadrifida	0.33869	0	Agricultural Weed
Sophora japonica	0.33869	0
Acacia tortilis	0.33868	0
Aristida congesta	0.33868	0	Agricultural Weed
Brachiaria deflexa	0.33868	0	Agricultural Weed
Cassia italica	0.33868	0
Cassia sophera	0.33868	0	Agricultural Weed	Environmental Weed
Conyza floribunda	0.33868	0	Agricultural Weed
Crotalaria sphaerocarpa	0.33868	0	Agricultural Weed
Cucumis prophetarum	0.33868	0
Diplotaxis virgata	0.33868	0	Agricultural Weed
Erigeron floribundus	0.33868	0	Agricultural Weed
Gisekia africana	0.33868	0
Heliotropium ovalifolium	0.33868	0	Agricultural Weed
Hibiscus surattensis	0.33868	0	Agricultural Weed
Hibiscus vitifolius	0.33868	0
Hybanthus enneaspermus	0.33868	0	Agricultural Weed
Polygonum salicifolium	0.33868	0	Agricultural Weed
Sida alba	0.33868	0	Agricultural Weed
Solanum aculeastrum	0.33868	0	Agricultural Weed
Solanum anguivi	0.33868	0	Agricultural Weed
Solanum wrightii	0.33868	0	Agricultural Weed
Stipagrostis ciliata	0.33868	0	Agricultural Weed
Tricholaena monachne	0.33868	0	Agricultural Weed
Urochloa trichopus	0.33868	0	Agricultural Weed
Abutilon theophrasti	0.33681	0	Agricultural Weed	Environmental Weed
Indigofera tinctoria	0.33545	0	Agricultural Weed	Environmental Weed
Barleria lupulina	0.33543	0		Environmental Weed
Dalbergia sissoo	0.33543	0		Environmental Weed
Desmodium scorpiurus	0.33543	0	Agricultural Weed	Environmental Weed
Tribulus cistoides	0.33543	0	Agricultural Weed	Environmental Weed
Sisymbrium altissimum	0.33422	0	Agricultural Weed	Environmental Weed
Typha domingensis	0.33339	0	Agricultural Weed	Environmental Weed
Lindernia crustacea	0.33122	0	Agricultural Weed
Baccharis halimifolia	0.33074	0	Agricultural Weed	Environmental Weed
Cassia fistula	0.33031	0		Environmental Weed
Capsicum annuum	0.32785	0	Agricultural Weed	Environmental Weed
Sapium sebiferum	0.32785	0	Agricultural Weed	Environmental Weed
Sinapis arvensis	0.32412	0	Agricultural Weed	Environmental Weed
Setaria parviflora	0.32317	0	Agricultural Weed	Environmental Weed
Salpichroa origanifolia	0.32274	0	Agricultural Weed	Environmental Weed
Fagopyrum esculentum	0.31889	0	Agricultural Weed
Coriandrum sativum	0.31807	0	Agricultural Weed
Thunbergia fragrans	0.31806	0	Agricultural Weed	Environmental Weed
Gnaphalium purpureum	0.31765	0	Agricultural Weed	Environmental Weed
Coffea arabica	0.31762	0		Environmental Weed
Hydrocleys nymphoides	0.31762	0	Agricultural Weed	Environmental Weed
Merremia tuberosa	0.31762	0		Environmental Weed
Muntingia calabura	0.31762	0	Agricultural Weed	Environmental Weed
Asparagus officinalis	0.31377	0	Agricultural Weed	Environmental Weed
Oryza sativa	0.31302	0	Agricultural Weed	Environmental Weed
Solanum melongena	0.31295	0		Environmental Weed
Cosmos caudatus	0.31294	0	Agricultural Weed	Environmental Weed
Lagenaria siceraria	0.31294	0	Agricultural Weed
Soliva sessilis	0.31293	0	Agricultural Weed	Environmental Weed
Cassia obtusifolia	0.31254	0	Agricultural Weed	Environmental Weed
Oenothera speciosa	0.31254	0		Environmental Weed
Bambusa vulgaris	0.31251	0	Agricultural Weed	Environmental Weed
Citrus limon	0.31251	0	Agricultural Weed	Environmental Weed
Koelreuteria elegans	0.31251	0		Environmental Weed
Manihot esculenta	0.31251	0		Environmental Weed
Moringa oleifera	0.31251	0		Environmental Weed
Phoenix canariensis	0.31251	0		Environmental Weed
Senna hirsuta	0.31251	0		Environmental Weed
Spathodea campanulata	0.31251	0	Agricultural Weed	Environmental Weed
Vigna unguiculata	0.31251	0	Agricultural Weed	Environmental Weed
Scoparia dulcis	0.30878	0	Agricultural Weed	Environmental Weed
Vaccaria hispanica	0.30836	0	Agricultural Weed	Environmental Weed
Amaranthus blitum	0.30789	0	Agricultural Weed
Turbina corymbosa	0.3074	0	Agricultural Weed	Environmental Weed
Gliricidia sepium	0.30739	0		Environmental Weed
Indigofera spicata	0.30739	0	Agricultural Weed	Environmental Weed
Murraya paniculata	0.30739	0		Environmental Weed
Nandina domestica	0.30739	0	Agricultural Weed	Environmental Weed
Russelia equisetiformis	0.30739	0		Environmental Weed
Syagrus romanzoffiana	0.30739	0		Environmental Weed
Tradescantia spathacea	0.30739	0		Environmental Weed
Murdannia nudiflora	0.30321	0	Agricultural Weed	Environmental Weed
Tecoma capensis	0.30228	0		Environmental Weed
Leucanthemum vulgare	0.30159	0	Agricultural Weed	Environmental Weed
Eruca vesicaria	0.30113	0	Agricultural Weed	Environmental Weed
Cyperus sphacelatus	0.29806	0	Agricultural Weed	Environmental Weed
Ipomoea carnea	0.29806	0	Agricultural Weed	Environmental Weed
Chamaecrista rotundifolia	0.29764	0		Environmental Weed
Juncus effusus	0.29647	0	Agricultural Weed	Environmental Weed
Hydrilla verticillata	0.29607	0	Agricultural Weed	Environmental Weed
Ludwigia peploides	0.29561	0	Agricultural Weed	Environmental Weed
Lactuca sativa	0.29253	0	Agricultural Weed	Environmental Weed
Verbascum thapsus	0.29136	0	Agricultural Weed	Environmental Weed
Verbascum blattaria	0.2909	0	Agricultural Weed	Environmental Weed
Cucumis melo	0.29051	0	Agricultural Weed	Environmental Weed
Buddleja davidii	0.29048	0	Agricultural Weed	Environmental Weed
Andropogon virginicus	0.29009	0	Agricultural Weed	Environmental Weed
Aptenia cordifolia	0.29007	0		Environmental Weed
Nasturtium officinale	0.28625	0	Agricultural Weed	Environmental Weed
Alternanthera sessilis	0.28587	0	Agricultural Weed	Environmental Weed
Ludwigia octovalvis	0.28586	0	Agricultural Weed	Environmental Weed
Rorippa palustris	0.28583	0	Agricultural Weed	Environmental Weed
Merremia umbellata	0.28539	0	Agricultural Weed
Sphenoclea zeylanica	0.28077	0	Agricultural Weed	Environmental Weed
Setaria palmifolia	0.28031	0	Agricultural Weed	Environmental Weed
Eryngium foetidum	0.28028	0	Agricultural Weed	Environmental Weed
Elephantopus mollis	0.27985	0	Agricultural Weed	Environmental Weed
Alternanthera brasiliana	0.27984	0		Environmental Weed
Begonia cucullata	0.27984	0		Environmental Weed
Opuntia cochenillifera	0.27984	0		Environmental Weed
Piper aduncum	0.27984	0	Agricultural Weed	Environmental Weed
Solanum viarum	0.27984	0	Agricultural Weed	Environmental Weed
Triphasia trifolia	0.27984	0		Environmental Weed
Sagittaria sagittifolia	0.27603	0	Agricultural Weed	Environmental Weed
Equisetum hyemale	0.27559	0	Agricultural Weed	Environmental Weed
Linum usitatissimum	0.27557	0	Agricultural Weed	Environmental Weed
Barleria cristata	0.27516	0	Agricultural Weed	Environmental Weed
Desmodium uncinatum	0.27514	0	Agricultural Weed	Environmental Weed
Selaginella willdenovii	0.27514	0	Agricultural Weed	Environmental Weed
Stachytarpheta urticifolia	0.27475	0	Agricultural Weed	Environmental Weed
Ardisia elliptica	0.27472	0	Agricultural Weed	Environmental Weed
Aristolochia ringens	0.27472	0		Environmental Weed
Clidemia hirta	0.27472	0	Agricultural Weed	Environmental Weed
Desmodium incanum	0.27472	0	Agricultural Weed	Environmental Weed
Euphorbia tirucalli	0.27472	0	Agricultural Weed	Environmental Weed
Hippobroma longiflora	0.27472	0	Agricultural Weed	Environmental Weed
Hiptage benghalensis	0.27472	0		Environmental Weed
Luffa aegyptiaca	0.27472	0
Schefflera arboricola	0.27472	0		Environmental Weed
Senna septemtrionalis	0.27472	0		Environmental Weed
Eragrostis amabilis	0.27005	0	Agricultural Weed	Environmental Weed
Hieracium aurantiacum	0.27005	0	Agricultural Weed	Environmental Weed
Boehmeria nivea	0.26963	0		Environmental Weed
Rosa wichuraiana	0.26963	0		Environmental Weed
Aglaonema commutatum	0.26961	0		Environmental Weed
Calyptocarpus vialis	0.26961	0	Agricultural Weed
Chrysophyllum cainito	0.26961	0		Environmental Weed
Citrus aurantium	0.26961	0		Environmental Weed
Euphorbia pulcherrima	0.26961	0		Environmental Weed
Ficus pumila	0.26961	0		Environmental Weed
Hura crepitans	0.26961	0	Agricultural Weed	Environmental Weed
Hylocereus undatus	0.26961	0		Environmental Weed
Melicoccus bijugatus	0.26961	0		Environmental Weed
Odontonema tubaeforme	0.26961	0		Environmental Weed
Paspalum nicorae	0.26961	0
Phoenix reclinata	0.26961	0		Environmental Weed
Phyllostachys aurea	0.26961	0	Agricultural Weed	Environmental Weed
Rauvolfia tetraphylla	0.26961	0	Agricultural Weed
Vigna hosei	0.26961	0	Agricultural Weed	Environmental Weed
Washingtonia robusta	0.26961	0		Environmental Weed
Hedypnois cretica	0.26581	0	Agricultural Weed	Environmental Weed
Trifolium hybridum	0.26576	0	Agricultural Weed	Environmental Weed
Potentilla reptans	0.26543	0	Agricultural Weed	Environmental Weed
Trifolium resupinatum	0.2654	0	Agricultural Weed	Environmental Weed
Coronilla varia	0.26534	0	Agricultural Weed	Environmental Weed
Solanum erianthum	0.26497	0		Environmental Weed
Argyreia nervosa	0.26451	0	Agricultural Weed	Environmental Weed
Alstroemeria pulchella	0.2645	0		Environmental Weed
Ardisia humilis	0.2645	0		Environmental Weed
Eustachys distichophylla	0.2645	0		Environmental Weed
Rosa bracteata	0.2645	0	Agricultural Weed	Environmental Weed
Urochloa subquadripara	0.2645	0		Environmental Weed
Vigna adenantha	0.2645	0	Agricultural Weed	Environmental Weed
Wisteria sinensis	0.2645	0	Agricultural Weed	Environmental Weed
Cosmos sulphureus	0.26253	0		Environmental Weed
Cenchrus longispinus	0.26029	0	Agricultural Weed	Environmental Weed
Malachra capitata	0.26029	0	Agricultural Weed
Lippia alba	0.25986	0	Agricultural Weed
Lapsana communis	0.25872	0	Agricultural Weed	Environmental Weed
Hirschfeldia incana	0.25829	0	Agricultural Weed	Environmental Weed
Leonurus sibiricus	0.25785	0	Agricultural Weed	Environmental Weed
Stachytarpheta jamaicensis	0.25565	0	Agricultural Weed	Environmental Weed
Cleome rutidosperma	0.25561	0	Agricultural Weed	Environmental Weed
Glaucium corniculatum	0.25558	0	Agricultural Weed	Environmental Weed
Ammannia auriculata	0.25477	0	Agricultural Weed	Environmental Weed
Brassica oleracea	0.25474	0	Agricultural Weed	Environmental Weed
Caryota mitis	0.25474	0		Environmental Weed
Chloris inflata	0.25474	0	Agricultural Weed	Environmental Weed
Geranium dissectum	0.25361	0	Agricultural Weed	Environmental Weed
Arctium minus	0.25354	0	Agricultural Weed	Environmental Weed
Veronica peregrina	0.25316	0	Agricultural Weed	Environmental Weed
Physalis pubescens	0.25315	0	Agricultural Weed
Salsola tragus	0.2527	0	Agricultural Weed	Environmental Weed
Viola arvensis	0.24852	0	Agricultural Weed	Environmental Weed
Camelina sativa	0.24846	0	Agricultural Weed	Environmental Weed
Typha latifolia	0.24846	0	Agricultural Weed	Environmental Weed
Iris pseudacorus	0.24845	0	Agricultural Weed	Environmental Weed
Lepidium latifolium	0.24845	0	Agricultural Weed	Environmental Weed
Panicum capillare	0.24845	0	Agricultural Weed	Environmental Weed
Carduus acanthoides	0.24842	0	Agricultural Weed	Environmental Weed
Bellis perennis	0.24807	0	Agricultural Weed	Environmental Weed
Ipomoea aquatica	0.24807	0	Agricultural Weed	Environmental Weed
Medicago arabica	0.24803	0	Agricultural Weed	Environmental Weed
Crepis setosa	0.248	0	Agricultural Weed	Environmental Weed
Ammi visnaga	0.24759	0	Agricultural Weed
Bromus mollis	0.24758	0	Agricultural Weed	Environmental Weed
Ilex aquifolium	0.24758	0	Agricultural Weed	Environmental Weed
Madia sativa	0.24758	0	Agricultural Weed	Environmental Weed
Bromus tectorum	0.24344	0	Agricultural Weed	Environmental Weed
Amaranthus albus	0.24342	0	Agricultural Weed	Environmental Weed
Melilotus officinalis	0.24341	0	Agricultural Weed	Environmental Weed
Diplotaxis tenuifolia	0.24338	0	Agricultural Weed	Environmental Weed
Arctium lappa	0.24335	0	Agricultural Weed	Environmental Weed
Neslia paniculata	0.24334	0	Agricultural Weed	Environmental Weed
Lepidium campestre	0.24331	0	Agricultural Weed	Environmental Weed
Vernonia cinerea	0.24298	0	Agricultural Weed
Brassica napus	0.24292	0	Agricultural Weed	Environmental Weed
Bassia hyssopifolia	0.24289	0	Agricultural Weed	Environmental Weed
Polygala paniculata	0.24289	0	Agricultural Weed	Environmental Weed
Scolymus hispanicus	0.24289	0	Agricultural Weed	Environmental Weed
Eragrostis mexicana	0.24253	0	Agricultural Weed	Environmental Weed
Saccharum spontaneum	0.24252	0	Agricultural Weed	Environmental Weed
Clerodendrum philippinum	0.24249	0	Agricultural Weed	Environmental Weed
Ludwigia peruviana	0.24248	0	Agricultural Weed	Environmental Weed
Bromus rubens	0.24247	0	Agricultural Weed	Environmental Weed
Dianthus barbatus	0.24247	0		Environmental Weed
Erysimum repandum	0.24247	0	Agricultural Weed	Environmental Weed
Pueraria phaseoloides	0.24209	0	Agricultural Weed	Environmental Weed
Bryophyllum pinnatum	0.24208	0	Agricultural Weed	Environmental Weed
Chloris radiata	0.24208	0	Agricultural Weed	Environmental Weed
Alocasia macrorrhizos	0.24206	0		Environmental Weed
Cestrum diurnum	0.24206	0	Agricultural Weed	Environmental Weed
Digitaria decumbens	0.24206	0	Agricultural Weed	Environmental Weed
Eichhornia azurea	0.24206	0	Agricultural Weed	Environmental Weed
Vitis vinifera	0.24206	0		Environmental Weed
Adenanthera pavonina	0.24205	0		Environmental Weed
Ambrosia confertiflora	0.24205	0	Agricultural Weed
Brasenia schreberi	0.24205	0		Environmental Weed
Browallia americana	0.24205	0	Agricultural Weed	Environmental Weed
Brugmansia x candida	0.24205	0		Environmental Weed
Epipremnum pinnatum	0.24205	0		Environmental Weed
Fuchsia magellanica	0.24205	0		Environmental Weed
Heterotheca grandiflora	0.24205	0	Agricultural Weed	Environmental Weed
Jasminum fluminense	0.24205	0		Environmental Weed
Leontodon taraxacoides	0.24205	0		Environmental Weed
Plantago australis	0.24205	0		Environmental Weed
Scabiosa atropurpurea	0.24205	0		Environmental Weed
Lycium barbarum	0.2382	0	Agricultural Weed	Environmental Weed
Fimbristylis miliacea	0.23784	0	Agricultural Weed	Environmental Weed
Mikania micrantha	0.23782	0	Agricultural Weed	Environmental Weed
Juncus tenuis	0.2378	0	Agricultural Weed	Environmental Weed
Centaurea maculosa	0.23778	0	Agricultural Weed	Environmental Weed
Chamaesyce maculata	0.23778	0	Agricultural Weed	Environmental Weed
Phyllanthus urinaria	0.23741	0	Agricultural Weed
Sesamum orientale	0.23737	0	Agricultural Weed
Nasturtium microphyllum	0.23736	0	Agricultural Weed	Environmental Weed
Rhodomyrtus tomentosa	0.23736	0	Agricultural Weed	Environmental Weed
Oxalis articulata	0.23697	0		Environmental Weed
Cyperus alternifolius	0.23696	0	Agricultural Weed	Environmental Weed
Tagetes erecta	0.23696	0		Environmental Weed
Alternanthera paronychioides	0.23695	0
Aleurites moluccana	0.23694	0		Environmental Weed
Begonia hirtella	0.23694	0	Agricultural Weed	Environmental Weed
Dioscorea bulbifera	0.23694	0	Agricultural Weed	Environmental Weed
Emilia fosbergii	0.23694	0	Agricultural Weed	Environmental Weed
Enterolobium cyclocarpum	0.23694	0	Agricultural Weed	Environmental Weed
Euphorbia lactea	0.23694	0		Environmental Weed
Flacourtia indica	0.23694	0		Environmental Weed
Kalanchoe pinnata	0.23694	0	Agricultural Weed	Environmental Weed
Morinda citrifolia	0.23694	0		Environmental Weed
Pachyrhizus erosus	0.23694	0		Environmental Weed
Phormium tenax	0.23694	0		Environmental Weed
Phyllanthus acidus	0.23694	0		Environmental Weed
Pimenta dioica	0.23694	0		Environmental Weed
Pouteria campechiana	0.23694	0		Environmental Weed
Ruellia brittoniana	0.23694	0		Environmental Weed
Sansevieria hyacinthoides	0.23694	0		Environmental Weed
Sphagneticola trilobata	0.23694	0	Agricultural Weed	Environmental Weed
Stictocardia tiliifolia	0.23694	0	Agricultural Weed	Environmental Weed
Stipa brachychaeta	0.23694	0	Agricultural Weed
Terminalia catappa	0.23694	0	Agricultural Weed	Environmental Weed
Trimezia martinicensis	0.23694	0	Agricultural Weed	Environmental Weed
Zephyranthes citrina	0.23694	0		Environmental Weed
Cardamine hirsuta	0.23367	0	Agricultural Weed	Environmental Weed
Digitaria ischaemum	0.23311	0	Agricultural Weed	Environmental Weed
Sparganium erectum	0.23269	0	Agricultural Weed	Environmental Weed
Trifolium incarnatum	0.23266	0	Agricultural Weed	Environmental Weed
Portulaca pilosa	0.23233	0	Agricultural Weed	Environmental Weed
Amaranthus caudatus	0.23227	0	Agricultural Weed	Environmental Weed
Setaria barbata	0.23227	0	Agricultural Weed
Corchorus aestuans	0.23185	0	Agricultural Weed
Abutilon grandifolium	0.23183	0		Environmental Weed
Canavalia ensiformis	0.23182	0	Agricultural Weed
Citrus aurantiifolia	0.23182	0		Environmental Weed
Clerodendrum chinense	0.23182	0		Environmental Weed
Cucurbita moschata	0.23182	0
Cuscuta racemosa	0.23182	0	Agricultural Weed	Environmental Weed
Erythrina crista-galli	0.23182	0		Environmental Weed
Ficus elastica	0.23182	0		Environmental Weed
Haematoxylum campechianum	0.23182	0		Environmental Weed
Ixora coccinea	0.23182	0
Jasminum sambac	0.23182	0		Environmental Weed
Merremia quinquefolia	0.23182	0	Agricultural Weed	Environmental Weed
Pavonia hastata	0.23182	0		Environmental Weed
Phyllostachys nigra	0.23182	0		Environmental Weed
Pilea nummulariifolia	0.23182	0	Agricultural Weed
Rubus ellipticus	0.23182	0	Agricultural Weed	Environmental Weed
Samanea saman	0.23182	0	Agricultural Weed	Environmental Weed
Sorghum arundinaceum	0.23182	0	Agricultural Weed
Spermacoce assurgens	0.23182	0	Agricultural Weed	Environmental Weed
Spondias purpurea	0.23182	0	Agricultural Weed	Environmental Weed
Thelypteris dentata	0.23182	0	Agricultural Weed	Environmental Weed
Thespesia populnea	0.23182	0		Environmental Weed
Hyptis capitata	0.22763	0	Agricultural Weed	Environmental Weed
Phyllanthus amarus	0.22762	0	Agricultural Weed	Environmental Weed
Lepidium sativum	0.22757	0	Agricultural Weed	Environmental Weed
Lepidium perfoliatum	0.22755	0	Agricultural Weed	Environmental Weed
Agrostis viridis	0.22718	0
Cardamine flexuosa	0.22675	0	Agricultural Weed	Environmental Weed
Lygodium japonicum	0.22675	0	Agricultural Weed	Environmental Weed
Crotalaria verrucosa	0.22674	0	Agricultural Weed
Bacopa caroliniana	0.22671	0		Environmental Weed
Cassia coluteoides	0.22671	0		Environmental Weed
Cocos nucifera	0.22671	0
Crotalaria ochroleuca	0.22671	0		Environmental Weed
Crotalaria virgulata	0.22671	0
Desmanthus leptophyllus	0.22671	0
Gamochaeta purpurea	0.22671	0		Environmental Weed
Manihot grahamii	0.22671	0
Musa acuminata	0.22671	0	Agricultural Weed
Ruellia malacosperma	0.22671	0		Environmental Weed
Senna corymbosa	0.22671	0
Thymophylla tenuiloba	0.22671	0
Amaranthus cruentus	0.22298	0	Agricultural Weed
Cyperus brevifolius	0.22296	0	Agricultural Weed	Environmental Weed
Pisum sativum	0.22292	0	Agricultural Weed
Papaver somniferum	0.22249	0	Agricultural Weed	Environmental Weed
Panicum antidotale	0.22214	0	Agricultural Weed	Environmental Weed
Quisqualis indica	0.22207	0	Agricultural Weed	Environmental Weed
Echinochloa colonum	0.22101	0	Agricultural Weed	Environmental Weed
Festuca elatior	0.21738	0	Agricultural Weed	Environmental Weed
Polygonum arenastrum	0.21586	0	Agricultural Weed	Environmental Weed
Digitalis purpurea	0.21575	0	Agricultural Weed	Environmental Weed
Beta vulgaris	0.2154	0	Agricultural Weed	Environmental Weed
Ranunculus sardous	0.21536	0	Agricultural Weed	Environmental Weed
Impatiens balsamina	0.21493	0	Agricultural Weed
Solanum marginatum	0.21449	0	Agricultural Weed	Environmental Weed
Buglossoides arvensis	0.21312	0	Agricultural Weed	Environmental Weed
Bromus secalinus	0.21073	0	Agricultural Weed	Environmental Weed
Monochoria vaginalis	0.21028	0	Agricultural Weed	Environmental Weed
Matricaria recutita	0.21023	0	Agricultural Weed	Environmental Weed
Claytonia perfoliata	0.2098	0		Environmental Weed
Physalis philadelphica	0.2098	0	Agricultural Weed
Malva nicaeensis	0.20945	0	Agricultural Weed	Environmental Weed
Gaura parviflora	0.20941	0	Agricultural Weed
Lathyrus odoratus	0.20939	0	Agricultural Weed	Environmental Weed
Senecio mikanioides	0.20938	0		Environmental Weed
Spergularia villosa	0.20938	0
Poa trivialis	0.20563	0	Agricultural Weed	Environmental Weed
Elytrigia repens	0.20562	0	Agricultural Weed	Environmental Weed
Lamium purpureum	0.20562	0	Agricultural Weed	Environmental Weed
Malva neglecta	0.20562	0	Agricultural Weed	Environmental Weed
Ranunculus repens	0.2056	0	Agricultural Weed	Environmental Weed
Sinapis alba	0.2056	0	Agricultural Weed
Agrostis stolonifera	0.20556	0	Agricultural Weed	Environmental Weed
Arenaria serpyllifolia	0.20556	0	Agricultural Weed	Environmental Weed
Calystegia sepium	0.20556	0	Agricultural Weed	Environmental Weed
Ranunculus sceleratus	0.20556	0	Agricultural Weed	Environmental Weed
Cerastium fontanum	0.20555	0	Agricultural Weed	Environmental Weed
Helianthus tuberosus	0.20555	0	Agricultural Weed	Environmental Weed
Anthemis tinctoria	0.20553	0	Agricultural Weed
Borago officinalis	0.20553	0	Agricultural Weed	Environmental Weed
Crataegus monogyna	0.20553	0	Agricultural Weed	Environmental Weed
Euphorbia lathyris	0.20553	0	Agricultural Weed	Environmental Weed
Lathyrus latifolius	0.20553	0	Agricultural Weed	Environmental Weed
Solanum dulcamara	0.20553	0	Agricultural Weed	Environmental Weed
Stellaria graminea	0.20553	0	Agricultural Weed	Environmental Weed
Tanacetum vulgare	0.20553	0	Agricultural Weed	Environmental Weed
Veronica serpyllifolia	0.20553	0	Agricultural Weed	Environmental Weed
Bromus sterilis	0.20518	0	Agricultural Weed	Environmental Weed
Scandix pecten-veneris	0.20518	0	Agricultural Weed	Environmental Weed
Calendula officinalis	0.20514	0		Environmental Weed
Festuca rubra	0.20514	0	Agricultural Weed	Environmental Weed
Ischaemum rugosum	0.20514	0	Agricultural Weed	Environmental Weed
Solanum sarrachoides	0.20513	0	Agricultural Weed	Environmental Weed
Alcea rosea	0.20511	0		Environmental Weed
Coronopus squamatus	0.20511	0	Agricultural Weed	Environmental Weed
Glaucium flavum	0.20511	0	Agricultural Weed	Environmental Weed
Kickxia elatine	0.20511	0	Agricultural Weed	Environmental Weed
Kickxia spuria	0.20511	0	Agricultural Weed
Sambucus nigra	0.20511	0	Agricultural Weed	Environmental Weed
Sanguisorba minor	0.20511	0	Agricultural Weed	Environmental Weed
Sorbus aucuparia	0.20511	0		Environmental Weed
Spartina anglica	0.20471	0		Environmental Weed
Cycloloma atriplicifolium	0.20469	0	Agricultural Weed	Environmental Weed
Melissa officinalis	0.20469	0	Agricultural Weed	Environmental Weed
Mimulus guttatus	0.20469	0	Agricultural Weed	Environmental Weed
Oenanthe pimpinelloides	0.20469	0	Agricultural Weed	Environmental Weed
Oenothera glazioviana	0.20469	0		Environmental Weed
Rubus laciniatus	0.20469	0		Environmental Weed
Triodanis perfoliata	0.20429	0
Berberis darwinii	0.20427	0	Agricultural Weed	Environmental Weed
Cotoneaster lacteus	0.20427	0		Environmental Weed
Epidendrum radicans	0.20427	0
Linum bienne	0.20427	0	Agricultural Weed	Environmental Weed
Lupinus arboreus	0.20427	0	Agricultural Weed	Environmental Weed
Miconia calvescens	0.20427	0	Agricultural Weed	Environmental Weed
Phaseolus vulgaris	0.20427	0
Reseda odorata	0.20427	0
Senna siamea	0.20427	0		Environmental Weed
Solanum furcatum	0.20427	0		Environmental Weed
Vicia disperma	0.20427	0	Agricultural Weed	Environmental Weed
Hyoscyamus niger	0.20051	0	Agricultural Weed	Environmental Weed
Conringia orientalis	0.20049	0	Agricultural Weed	Environmental Weed
Arabidopsis thaliana	0.20045	0	Agricultural Weed
Descurainia sophia	0.20045	0	Agricultural Weed	Environmental Weed
Lotus corniculatus	0.20045	0	Agricultural Weed	Environmental Weed
Vicia tetrasperma	0.20045	0	Agricultural Weed	Environmental Weed
Agrostis gigantea	0.20044	0	Agricultural Weed	Environmental Weed
Myosotis discolor	0.20044	0	Agricultural Weed	Environmental Weed
Potentilla anserina	0.20044	0	Agricultural Weed	Environmental Weed
Atriplex hortensis	0.20042	0	Agricultural Weed	Environmental Weed
Heracleum mantegazzianum	0.20041	0	Agricultural Weed	Environmental Weed
Cynosurus cristatus	0.20006	0	Agricultural Weed	Environmental Weed
Sacciolepis indica	0.20003	0	Agricultural Weed	Environmental Weed
Festuca pratensis	0.20002	0	Agricultural Weed	Environmental Weed
Najas marina	0.20002	0	Agricultural Weed	Environmental Weed
Nepeta cataria	0.20002	0	Agricultural Weed	Environmental Weed
Lunaria annua	0.2	0	Agricultural Weed	Environmental Weed
Tanacetum parthenium	0.2	0	Agricultural Weed	Environmental Weed
Amsinckia intermedia	0.19999	0	Agricultural Weed	Environmental Weed
Anthoxanthum aristatum	0.19999	0	Agricultural Weed	Environmental Weed
Chenopodium vulvaria	0.19999	0	Agricultural Weed	Environmental Weed
Consolida ambigua	0.19999	0	Agricultural Weed
Linaria genistifolia	0.19999	0	Agricultural Weed
Poa compressa	0.19999	0	Agricultural Weed	Environmental Weed
Torilis nodosa	0.19999	0	Agricultural Weed	Environmental Weed
Alopecurus aequalis	0.19967	0	Agricultural Weed	Environmental Weed
Chorispora tenella	0.1996	0	Agricultural Weed	Environmental Weed
Matricaria matricarioides	0.1996	0	Agricultural Weed	Environmental Weed
Nelumbo nucifera	0.1996	0		Environmental Weed
Paederia foetida	0.19959	0	Agricultural Weed	Environmental Weed
Chamaesyce nutans	0.19958	0	Agricultural Weed
Allium neapolitanum	0.19957	0	Agricultural Weed	Environmental Weed
Allium paniculatum	0.19957	0	Agricultural Weed
Bupleurum lancifolium	0.19957	0	Agricultural Weed
Cichorium endivia	0.19957	0	Agricultural Weed	Environmental Weed
Diplazium esculentum	0.19957	0	Agricultural Weed	Environmental Weed
Hypericum calycinum	0.19957	0	Agricultural Weed	Environmental Weed
Iva axillaris	0.19957	0	Agricultural Weed
Mimosa diplotricha	0.19957	0	Agricultural Weed	Environmental Weed
Polygonum patulum	0.19957	0	Agricultural Weed	Environmental Weed
Ranunculus parviflorus	0.19957	0	Agricultural Weed	Environmental Weed
Solanum triflorum	0.19957	0	Agricultural Weed	Environmental Weed
Helianthus ciliaris	0.19922	0	Agricultural Weed	Environmental Weed
Moluccella laevis	0.19922	0	Agricultural Weed	Environmental Weed
Ulmus minor	0.19922	0	Agricultural Weed	Environmental Weed
Cleome spinosa	0.19918	0
Limonium otolepis	0.19918	0
Cucurbita maxima	0.19916	0
Cynara scolymus	0.19916	0	Agricultural Weed
Erysimum cheiri	0.19916	0	Agricultural Weed	Environmental Weed
Lychnis coronaria	0.19916	0	Agricultural Weed	Environmental Weed
Prunus dulcis	0.19916	0	Agricultural Weed
Punica granatum	0.19916	0		Environmental Weed
Acacia auriculiformis	0.19915	0		Environmental Weed
Achnatherum brachychaetum	0.19915	0	Agricultural Weed	Environmental Weed
Atriplex suberecta	0.19915	0		Environmental Weed
Bellardia trixago	0.19915	0	Agricultural Weed	Environmental Weed
Bischofia javanica	0.19915	0	Agricultural Weed	Environmental Weed
Bromus arenarius	0.19915	0
Callitriche marginata	0.19915	0
Chamaecytisus prolifer	0.19915	0		Environmental Weed
Citharexylum spinosum	0.19915	0		Environmental Weed
Conicosia pugioniformis	0.19915	0		Environmental Weed
Conyza bilbaoana	0.19915	0	Agricultural Weed	Environmental Weed
Coprosma repens	0.19915	0		Environmental Weed
Cordyline australis	0.19915	0		Environmental Weed
Cucumis dipsaceus	0.19915	0	Agricultural Weed	Environmental Weed
Cupaniopsis anacardioides	0.19915	0		Environmental Weed
Cupressus macrocarpa	0.19915	0		Environmental Weed
Cynodon transvaalensis	0.19915	0		Environmental Weed
Euphorbia graminea	0.19915	0	Agricultural Weed
Ficus microcarpa	0.19915	0	Agricultural Weed	Environmental Weed
Gazania linearis	0.19915	0		Environmental Weed
Hemizonia pungens	0.19915	0	Agricultural Weed	Environmental Weed
Herniaria cinerea	0.19915	0	Agricultural Weed	Environmental Weed
Hypoestes phyllostachya	0.19915	0		Environmental Weed
Justicia betonica	0.19915	0	Agricultural Weed	Environmental Weed
Lilaea scilloides	0.19915	0		Environmental Weed
Lophospermum erubescens	0.19915	0		Environmental Weed
Ludwigia longifolia	0.19915	0		Environmental Weed
Malvella leprosa	0.19915	0	Agricultural Weed	Environmental Weed
Manihot glaziovii	0.19915	0		Environmental Weed
Mentha x rotundifolia	0.19915	0		Environmental Weed
Narcissus pseudonarcissus	0.19915	0	Agricultural Weed	Environmental Weed
Nephrolepis falcata	0.19915	0		Environmental Weed
Passiflora laurifolia	0.19915	0		Environmental Weed
Passiflora quadrangularis	0.19915	0		Environmental Weed
Physalis lanceifolia	0.19915	0	Agricultural Weed
Pittosporum pentandrum	0.19915	0		Environmental Weed
Plagiobothrys canescens	0.19915	0	Agricultural Weed	Environmental Weed
Proboscidea lutea	0.19915	0
Pyrus communis	0.19915	0		Environmental Weed
Retama monosperma	0.19915	0		Environmental Weed
Roystonea regia	0.19915	0		Environmental Weed
Sida leprosa	0.19915	0
Tephrosia candida	0.19915	0		Environmental Weed
Tibouchina urvilleana	0.19915	0		Environmental Weed
Xanthosoma sagittifolium	0.19915	0	Agricultural Weed	Environmental Weed
Myosotis arvensis	0.19539	0	Agricultural Weed	Environmental Weed
Reynoutria japonica	0.19532	0	Agricultural Weed	Environmental Weed
Rorippa sylvestris	0.19532	0	Agricultural Weed	Environmental Weed
Aegopodium podagraria	0.1953	0	Agricultural Weed	Environmental Weed
Centaurea jacea	0.1953	0	Agricultural Weed	Environmental Weed
Geranium robertianum	0.1953	0	Agricultural Weed	Environmental Weed
Hieracium pilosella	0.1953	0	Agricultural Weed	Environmental Weed
Ranunculus acris	0.1953	0	Agricultural Weed	Environmental Weed
Veronica officinalis	0.1953	0	Agricultural Weed	Environmental Weed
Arum italicum	0.19495	0	Agricultural Weed	Environmental Weed
Potentilla recta	0.19495	0	Agricultural Weed	Environmental Weed
Monochoria hastata	0.19493	0	Agricultural Weed	Environmental Weed
Melochia corchorifolia	0.19492	0	Agricultural Weed
Malva verticillata	0.1949	0	Agricultural Weed	Environmental Weed
Alnus glutinosa	0.19488	0		Environmental Weed
Centaurea nigra	0.19488	0	Agricultural Weed	Environmental Weed
Clematis vitalba	0.19488	0	Agricultural Weed	Environmental Weed
Lupinus polyphyllus	0.19488	0	Agricultural Weed	Environmental Weed
Sedum acre	0.19488	0	Agricultural Weed	Environmental Weed
Euphorbia prostrata	0.1946	0	Agricultural Weed	Environmental Weed
Digitaria setigera	0.19451	0	Agricultural Weed	Environmental Weed
Miscanthus sinensis	0.1945	0	Agricultural Weed	Environmental Weed
Rotala rotundifolia	0.1945	0	Agricultural Weed	Environmental Weed
Dianthus armeria	0.19448	0		Environmental Weed
Eragrostis unioloides	0.19448	0	Agricultural Weed
Taraxacum laevigatum	0.19448	0	Agricultural Weed	Environmental Weed
Acer palmatum	0.19446	0		Environmental Weed
Acer pseudoplatanus	0.19446	0		Environmental Weed
Calluna vulgaris	0.19446	0	Agricultural Weed	Environmental Weed
Carduus thoermeri	0.19446	0	Agricultural Weed	Environmental Weed
Cucumis sativus	0.19446	0
Gloriosa superba	0.19446	0	Agricultural Weed	Environmental Weed
Leucojum aestivum	0.19446	0	Agricultural Weed	Environmental Weed
Lychnis chalcedonica	0.19446	0		Environmental Weed
Myosotis laxa	0.19446	0		Environmental Weed
Onopordum tauricum	0.19446	0	Agricultural Weed	Environmental Weed
Pinus nigra	0.19446	0		Environmental Weed
Pinus ponderosa	0.19446	0	Agricultural Weed	Environmental Weed
Prunus laurocerasus	0.19446	0	Agricultural Weed	Environmental Weed
Pueraria montana	0.19446	0	Agricultural Weed	Environmental Weed
Rorippa microphylla	0.19446	0	Agricultural Weed	Environmental Weed
Sambucus canadensis	0.19446	0	Agricultural Weed	Environmental Weed
Stratiotes aloides	0.19446	0	Agricultural Weed	Environmental Weed
Trifolium fragiferum	0.19446	0	Agricultural Weed	Environmental Weed
Fatoua villosa	0.19408	0	Agricultural Weed	Environmental Weed
Cynoglossum zeylanicum	0.19406	0
Diodia teres	0.19406	0	Agricultural Weed
Eremochloa ophiuroides	0.19406	0	Agricultural Weed	Environmental Weed
Zoysia matrella	0.19406	0
Alstonia macrophylla	0.19404	0		Environmental Weed
Alternanthera tenella	0.19404	0
Annona squamosa	0.19404	0		Environmental Weed
Arachis hypogaea	0.19404	0	Agricultural Weed
Arachis prostrata	0.19404	0
Aristolochia littoralis	0.19404	0		Environmental Weed
Billbergia pyramidalis	0.19404	0
Bougainvillea glabra	0.19404	0		Environmental Weed
Breynia disticha	0.19404	0		Environmental Weed
Caesalpinia crista	0.19404	0
Caesalpinia pulcherrima	0.19404	0
Calophyllum calaba	0.19404	0		Environmental Weed
Calophyllum inophyllum	0.19404	0		Environmental Weed
Cassia javanica	0.19404	0
Castilla elastica	0.19404	0		Environmental Weed
Celtis sinensis	0.19404	0	Agricultural Weed	Environmental Weed
Centaurea montana	0.19404	0		Environmental Weed
Chamaedorea seifrizii	0.19404	0		Environmental Weed
Citrus medica	0.19404	0		Environmental Weed
Citrus sinensis	0.19404	0		Environmental Weed
Clerodendrum bungei	0.19404	0	Agricultural Weed	Environmental Weed
Clerodendrum speciosissimum	0.19404	0		Environmental Weed
[truncated: 3,882 more rows]

[truncated: 2 more sheets: NT, QLD]
